# Supplementary material for: Large-scale deep learning analysis to identify adult patients at risk for combined and common variable immunodeficiencies
Source: Commun Med (Lond). 2023 Dec 20;3:189. doi: 10.1038/s43856-023-00412-8 (PMC10733406; doi:10.1038/s43856-023-00412-8)
Supplement: Supplementary file 3 — Supplementary Data 1 [file 43856_2023_412_MOESM3_ESM.zip]

Archive with 2 entries (1 files):
- Supplementary Data 1/
- Supplementary Data 1/ICD_GEMS_mapping_10_pld_copy.csv
