# Supplementary material for: Large-scale deep learning analysis to identify adult patients at risk for combined and common variable immunodeficiencies
Source: Commun Med (Lond). 2023 Dec 20;3:189. doi: 10.1038/s43856-023-00412-8 (PMC10733406; doi:10.1038/s43856-023-00412-8)
Supplement: Supplementary file 3 — Supplementary Data 1 [file 43856_2023_412_MOESM3_ESM.zip › Supplementary Data 1/ICD_GEMS_mapping_10_pld_copy.csv]

icd9	icd10
10	A000
11	A001
19	A009
20	A0100
21	A011
22	A012
23	A013
29	A014
30	A020
31	A021
320	A0220
321	A0221
322	A0222
323	A0223
324	A0224
329	A0229
38	A028
39	A029
40	A030
41	A031
42	A032
43	A033
48	A038
49	A039
50	A050
51	A051
52	A052
53	A058
54	A053
581	A055
589	A054
589	A058
59	A059
60	A060
61	A061
62	A062
63	A064
64	A065
65	A066
66	A067
68	A0689
69	A069
70	A070
71	A071
72	A073
73	A078
74	A072
75	A074
78	A078
79	A079
800	A044
801	A040
802	A041
803	A042
804	A043
809	A044
81	A048
82	A048
83	A048
841	A048
842	A048
843	A045
844	A046
845	A047
846	A048
847	A048
849	A048
85	A049
861	A080
862	A082
863	A0811
864	A0819
865	A0831
866	A0832
867	A0839
869	A0839
88	A088
90	A09
91	A09
92	A09
93	A09
1000	A157
1001	A157
1002	A157
1003	A157
1004	A157
1005	A157
1006	A157
1010	A156
1011	A156
1012	A156
1013	A156
1014	A156
1015	A156
1016	A156
1080	A157
1081	A157
1082	A157
1083	A157
1084	A157
1085	A157
1086	A157
1090	A157
1091	A157
1092	A157
1093	A157
1094	A157
1095	A157
1096	A157
1100	A150
1101	A150
1102	A150
1103	A150
1104	A150
1105	A150
1106	A150
1110	A150
1111	A150
1112	A150
1113	A150
1114	A150
1115	A150
1116	A150
1120	A150
1121	A150
1122	A150
1123	A150
1124	A150
1125	A150
1126	A150
1130	A155
1131	A155
1132	A155
1133	A155
1134	A155
1135	A155
1136	A155
1140	A150
1141	A150
1142	A150
1143	A150
1144	A150
1145	A150
1146	A150
1150	A150
1151	A150
1152	A150
1153	A150
1154	A150
1155	A150
1156	A150
1160	A150
1161	A150
1162	A150
1163	A150
1164	A150
1165	A150
1166	A150
1170	A150
1171	A150
1172	A150
1173	A150
1174	A150
1175	A150
1176	A150
1180	A150
1181	A150
1182	A150
1183	A150
1184	A150
1185	A150
1186	A150
1190	A150
1191	A150
1192	A150
1193	A150
1194	A150
1195	A150
1196	A150
1200	A156
1201	A156
1202	A156
1203	A156
1204	A156
1205	A156
1206	A156
1210	A154
1211	A154
1212	A154
1213	A154
1214	A154
1215	A154
1216	A154
1220	A155
1221	A155
1222	A155
1223	A155
1224	A155
1225	A155
1226	A155
1230	A155
1231	A155
1232	A155
1233	A155
1234	A155
1235	A155
1236	A155
1280	A158
1281	A158
1282	A158
1283	A158
1284	A158
1285	A158
1286	A158
1300	A170
1301	A170
1302	A170
1303	A170
1304	A170
1305	A170
1306	A170
1310	A171
1311	A171
1312	A171
1313	A171
1314	A171
1315	A171
1316	A171
1320	A1781
1321	A1781
1322	A1781
1323	A1781
1324	A1781
1325	A1781
1326	A1781
1330	A1781
1331	A1781
1332	A1781
1333	A1781
1334	A1781
1335	A1781
1336	A1781
1340	A1781
1341	A1781
1342	A1781
1343	A1781
1344	A1781
1345	A1781
1346	A1781
1350	A1781
1351	A1781
1352	A1781
1353	A1781
1354	A1781
1355	A1781
1356	A1781
1360	A1782
1361	A1782
1362	A1782
1363	A1782
1364	A1782
1365	A1782
1366	A1782
1380	A1789
1381	A1789
1382	A1789
1383	A1789
1384	A1789
1385	A1789
1386	A1789
1390	A179
1391	A179
1392	A179
1393	A179
1394	A179
1395	A179
1396	A179
1400	A1831
1401	A1831
1402	A1831
1403	A1831
1404	A1831
1405	A1831
1406	A1831
1480	A1832
1480	A1839
1481	A1832
1481	A1839
1482	A1832
1482	A1839
1483	A1832
1483	A1839
1484	A1832
1484	A1839
1485	A1832
1485	A1839
1486	A1832
1486	A1839
1500	A1801
1501	A1801
1502	A1801
1503	A1801
1504	A1801
1505	A1801
1506	A1801
1510	A1802
1511	A1802
1512	A1802
1513	A1802
1514	A1802
1515	A1802
1516	A1802
1520	A1802
1521	A1802
1522	A1802
1523	A1802
1524	A1802
1525	A1802
1526	A1802
1550	A1803
1551	A1803
1552	A1803
1553	A1803
1554	A1803
1555	A1803
1556	A1803
1560	A1803
1561	A1803
1562	A1803
1563	A1803
1564	A1803
1565	A1803
1566	A1803
1570	A1803
1571	A1803
1572	A1803
1573	A1803
1574	A1803
1575	A1803
1576	A1803
1580	A1802
1581	A1802
1582	A1802
1583	A1802
1584	A1802
1585	A1802
1586	A1802
1590	A1802
1590	A1803
1591	A1802
1591	A1803
1592	A1802
1592	A1803
1593	A1802
1593	A1803
1594	A1802
1594	A1803
1595	A1802
1595	A1803
1596	A1802
1596	A1803
1600	A1811
1601	A1811
1602	A1811
1603	A1811
1604	A1811
1605	A1811
1606	A1811
1610	A1812
1611	A1812
1612	A1812
1613	A1812
1614	A1812
1615	A1812
1616	A1812
1620	A1811
1621	A1811
1622	A1811
1623	A1811
1624	A1811
1625	A1811
1626	A1811
1630	A1813
1631	A1813
1632	A1813
1633	A1813
1634	A1813
1635	A1813
1636	A1813
1640	A1815
1641	A1815
1642	A1815
1643	A1815
1644	A1815
1645	A1815
1646	A1815
1650	A1814
1650	A1815
1651	A1814
1651	A1815
1652	A1814
1652	A1815
1653	A1814
1653	A1815
1654	A1814
1654	A1815
1655	A1814
1655	A1815
1656	A1814
1656	A1815
1660	A1817
1661	A1817
1662	A1817
1663	A1817
1664	A1817
1665	A1817
1666	A1817
1670	A1816
1670	A1817
1670	A1818
1671	A1816
1671	A1817
1671	A1818
1672	A1816
1672	A1817
1672	A1818
1673	A1816
1673	A1817
1673	A1818
1674	A1816
1674	A1817
1674	A1818
1675	A1816
1675	A1817
1675	A1818
1676	A1816
1676	A1817
1676	A1818
1690	A1810
1691	A1810
1692	A1810
1693	A1810
1694	A1810
1695	A1810
1696	A1810
1700	A184
1701	A184
1702	A184
1703	A184
1704	A184
1705	A184
1706	A184
1710	A184
1711	A184
1712	A184
1713	A184
1714	A184
1715	A184
1716	A184
1720	A182
1721	A182
1722	A182
1723	A182
1724	A182
1725	A182
1726	A182
1730	A1850
1730	A1851
1730	A1852
1730	A1853
1730	A1854
1730	A1859
1731	A1850
1731	A1851
1731	A1852
1731	A1854
1731	A1859
1732	A1850
1732	A1851
1732	A1852
1732	A1854
1732	A1859
1733	A1850
1733	A1851
1733	A1852
1733	A1854
1733	A1859
1734	A1850
1734	A1851
1734	A1852
1734	A1854
1734	A1859
1735	A1850
1735	A1851
1735	A1852
1735	A1854
1735	A1859
1736	A1850
1736	A1851
1736	A1852
1736	A1854
1736	A1859
1740	A186
1741	A186
1742	A186
1743	A186
1744	A186
1745	A186
1746	A186
1750	A1881
1751	A1881
1752	A1881
1753	A1881
1754	A1881
1755	A1881
1756	A1881
1760	A187
1761	A187
1762	A187
1763	A187
1764	A187
1765	A187
1766	A187
1770	A1885
1771	A1885
1772	A1885
1773	A1885
1774	A1885
1775	A1885
1776	A1885
1780	A1889
1781	A1889
1782	A1889
1783	A1889
1784	A1889
1785	A1889
1786	A1889
1790	A1884
1791	A1884
1791	A1889
1792	A1884
1792	A1889
1793	A1884
1793	A1889
1794	A1884
1794	A1889
1795	A1884
1795	A1889
1796	A1884
1796	A1889
1800	A192
1801	A192
1802	A192
1803	A192
1804	A192
1805	A192
1806	A192
1880	A198
1881	A198
1882	A198
1883	A198
1884	A198
1885	A198
1886	A198
1890	A199
1891	A199
1892	A199
1893	A199
1894	A199
1895	A199
1896	A199
200	A200
201	A201
202	A207
203	A202
204	A202
205	A202
208	A208
209	A209
210	A210
211	A213
212	A212
213	A211
218	A217
218	A218
219	A219
220	A220
221	A221
222	A222
223	A227
228	A228
229	A229
230	A230
231	A231
232	A232
233	A233
238	A238
239	A239
24	A240
25	A243
25	A249
260	A250
261	A251
269	A259
270	A3211
270	A3212
270	A327
270	A3281
270	A3289
270	A329
271	A267
271	A268
271	A269
272	A280
278	A288
279	A289
300	A305
301	A301
302	A300
303	A303
308	A308
309	A309
310	A310
311	A311
312	A312
318	A318
319	A319
320	A360
321	A361
322	A3689
323	A362
3281	A3686
3282	A3681
3283	A3689
3284	A3685
3285	A363
3289	A3682
3289	A3683
3289	A3684
3289	A3689
329	A369
330	A3700
331	A3710
338	A3780
339	A3790
340	J020
340	J0300
341	A389
35	A46
360	A390
361	A3981
362	A394
363	A391
3640	A3950
3641	A3953
3642	A3951
3643	A3952
3681	A3982
3682	A3983
3689	A3989
369	A399
37	A35
380	A409
3810	A412
3811	A4101
3812	A4102
3819	A411
382	A403
383	A414
3840	A4150
3841	A413
3842	A4151
3843	A4152
3844	A4153
3849	A4159
388	A4189
389	A419
390	L081
391	A420
392	A421
393	A422
394	B479
398	A4281
398	A4282
398	A4289
398	A438
399	A429
399	A439
399	B471
400	A480
401	A488
402	K9081
403	A488
4041	A4851
4042	A4852
4081	M60009
4082	A483
4089	A488
4100	B955
4101	B950
4102	B951
4103	B954
4104	B952
4105	B954
4109	B954
4110	B958
4111	B9561
4112	B9562
4119	B957
412	B953
413	B961
4141	B9621
4142	B9622
4143	B9623
4149	B9620
4149	B9629
415	B963
416	B964
417	B965
4181	A493
4181	B960
4182	B966
4183	B967
4184	B9689
4185	B9689
4186	B9681
4189	B9689
419	B9689
42	B20
4500	A8039
4501	A8039
4502	A8039
4503	A8039
4510	A8039
4511	A8039
4512	A8039
4513	A8039
4520	A804
4521	A804
4522	A804
4523	A804
4590	A809
4591	A809
4592	A809
4593	A809
460	A8181
4611	A8101
4619	A8100
4619	A8109
462	A811
463	A812
4671	A8182
4672	A8183
4679	A8189
468	A8189
469	A819
470	A870
471	A870
478	A878
479	A879
48	A880
490	A872
491	A871
498	A850
498	A851
498	A858
498	A888
499	A86
499	A89
500	B03
501	B03
502	B03
509	B03
5101	B08010
5102	B08011
511	B0803
512	B0802
519	B0804
520	B0111
521	B012
522	B0112
527	B010
527	B0181
527	B0189
528	B0189
529	B019
530	B021
5310	B0229
5311	B0221
5312	B0222
5313	B0223
5314	B0224
5319	B0229
5320	B0239
5321	B0233
5322	B0232
5329	B0239
5371	B028
5379	B028
538	B028
539	B029
540	B000
5410	A609
5411	A6004
5412	A6004
5413	A6001
5419	A6009
542	B002
543	B004
5440	B0050
5441	B0059
5442	B0052
5443	B0052
5444	B0051
5449	B0059
545	B007
546	B0089
5471	B0081
5472	B003
5473	B001
5474	B0082
5479	B0089
548	B009
549	B009
550	B050
551	B052
552	B053
5571	B0581
5579	B051
5579	B054
5579	B0589
558	B0589
559	B059
5600	B0600
5601	B0601
5609	B0609
5671	B0682
5679	B0681
5679	B0689
568	B0689
569	B069
570	B083
578	B09
578	L444
579	B09
5810	B0820
5811	B0821
5812	B0822
5821	B1001
5829	B1009
5881	B1081
5882	B1082
5889	B1089
5900	B0809
5901	B04
5909	B0809
5910	B0860
5911	B0861
5912	B0862
5919	B0869
5920	B0870
5921	B0871
5922	B0872
598	B088
599	B088
600	A950
601	A951
609	A959
61	A90
620	A830
621	A831
622	A832
623	A833
624	A834
625	A835
628	A838
629	A839
630	A840
631	A848
632	A841
638	A848
639	A849
64	A852
650	A980
651	A981
652	A982
653	A988
654	A91
654	A920
658	A988
659	A99
660	A931
661	A932
662	A922
663	A920
663	A921
663	A924
663	A928
663	A930
663	B331
6640	A9230
6641	A9231
6642	A9232
6649	A9239
668	A938
669	A94
700	B150
701	B159
7020	B162
7020	B1911
7021	B160
7022	B181
7023	B180
7030	B169
7030	B1910
7031	B161
7032	B181
7033	B180
7041	B1711
7042	B170
7043	B172
7044	B182
7049	B178
7051	B1710
7052	B170
7053	B172
7054	B182
7059	B178
7059	B188
7059	B189
706	B190
7070	B1920
7071	B1921
709	B199
71	A829
720	B260
721	B261
722	B262
723	B263
7271	B2681
7272	B2684
7279	B2682
7279	B2683
7279	B2685
7279	B2689
728	B2689
729	B269
730	A70
730	J17
737	A70
738	A70
739	A70
740	B085
741	B330
7420	B3320
7421	B3323
7422	B3321
7423	B3322
743	B084
748	B341
75	B2790
760	A710
761	A711
769	A719
770	A740
771	B300
772	B302
773	B301
774	B303
778	B308
7798	A740
7798	A7489
7799	B309
780	B081
7810	B079
7811	A630
7812	B070
7819	B078
782	B338
783	A281
784	B088
785	B259
786	A985
787	A960
787	A961
787	A968
7881	A881
7882	R1111
7888	A7489
7889	A983
7889	A984
7889	B338
790	B970
791	B9712
792	B9711
793	B9789
794	B977
7950	B9730
7951	B9733
7952	B9734
7953	B9735
7959	B333
7959	B9739
796	B974
7981	B334
7982	B9721
7983	B343
7988	A7489
7989	B338
7989	B341
7989	B342
7989	B344
7989	B348
7989	B9719
7989	B9729
7989	B9789
7998	A749
7999	B9789
80	A750
810	A752
811	A751
812	A753
819	A759
820	A770
821	A771
822	A772
823	A773
8240	A7740
8241	A7741
8249	A7749
828	A778
829	A799
830	A78
831	A790
832	A791
838	A7981
838	A7989
839	A799
840	B508
840	B509
841	B519
842	B529
843	B530
844	B531
844	B538
845	B509
845	B519
845	B529
846	B54
847	B538
848	B508
849	B500
849	B508
849	B510
849	B518
849	B520
849	B528
850	B550
851	B551
852	B551
853	B551
854	B551
855	B552
859	B559
860	B570
860	B572
861	B575
862	B571
863	B560
864	B561
865	B569
869	B569
870	A680
871	A681
879	A689
880	A449
8881	A6920
8882	B600
8889	B608
889	B64
900	A5009
901	A501
902	A502
903	A5031
9040	A5040
9040	A5045
9041	A5042
9042	A5041
9049	A5049
905	A5052
905	A5057
905	A5059
906	A506
907	A507
909	A509
910	A510
911	A511
912	A512
913	A5131
913	A5139
914	A5149
9150	A5143
9151	A5143
9152	A5143
9161	A5146
9162	A5145
9169	A5149
917	A5149
9181	A5141
9182	A5132
9189	A5149
919	A5149
920	A515
929	A515
930	A5201
931	A5202
9320	A5203
9321	A5203
9322	A5203
9323	A5203
9324	A5203
9381	A5206
9382	A5206
9389	A5209
939	A5200
940	A5211
941	A5217
942	A5213
943	A522
9481	A5214
9482	A5219
9483	A5219
9484	A5215
9485	A5215
9486	A5215
9487	A5219
9489	A5219
949	A523
950	A5271
951	A5272
952	A5274
953	A5274
954	A5275
955	A5277
956	A5278
957	A5278
958	A5273
958	A5276
958	A5279
959	A5279
96	A528
970	A529
971	A530
979	A539
980	A5400
9810	A5429
9811	A5401
9812	A5422
9813	A5423
9814	A5423
9815	A5403
9816	A5424
9817	A5429
9819	A5421
982	A5400
9830	A5429
9831	A5401
9832	A5422
9833	A5423
9834	A5423
9835	A5403
9836	A5424
9837	A5429
9839	A5429
9840	A5431
9841	A5432
9842	A5439
9843	A5433
9849	A5439
9850	A5442
9851	A5449
9852	A5449
9853	A5441
9859	A5440
986	A545
987	A546
9881	A5489
9882	A5481
9883	A5483
9884	A5483
9885	A5483
9886	A5485
9889	A5486
9889	A5489
990	A57
991	A55
992	A58
993	M0230
9940	N341
9941	N341
9949	N341
9950	A5619
9951	A564
9952	A563
9953	A5600
9954	A5619
9955	A562
9956	A568
9959	A568
998	A638
999	A64
1000	A270
10081	A2781
10089	A2789
1009	A279
101	A690
101	A691
1020	A660
1021	A661
1022	A662
1023	A663
1024	A664
1025	A665
1026	A666
1027	A667
1028	A668
1029	A669
1030	A670
1031	A671
1032	A672
1033	A673
1039	A679
1040	A65
1048	A698
1049	A699
1100	B350
1101	B351
1102	B352
1103	B356
1104	B353
1105	B355
1106	B358
1108	B358
1109	B359
1110	B360
1111	B361
1112	B362
1113	B363
1118	B368
1119	B369
1120	B370
1120	B3783
1121	B373
1122	B3742
1122	B3749
1123	B372
1124	B371
1125	B377
11281	B376
11282	B3784
11283	B375
11284	B3781
11285	B3782
11289	B3789
1129	B379
1140	B380
1141	B383
1142	B384
1143	B3889
1144	B381
1145	B382
1149	B389
11500	B394
11501	B394
11501	G02
11502	B394
11502	H32
11503	B394
11503	I32
11504	B394
11504	I39
11505	B392
11509	B393
11510	B395
11511	B395
11511	G02
11512	B395
11512	H32
11513	B395
11513	I32
11514	B395
11514	I39
11515	B395
11515	J17
11519	B395
11590	B399
11591	B399
11591	G02
11592	B399
11592	H32
11593	B399
11593	I32
11594	B399
11594	I39
11595	B399
11595	J17
11599	B399
1160	B409
1161	B410
1161	B419
1162	B480
1170	B481
1171	B420
1171	B421
1171	B427
1171	B429
1172	B439
1173	B449
1174	B470
1175	B450
1175	B457
1175	B459
1176	B482
1177	B469
1178	B488
1179	B488
1179	B49
118	B488
1200	B650
1201	B651
1202	B652
1203	B653
1208	B658
1209	B659
1210	B660
1211	B661
1212	B664
1213	B663
1214	B665
1215	B668
1216	B668
1218	B662
1218	B668
1219	B669
1220	B670
1221	B671
1222	B6731
1223	B6739
1224	B674
1225	B675
1226	B6769
1227	B677
1228	B678
1229	B6790
1229	B6799
1230	B680
1231	B699
1232	B681
1233	B689
1234	B700
1235	B701
1236	B710
1238	B711
1238	B718
1239	B719
124	B75
1250	B740
1251	B741
1252	B743
1253	B731
1254	B748
1255	B744
1256	B748
1257	B72
1259	B749
1260	B760
1261	B761
1262	B760
1263	B760
1268	B760
1269	B768
1269	B769
1270	B7781
1270	B779
1271	B810
1272	B789
1273	B79
1274	B80
1275	B811
1276	B812
1277	B818
1278	B814
1279	B820
1280	B830
1281	B831
1288	B832
1288	B838
1289	B839
129	B829
1300	B582
1301	B5809
1302	B5801
1303	B5881
1304	B583
1305	B581
1307	B5889
1308	B5889
1309	B589
13100	A5900
13101	A5901
13102	A5903
13103	A5902
13109	A5909
1318	A598
1319	A599
1320	B850
1321	B851
1322	B853
1323	B854
1329	B852
1330	B86
1338	B880
1339	B889
1340	B879
1341	B882
1342	B834
1342	B883
1348	B888
1349	B889
135	D869
1360	L946
1361	M352
13621	B6011
13629	B6019
13629	B602
1363	B59
1364	B608
1365	A078
1368	B608
1368	B998
1369	B89
1369	B999
1370	B909
1371	B900
1372	B901
1373	B902
1374	B908
138	B91
138	G14
1390	B941
1391	B940
1398	B948
1398	B949
1400	C000
1401	C001
1403	C003
1404	C004
1405	C005
1406	C006
1408	C008
1409	C002
1410	C01
1411	C020
1412	C021
1413	C022
1414	C023
1415	C028
1416	C024
1418	C028
1419	C029
1420	C07
1421	C080
1422	C081
1428	C089
1429	C089
1430	C030
1431	C031
1438	C039
1439	C039
1440	C040
1441	C041
1448	C048
1449	C049
1450	C060
1451	C061
1452	C050
1453	C051
1454	C052
1455	C059
1456	C062
1458	C0689
1459	C069
1460	C099
1461	C090
1462	C091
1463	C100
1464	C101
1465	C108
1466	C102
1467	C103
1468	C104
1468	C108
1469	C109
1470	C110
1471	C111
1472	C112
1473	C113
1478	C118
1479	C119
1480	C130
1481	C12
1482	C131
1483	C132
1488	C138
1489	C139
1490	C140
1491	C142
1498	C148
1499	C148
1500	C153
1501	C154
1502	C155
1503	C153
1504	C154
1505	C155
1508	C158
1509	C159
1510	C160
1511	C164
1512	C163
1513	C161
1514	C162
1515	C165
1516	C166
1518	C168
1519	C169
1520	C170
1521	C171
1522	C172
1523	C173
1528	C178
1529	C179
1530	C183
1531	C184
1532	C186
1533	C187
1534	C180
1535	C181
1536	C182
1537	C185
1538	C188
1539	C189
1540	C19
1541	C20
1542	C211
1543	C210
1548	C218
1550	C220
1550	C222
1550	C227
1550	C228
1551	C221
1552	C229
1560	C23
1561	C240
1562	C241
1568	C248
1569	C249
1570	C250
1571	C251
1572	C252
1573	C253
1574	C254
1578	C257
1578	C258
1579	C259
1580	C480
1588	C481
1588	C488
1589	C482
1590	C260
1591	C261
1598	C269
1599	C269
1600	C300
1601	C301
1602	C310
1603	C311
1604	C312
1605	C313
1608	C318
1609	C319
1610	C320
1611	C321
1612	C322
1613	C323
1618	C328
1619	C329
1620	C33
1622	C3400
1623	C3410
1624	C342
1625	C3430
1628	C3480
1629	C3490
1630	C384
1631	C384
1638	C384
1639	C384
1640	C37
1641	C380
1642	C381
1643	C382
1648	C388
1649	C383
1650	C390
1658	C399
1659	C399
1700	C410
1701	C411
1702	C412
1703	C413
1704	C4000
1705	C4010
1706	C414
1707	C4020
1708	C4030
1709	C419
1710	C490
1712	C4910
1713	C4920
1714	C493
1715	C494
1716	C495
1717	C496
1718	C478
1718	C498
1719	C499
1720	C430
1720	D030
1721	C4310
1721	D0310
1721	D0311
1721	D0312
1722	C4320
1722	D0320
1722	D0321
1722	D0322
1723	C4330
1723	C4331
1723	C4339
1723	D0330
1723	D0339
1724	C434
1724	D034
1725	C4359
1725	D0351
1725	D0352
1725	D0359
1726	C4360
1726	D0360
1726	D0361
1726	D0362
1727	C4370
1727	D0370
1727	D0371
1727	D0372
1728	C438
1728	D038
1729	C439
1729	D039
17300	C4400
17301	C4401
17302	C4402
17309	C4409
17310	C44101
17311	C44111
17312	C44121
17319	C44191
17320	C44201
17321	C44211
17322	C44221
17329	C44291
17330	C44300
17330	C44301
17330	C44309
17331	C44310
17331	C44311
17331	C44319
17332	C44320
17332	C44321
17332	C44329
17339	C44390
17339	C44391
17339	C44399
17340	C4440
17341	C4441
17342	C4442
17349	C4449
17350	C44500
17350	C44501
17350	C44509
17351	C44510
17351	C44511
17351	C44519
17352	C44520
17352	C44521
17352	C44529
17359	C44590
17359	C44591
17359	C44599
17360	C44601
17361	C44611
17362	C44621
17369	C44691
17370	C44701
17371	C44711
17372	C44721
17379	C44791
17380	C4480
17381	C4481
17382	C4482
17389	C4489
17390	C4490
17391	C4491
17392	C4492
17399	C4499
1740	C50019
1741	C50119
1742	C50219
1743	C50319
1744	C50419
1745	C50519
1746	C50619
1748	C50819
1749	C50919
1750	C50029
1759	C50929
1760	C460
1761	C461
1762	C462
1763	C464
1764	C4650
1765	C463
1768	C467
1769	C469
179	C55
1800	C530
1801	C531
1808	C538
1809	C539
181	C58
1820	C541
1820	C542
1820	C543
1820	C549
1821	C540
1828	C548
1830	C569
1832	C5700
1833	C5710
1834	C573
1835	C5720
1838	C574
1839	C574
1840	C52
1841	C510
1842	C511
1843	C512
1844	C519
1848	C577
1848	C578
1849	C579
185	C61
1860	C6200
1869	C6210
1869	C6290
1871	C600
1872	C601
1873	C602
1874	C609
1875	C6300
1876	C6310
1877	C632
1878	C608
1878	C637
1878	C638
1879	C639
1880	C670
1881	C671
1882	C672
1883	C673
1884	C674
1885	C675
1886	C676
1887	C677
1888	C678
1889	C679
1890	C649
1891	C659
1892	C669
1893	C680
1894	C681
1898	C688
1899	C689
1900	C6940
1901	C6960
1902	C6950
1903	C6900
1904	C6910
1905	C6920
1906	C6930
1907	C6950
1908	C6980
1909	C6990
1910	C710
1911	C711
1912	C712
1913	C713
1914	C714
1915	C715
1916	C716
1917	C717
1918	C718
1919	C719
1920	C7250
1921	C700
1921	C709
1922	C720
1922	C721
1923	C701
1928	C729
1929	C729
193	C73
1940	C7490
1941	C750
1943	C751
1943	C752
1944	C753
1945	C754
1946	C755
1948	C758
1949	C759
1950	C760
1951	C761
1952	C762
1953	C763
1954	C7640
1955	C7650
1958	C768
1960	C770
1961	C771
1962	C772
1963	C773
1965	C774
1966	C775
1968	C778
1969	C779
1970	C7800
1971	C781
1972	C782
1973	C7839
1974	C784
1975	C785
1976	C786
1977	C787
1978	C787
1978	C7889
1980	C7900
1981	C7911
1981	C7919
1982	C792
1983	C7931
1984	C7932
1984	C7949
1985	C7951
1985	C7952
1986	C7960
1987	C7970
19881	C7981
19882	C7982
19889	C7989
1990	C800
1991	C801
1992	C802
20000	C8330
20000	C8339
20001	C8331
20002	C8332
20003	C8333
20004	C8334
20005	C8335
20006	C8336
20007	C8337
20008	C8338
20010	C8350
20010	C8359
20011	C8351
20012	C8352
20013	C8353
20014	C8354
20015	C8355
20016	C8356
20017	C8357
20018	C8358
20020	C8370
20020	C8379
20021	C8371
20022	C8372
20023	C8373
20024	C8374
20025	C8375
20026	C8376
20027	C8377
20028	C8378
20030	C8380
20030	C8389
20031	C8381
20032	C8382
20033	C8383
20034	C8384
20035	C8385
20036	C8386
20037	C8387
20038	C8388
20040	C8310
20040	C8319
20041	C8311
20042	C8312
20043	C8313
20044	C8314
20045	C8315
20046	C8316
20047	C8317
20048	C8318
20050	C8339
20050	C8380
20050	C8389
20051	C8331
20051	C8381
20052	C8332
20052	C8382
20053	C8333
20053	C8383
20054	C8334
20054	C8384
20055	C8335
20055	C8385
20056	C8336
20056	C8386
20057	C8337
20057	C8387
20058	C8338
20058	C8388
20060	C8460
20060	C8469
20060	C8470
20060	C8479
20061	C8461
20061	C8471
20062	C8462
20062	C8472
20063	C8463
20063	C8473
20064	C8464
20064	C8474
20065	C8465
20065	C8475
20066	C8466
20066	C8476
20067	C8467
20067	C8477
20068	C8468
20068	C8478
20070	C8339
20071	C8331
20072	C8332
20073	C8333
20074	C8334
20075	C8335
20076	C8336
20077	C8337
20078	C8338
20080	C8380
20080	C8389
20081	C8381
20082	C8382
20083	C8383
20084	C8384
20085	C8385
20086	C8386
20087	C8387
20088	C8388
20100	C8170
20100	C8179
20101	C8171
20102	C8172
20103	C8173
20104	C8174
[truncated: 21,937 more rows]
