# Supplementary material for: Large-scale deep learning analysis to identify adult patients at risk for combined and common variable immunodeficiencies
Source: Commun Med (Lond). 2023 Dec 20;3:189. doi: 10.1038/s43856-023-00412-8 (PMC10733406; doi:10.1038/s43856-023-00412-8)
Supplement: Supplementary file 4 — Supplementary Data 2 [file 43856_2023_412_MOESM4_ESM.zip › Supplementary Data 2/Long_Short_Major_SubChap_ICD_Des.csv]

codes	type	version_type	short_desc	long_desc	major	sub_chapter
H402220	ICD10	2	Chronic angle-closure glaucoma, left eye, stage unspecified	Chronic angle-closure glaucoma, left eye, stage unspecified	Glaucoma	Glaucoma
W100	ICD10	2	Fall (on)(from) escalator	Fall (on)(from) escalator	Fall on and from stairs and steps	Slipping, Tripping, Stumbling And Falls
K850	ICD10	2	Idiopathic acute pancreatitis	Idiopathic acute pancreatitis	Acute pancreatitis	Disorders Of Gallbladder, Biliary Tract And Pancreas
S62365D	ICD10	2	Nondisp fx of nk of 4th MC bone, l hand, 7thD	Nondisplaced fracture of neck of fourth metacarpal bone, left hand, subsequent encounter for fracture with routine healing	Fracture at wrist and hand level	Injuries To The Wrist, Hand And Fingers
T542X4	ICD10	2	Toxic effect of corrosive acids and acid-like substnc, undet	Toxic effect of corrosive acids and acid-like substances, undetermined	Toxic effect of corrosive substances	Toxic Effects Of Substances Chiefly Nonmedicinal As To Source
S72354K	ICD10	2	Nondisp commnt fx shaft of r femr, 7thK	Nondisplaced comminuted fracture of shaft of right femur, subsequent encounter for closed fracture with nonunion	Fracture of femur	Injuries To The Hip And Thigh
S82154E	ICD10	2	Nondisp fx of r tibial tuberosity, 7thE	Nondisplaced fracture of right tibial tuberosity, subsequent encounter for open fracture type I or II with routine healing	Fracture of lower leg, including ankle	Injuries To The Knee And Lower Leg
7062	ICD9	1	Sebaceous cyst	Sebaceous cyst	Diseases of sebaceous glands	Other Diseases Of Skin And Subcutaneous Tissue
S72334P	ICD10	2	Nondisp oblique fx shaft of r femr, 7thP	Nondisplaced oblique fracture of shaft of right femur, subsequent encounter for closed fracture with malunion	Fracture of femur	Injuries To The Hip And Thigh
E826	ICD9	1	Pedal cycle accident	Pedal cycle accident	Pedal cycle accident	Transport Accidents
M9667	ICD10	2	Fx tib/fib following insrt ortho implnt/prosth/bone plt	Fracture of tibia or fibula following insertion of orthopedic implant, joint prosthesis, or bone plate	Intraop and postproc comp and disorders of ms sys, NEC	Intraoperative And Postprocedural Complications And Disorders Of Musculoskeletal System, Not Elsewhere Classified
M87135	ICD10	2	Osteonecrosis due to drugs of left ulna	Osteonecrosis due to drugs of left ulna	Osteonecrosis	Other Osteopathies
7909	ICD9	1	Other nonspecific findings on examination of blood	Other nonspecific findings on examination of blood	Nonspecific findings on examination of blood	Nonspecific Abnormal Findings
T23311	ICD10	2	Burn of third degree of right thumb (nail)	Burn of third degree of right thumb (nail)	Burn and corrosion of wrist and hand	Burns And Corrosions Of External Body Surface, Specified By Site
M0683	ICD10	2	Other specified rheumatoid arthritis, wrist	Other specified rheumatoid arthritis, wrist	Other rheumatoid arthritis	Inflammatory Polyarthropathies
M71569	ICD10	2	Other bursitis, not elsewhere classified, unspecified knee	Other bursitis, not elsewhere classified, unspecified knee	Other bursopathies	Other Soft Tissue Disorders
V702XXD	ICD10	2	Person outside bus injured in clsn w ped/anml nontraf, subs	Person on outside of bus injured in collision with pedestrian or animal in nontraffic accident, subsequent encounter	Bus occupant injured in collision with pedestrian or animal	Bus Occupant Injured In Transport Accident
S00202S	ICD10	2	Unsp superfic inj left eyelid and perioculr area, sequela	Unspecified superficial injury of left eyelid and periocular area, sequela	Superficial injury of head	Injuries To The Head
T2899XD	ICD10	2	Corrosions of other internal organs, subsequent encounter	Corrosions of other internal organs, subsequent encounter	Burn and corrosion of other internal organs	Burns And Corrosions Confined To Eye And Internal Organs
S96801	ICD10	2	Unsp injury of muscles and tendons at ank/ft level, r foot	Unspecified injury of other specified muscles and tendons at ankle and foot level, right foot	Injury of muscle and tendon at ankle and foot level	Injuries To The Ankle And Foot
S52045K	ICD10	2	Nondisp fx of coronoid pro of l ulna, 7thK	Nondisplaced fracture of coronoid process of left ulna, subsequent encounter for closed fracture with nonunion	Fracture of forearm	Injuries To The Elbow And Forearm
S82026K	ICD10	2	Nondisp longitud fx unsp patella, 7thK	Nondisplaced longitudinal fracture of unspecified patella, subsequent encounter for closed fracture with nonunion	Fracture of lower leg, including ankle	Injuries To The Knee And Lower Leg
36402	ICD9	1	Recurrent iridocyclitis	Recurrent iridocyclitis	Disorders of iris and ciliary body	Disorders Of The Eye And Adnexa
M11242	ICD10	2	Other chondrocalcinosis, left hand	Other chondrocalcinosis, left hand	Polyosteoarthritis	Osteoarthritis
T441X1A	ICD10	2	Poisoning by oth parasympath, accidental, init	Poisoning by other parasympathomimetics [cholinergics], accidental (unintentional), initial encounter	Drugs primarily affecting the autonomic nervous system	Poisoning By, Adverse Effects Of And Underdosing Of Drugs, Medicaments And Biological Substances
6040	ICD9	1	Orchitis with abscess	Orchitis, epididymitis, and epididymo-orchitis, with abscess	Orchitis and epididymitis	Diseases Of Male Genital Organs
N027	ICD10	2	Recurrent and perst hematur w diffuse crescentic glomrlneph	Recurrent and persistent hematuria with diffuse crescentic glomerulonephritis	Recurrent and persistent hematuria	Glomerular Diseases
S00421D	ICD10	2	Blister (nonthermal) of right ear, subsequent encounter	Blister (nonthermal) of right ear, subsequent encounter	Superficial injury of head	Injuries To The Head
V9300XA	ICD10	2	Burn due to localized fire on board merchant vessel, init	Burn due to localized fire on board merchant vessel, initial encounter	Oth injury due to acc on board wtrcrft, w/o acc to wtrcrft	Water Transport Accidents
S82874M	ICD10	2	Nondisp pilon fx r tibia, 7thM	Nondisplaced pilon fracture of right tibia, subsequent encounter for open fracture type I or II with nonunion	Fracture of lower leg, including ankle	Injuries To The Knee And Lower Leg
S65506S	ICD10	2	Unsp injury of blood vessel of right little finger, sequela	Unspecified injury of blood vessel of right little finger, sequela	Injury of blood vessels at wrist and hand level	Injuries To The Wrist, Hand And Fingers
T281XXS	ICD10	2	Burn of esophagus, sequela	Burn of esophagus, sequela	Burn and corrosion of other internal organs	Burns And Corrosions Confined To Eye And Internal Organs
T604X3S	ICD10	2	Toxic effect of rodenticides, assault, sequela	Toxic effect of rodenticides, assault, sequela	Toxic effect of pesticides	Toxic Effects Of Substances Chiefly Nonmedicinal As To Source
H401334	ICD10	2	Pigmentary glaucoma, bilateral, indeterminate stage	Pigmentary glaucoma, bilateral, indeterminate stage	Glaucoma	Glaucoma
T81594S	ICD10	2	Oth comp of fb acc left in body following endo exam, sequela	Other complications of foreign body accidentally left in body following endoscopic examination, sequela	Complications of procedures, not elsewhere classified	Complications Of Surgical And Medical Care, Not Elsewhere Classified
S62630K	ICD10	2	Disp fx of dist phalanx of r idx fngr, 7thK	Displaced fracture of distal phalanx of right index finger, subsequent encounter for fracture with nonunion	Fracture at wrist and hand level	Injuries To The Wrist, Hand And Fingers
S40869D	ICD10	2	Insect bite (nonvenomous) of unsp upper arm, subs encntr	Insect bite (nonvenomous) of unspecified upper arm, subsequent encounter	Superficial injury of shoulder and upper arm	Injuries To The Shoulder And Upper Arm
E8633	ICD9	1	Acc poisn-mixed pesticid	Accidental poisoning by mixtures of insecticides	Accidental poisoning by agricultural and horticultural chemical and pharmaceutical preparations other than plant foods and fertilizers	Accidental Poisoning By Other Solid And Liquid Substances, Gases, And Vapors
S66328D	ICD10	2	Lacerat extensor musc/fasc/tend finger at wrs/hnd lv, subs	Laceration of extensor muscle, fascia and tendon of other finger at wrist and hand level, subsequent encounter	Injury of muscle, fascia and tendon at wrist and hand level	Injuries To The Wrist, Hand And Fingers
S61245	ICD10	2	Pnctr w foreign body of l rng fngr w/o damage to nail	Puncture wound with foreign body of left ring finger without damage to nail	Open wound of wrist, hand and fingers	Injuries To The Wrist, Hand And Fingers
J95812	ICD10	2	Postprocedural air leak	Postprocedural air leak	Intraop and postproc comp and disorders of resp sys, NEC	Intraoperative And Postprocedural Complications And Disorders Of Respiratory System, Not Elsewhere Classified
D29	ICD10	2	Benign neoplasm of male genital organs	Benign neoplasm of male genital organs	Benign neoplasm of male genital organs	Benign Neoplasms, Except Benign Neuroendocrine Tumors
S1014	ICD10	2	External constriction of part of throat	External constriction of part of throat	Superficial injury of neck	Injuries To The Neck
Q6261	ICD10	2	Deviation of ureter	Deviation of ureter	Congen defects of renal pelvis and congen malform of ureter	Congenital Malformations Of The Urinary System
75232	ICD9	1	Hypoplasia of uterus	Hypoplasia of uterus	Congenital anomalies of genital organs	Congenital Anomalies
G930	ICD10	2	Cerebral cysts	Cerebral cysts	Other disorders of brain	Other Disorders Of The Nervous System
H02032	ICD10	2	Senile entropion of right lower eyelid	Senile entropion of right lower eyelid	Other disorders of eyelid	Disorders Of Eyelid, Lacrimal System And Orbit
S2691XD	ICD10	2	Contusion of heart, unsp w or w/o hemopericardium, subs	Contusion of heart, unspecified with or without hemopericardium, subsequent encounter	Injury of heart	Injuries To The Thorax
V8695XS	ICD10	2	Unspecified occupant of 3- or 4- wheeled all-terrain vehicle (ATV) injured in nontraffic accident, sequela	Unspecified occupant of 3- or 4- wheeled all-terrain vehicle (ATV) injured in nontraffic accident, sequela	Unspecified occupant of 3- or 4- wheeled all-terrain vehicle (ATV) injured in nontraffic accident, sequela	Other Land Transport Accidents
R209	ICD10	2	Unspecified disturbances of skin sensation	Unspecified disturbances of skin sensation	Disturbances of skin sensation	Symptoms And Signs Involving The Skin And Subcutaneous Tissue
71597	ICD9	1	Osteoarthros NOS-ankle	Osteoarthrosis, unspecified whether generalized or localized, ankle and foot	Osteoarthrosis and allied disorders	Arthropathies And Related Disorders
M62449	ICD10	2	Contracture of muscle, unspecified hand	Contracture of muscle, unspecified hand	Other disorders of muscle	Disorders Of Muscles
M84321S	ICD10	2	Stress fracture, right humerus, sequela	Stress fracture, right humerus, sequela	Disorder of continuity of bone	Disorders Of Bone Density And Structure
67100	ICD9	1	Varic vein leg preg-unsp	Varicose veins of legs complicating pregnancy and the puerperium, unspecified as to episode of care or not applicable	Venous complications in pregnancy and the puerperium	Complications Of The Puerperium
63710	ICD9	1	Abort NOS w hemorr-unsp	Unspecified abortion, complicated by delayed or excessive hemorrhage, unspecified	Unspecified abortion	Other Pregnancy With Abortive Outcome
O361129	ICD10	2	Maternal care for Anti-A sensitization, second tri, oth	Maternal care for Anti-A sensitization, second trimester, other fetus	Maternal care for other fetal problems	Maternal Care Related To The Fetus And Amniotic Cavity And Possible Delivery Problems
69011	ICD9	1	Seborrhea capitis	Seborrhea capitis	Erythematosquamous dermatosis	Other Inflammatory Conditions Of Skin And Subcutaneous Tissue
1805	ICD9	1	Ac miliary tb-histo dx	Acute miliary tuberculosis, tubercle bacilli not found by bacteriological examination, but tuberculosis confirmed histologically	Miliary tuberculosis	Tuberculosis
Z690	ICD10	2	Encntr for mental health services for child abuse problems	Encounter for mental health services for child abuse problems	Encntr for mental health serv for victim and perp of abuse	Persons Encountering Health Services In Other Circumstances
T468X2D	ICD10	2	Poisn by antivaric drugs, inc scler agents, self-harm, subs	Poisoning by antivaricose drugs, including sclerosing agents, intentional self-harm, subsequent encounter	Agents primarily affecting the cardiovascular system	Poisoning By, Adverse Effects Of And Underdosing Of Drugs, Medicaments And Biological Substances
N18	ICD10	2	Chronic kidney disease (CKD)	Chronic kidney disease (CKD)	Chronic kidney disease (CKD)	Acute Kidney Failure And Chronic Kidney Disease
S82121K	ICD10	2	Disp fx of lateral condyle of r tibia, 7thK	Displaced fracture of lateral condyle of right tibia, subsequent encounter for closed fracture with nonunion	Fracture of lower leg, including ankle	Injuries To The Knee And Lower Leg
S56022S	ICD10	2	Lacerat flexor musc/fasc/tend l thm at forarm lv, sequela	Laceration of flexor muscle, fascia and tendon of left thumb at forearm level, sequela	Injury of muscle, fascia and tendon at forearm level	Injuries To The Elbow And Forearm
S52539	ICD10	2	Colles' fracture of unspecified radius	Colles' fracture of unspecified radius	Fracture of forearm	Injuries To The Elbow And Forearm
S62668S	ICD10	2	Nondisp fx of distal phalanx of other finger, sequela	Nondisplaced fracture of distal phalanx of other finger, sequela	Fracture at wrist and hand level	Injuries To The Wrist, Hand And Fingers
S56921D	ICD10	2	Lacerat unsp musc/fasc/tend at forarm lv, right arm, subs	Laceration of unspecified muscles, fascia and tendons at forearm level, right arm, subsequent encounter	Injury of muscle, fascia and tendon at forearm level	Injuries To The Elbow And Forearm
V822XXD	ICD10	2	Occupant of stcar injured in collisn/hit by roll stok, subs	Occupant of streetcar injured in collision with or hit by rolling stock, subsequent encounter	Occupant of powered streetcar injured in transport accident	Other Land Transport Accidents
S78	ICD10	2	Traumatic amputation of hip and thigh	Traumatic amputation of hip and thigh	Traumatic amputation of hip and thigh	Injuries To The Hip And Thigh
S5402XS	ICD10	2	Injury of ulnar nerve at forearm level, left arm, sequela	Injury of ulnar nerve at forearm level, left arm, sequela	Injury of nerves at forearm level	Injuries To The Elbow And Forearm
S75102	ICD10	2	Unsp injury of femoral vein at hip and thigh level, left leg	Unspecified injury of femoral vein at hip and thigh level, left leg	Injury of blood vessels at hip and thigh level	Injuries To The Hip And Thigh
S92401	ICD10	2	Displaced unspecified fracture of right great toe	Displaced unspecified fracture of right great toe	Fracture of foot and toe, except ankle	Injuries To The Ankle And Foot
S63103A	ICD10	2	Unspecified subluxation of unspecified thumb, init encntr	Unspecified subluxation of unspecified thumb, initial encounter	Dislocation and sprain of joints and ligaments at wrs/hnd lv	Injuries To The Wrist, Hand And Fingers
36920	ICD9	1	Low vision, 2 eyes NOS	Moderate or severe impairment, both eyes, impairment level not further specified	Blindness and low vision	Disorders Of The Eye And Adnexa
S31010S	ICD10	2	Lac w/o fb of low back and pelv w/o penet retroperiton, sqla	Laceration without foreign body of lower back and pelvis without penetration into retroperitoneum, sequela	Opn wnd abdomen, lower back, pelvis and external genitals	Injuries To The Abdomen, Lower Back, Lumbar Spine, Pelvis And External Genitals
G40814	ICD10	2	Lennox-Gastaut syndrome, intractable, w/o status epilepticus	Lennox-Gastaut syndrome, intractable, without status epilepticus	Epilepsy and recurrent seizures	Episodic And Paroxysmal Disorders
O88211	ICD10	2	Thromboembolism in pregnancy, first trimester	Thromboembolism in pregnancy, first trimester	Obstetric embolism	Complications Predominantly Related To The Puerperium
F633	ICD10	2	Trichotillomania	Trichotillomania	Impulse disorders	Disorders Of Adult Personality And Behavior
C8297	ICD10	2	Follicular lymphoma, unspecified, spleen	Follicular lymphoma, unspecified, spleen	Follicular lymphoma	Malignant Neoplasms Of Lymphoid, Hematopoietic And Related Tissue
S85812A	ICD10	2	Lacerat blood vessels at lower leg level, left leg, init	Laceration of other blood vessels at lower leg level, left leg, initial encounter	Injury of blood vessels at lower leg level	Injuries To The Knee And Lower Leg
S3511XS	ICD10	2	Minor laceration of inferior vena cava, sequela	Minor laceration of inferior vena cava, sequela	Inj blood vessels at abdomen, low back and pelvis level	Injuries To The Abdomen, Lower Back, Lumbar Spine, Pelvis And External Genitals
1521	ICD9	1	TB of knee-no exam	Tuberculosis of knee, bacteriological or histological examination not done	Tuberculosis of bones and joints	Tuberculosis
S70322A	ICD10	2	Blister (nonthermal), left thigh, initial encounter	Blister (nonthermal), left thigh, initial encounter	Superficial injury of hip and thigh	Injuries To The Hip And Thigh
E0937X1	ICD10	2	Drug or chemical induced diabetes mellitus with diabetic macular edema, resolved following treatment, right eye	Drug or chemical induced diabetes mellitus with diabetic macular edema, resolved following treatment, right eye	Drug or chemical induced diabetes mellitus with diabetic macular edema, resolved following treatment, right eye	Diabetes Mellitus
O9A43	ICD10	2	Sexual abuse complicating the puerperium	Sexual abuse complicating the puerperium	Maternl malig or injury compl preg/childbrth	Other Obstetric Conditions, Not Elsewhere Classified
55100	ICD9	1	Unil femoral hern w gang	Femoral hernia with gangrene, unilateral or unspecified (not specified as recurrent)	Other hernia of abdominal cavity, with gangrene	Hernia Of Abdominal Cavity
M08479	ICD10	2	Pauciarticular juvenile rheumatoid arthritis, unsp ank/ft	Pauciarticular juvenile rheumatoid arthritis, unspecified ankle and foot	Juvenile arthritis	Inflammatory Polyarthropathies
94552	ICD9	1	3 deg burn w loss-foot	Deep necrosis of underlying tissues [deep third degree] with loss of a body part, of foot	Burn of lower limb(s)	Burns
Q281	ICD10	2	Other malformations of precerebral vessels	Other malformations of precerebral vessels	Other congenital malformations of circulatory system	Congenital Malformations Of The Circulatory System
S62251A	ICD10	2	Disp fx of neck of first metacarpal bone, right hand, init	Displaced fracture of neck of first metacarpal bone, right hand, initial encounter for closed fracture	Fracture at wrist and hand level	Injuries To The Wrist, Hand And Fingers
S62211D	ICD10	2	Bennett's fracture, right hand, subs for fx w routn heal	Bennett's fracture, right hand, subsequent encounter for fracture with routine healing	Fracture at wrist and hand level	Injuries To The Wrist, Hand And Fingers
S56106D	ICD10	2	Unsp inj flexor musc/fasc/tend l rng fngr at forarm lv, subs	Unspecified injury of flexor muscle, fascia and tendon of left ring finger at forearm level, subsequent encounter	Injury of muscle, fascia and tendon at forearm level	Injuries To The Elbow And Forearm
S02113S	ICD10	2	Unspecified occipital condyle fracture, sequela	Unspecified occipital condyle fracture, sequela	Fracture of skull and facial bones	Injuries To The Head
K05329	ICD10	2	Chronic periodontitis, generalized, unspecified severity	Chronic periodontitis, generalized, unspecified severity	Chronic periodontitis, generalized, unspecified severity	Diseases Of Oral Cavity And Salivary Glands
A000	ICD10	2	Cholera due to Vibrio cholerae 01, biovar cholerae	Cholera due to Vibrio cholerae 01, biovar cholerae	Cholera	Intestinal Infectious Diseases
T63023	ICD10	2	Toxic effect of coral snake venom, assault	Toxic effect of coral snake venom, assault	Toxic effect of contact with venomous animals and plants	Toxic Effects Of Substances Chiefly Nonmedicinal As To Source
S82299N	ICD10	2	Oth fx shaft of unsp tibia, 7thN	Other fracture of shaft of unspecified tibia, subsequent encounter for open fracture type IIIA, IIIB, or IIIC with nonunion	Fracture of lower leg, including ankle	Injuries To The Knee And Lower Leg
T25299	ICD10	2	Burn of 2nd deg mul sites of unsp ankle and foot	Burn of second degree of multiple sites of unspecified ankle and foot	Burn and corrosion of ankle and foot	Burns And Corrosions Of External Body Surface, Specified By Site
W5531XD	ICD10	2	Bitten by other hoof stock, subsequent encounter	Bitten by other hoof stock, subsequent encounter	Contact with other mammals	Exposure To Animate Mechanical Forces
T17918S	ICD10	2	Gastr contents in resp tract, part unsp cause oth inj, sqla	Gastric contents in respiratory tract, part unspecified causing other injury, sequela	Foreign body in respiratory tract	Effects Of Foreign Body Entering Through Natural Orifice
B018	ICD10	2	Varicella with other complications	Varicella with other complications	Varicella [chickenpox]	Viral Infections Characterized By Skin And Mucous Membrane Lesions
M21949	ICD10	2	Unspecified acquired deformity of hand, unspecified hand	Unspecified acquired deformity of hand, unspecified hand	Other acquired deformities of limbs	Other Joint Disorders
T394X4D	ICD10	2	Poisoning by antirheumatics, NEC, undetermined, subs	Poisoning by antirheumatics, not elsewhere classified, undetermined, subsequent encounter	Nonopioid analgesics, antipyretics and antirheumatics	Poisoning By, Adverse Effects Of And Underdosing Of Drugs, Medicaments And Biological Substances
S36512A	ICD10	2	Primary blast injury of descending colon, initial encounter	Primary blast injury of descending [left] colon, initial encounter	Injury of intra-abdominal organs	Injuries To The Abdomen, Lower Back, Lumbar Spine, Pelvis And External Genitals
S90453S	ICD10	2	Superficial foreign body, unspecified great toe, sequela	Superficial foreign body, unspecified great toe, sequela	Superficial injury of ankle, foot and toes	Injuries To The Ankle And Foot
S93333A	ICD10	2	Other subluxation of unspecified foot, initial encounter	Other subluxation of unspecified foot, initial encounter	Disloc & sprain of joints & ligaments at ankl, ft & toe lev	Injuries To The Ankle And Foot
S234	ICD10	2	Sprain of ribs and sternum	Sprain of ribs and sternum	Dislocation and sprain of joints and ligaments of thorax	Injuries To The Thorax
67312	ICD9	1	Amniot embol-deliv w p/p	Amniotic fluid embolism, delivered, with mention of postpartum complication	Obstetrical pulmonary embolism	Complications Of The Puerperium
36237	ICD9	1	Retina venous engorgemnt	Venous engorgement	Other retinal disorders	Disorders Of The Eye And Adnexa
S22061D	ICD10	2	Stable burst fx T7-T8 vertebra, subs for fx w routn heal	Stable burst fracture of T7-T8 vertebra, subsequent encounter for fracture with routine healing	Fracture of rib(s), sternum and thoracic spine	Injuries To The Thorax
W21221D	ICD10	2	Struck by field hockey puck, subsequent encounter	Struck by field hockey puck, subsequent encounter	Striking against or struck by sports equipment	Exposure To Inanimate Mechanical Forces
S53003S	ICD10	2	Unspecified subluxation of unspecified radial head, sequela	Unspecified subluxation of unspecified radial head, sequela	Dislocation and sprain of joints and ligaments of elbow	Injuries To The Elbow And Forearm
I80223	ICD10	2	Phlebitis and thrombophlebitis of popliteal vein, bilateral	Phlebitis and thrombophlebitis of popliteal vein, bilateral	Phlebitis and thrombophlebitis	Diseases Of Veins, Lymphatic Vessels And Lymph Nodes, Not Elsewhere Classified
20076	ICD9	1	Large cell lymph pelvic	Large cell lymphoma, intrapelvic lymph nodes	Lymphosarcoma and reticulosarcoma and other specified malignant tumors of lymphatic tissue	Malignant Neoplasm Of Lymphatic And Hematopoietic Tissue
T85310S	ICD10	2	Breakdown of prosthetic orbit of right eye, sequela	Breakdown (mechanical) of prosthetic orbit of right eye, sequela	Complications of internal prosth dev/grft	Complications Of Surgical And Medical Care, Not Elsewhere Classified
M6241	ICD10	2	Contracture of muscle, shoulder	Contracture of muscle, shoulder	Other disorders of muscle	Disorders Of Muscles
E9909	ICD9	1	War injury:fire NEC	Injury due to war operations from other and unspecified source	Injury due to war operations by fires and conflagrations	Injury Resulting From Operations Of War
M84321	ICD10	2	Stress fracture, right humerus	Stress fracture, right humerus	Disorder of continuity of bone	Disorders Of Bone Density And Structure
V043	ICD9	1	Vaccin for rubella	Need for prophylactic vaccination and inoculation against rubella alone	Need for prophylactic vaccination and inoculation against certain diseases	Persons With Potential Healthhazards Related To Communicable Diseases
S63124S	ICD10	2	Dislocation of unsp interphaln joint of right thumb, sequela	Dislocation of interphalangeal joint of right thumb, sequela	Dislocation and sprain of joints and ligaments at wrs/hnd lv	Injuries To The Wrist, Hand And Fingers
K5751	ICD10	2	Dvrtclos of both small and lg int w/o perf or abscs w bleed	Diverticulosis of both small and large intestine without perforation or abscess with bleeding	Diverticular disease of intestine	Other Diseases Of Intestines
S79199G	ICD10	2	Oth physl fx lower end unsp femur, subs for fx w delay heal	Other physeal fracture of lower end of unspecified femur, subsequent encounter for fracture with delayed healing	Other and unspecified injuries of hip and thigh	Injuries To The Hip And Thigh
S63277S	ICD10	2	Disloc of unsp interphaln joint of l little finger, sequela	Dislocation of unspecified interphalangeal joint of left little finger, sequela	Dislocation and sprain of joints and ligaments at wrs/hnd lv	Injuries To The Wrist, Hand And Fingers
99702	ICD9	1	Iatrogen CV infarc/hmrhg	Iatrogenic cerebrovascular infarction or hemorrhage	Complications affecting specified body systems, not elsewhere classified	Complications Of Surgical And Medical Care, Not Elsewhere Classified
S62523D	ICD10	2	Disp fx of distal phalanx of thmb, subs for fx w routn heal	Displaced fracture of distal phalanx of unspecified thumb, subsequent encounter for fracture with routine healing	Fracture at wrist and hand level	Injuries To The Wrist, Hand And Fingers
S42261G	ICD10	2	Disp fx of less tuberosity of r humer, 7thG	Displaced fracture of lesser tuberosity of right humerus, subsequent encounter for fracture with delayed healing	Fracture of shoulder and upper arm	Injuries To The Shoulder And Upper Arm
O264	ICD10	2	Herpes gestationis	Herpes gestationis	Maternal care for oth conditions predom related to pregnancy	Other Maternal Disorders Predominantly Related To Pregnancy
S00279	ICD10	2	Other superficial bite of unsp eyelid and periocular area	Other superficial bite of unspecified eyelid and periocular area	Superficial injury of head	Injuries To The Head
T370X1	ICD10	2	Poisoning by sulfonamides, accidental (unintentional)	Poisoning by sulfonamides, accidental (unintentional)	Systemic anti- infectives and antiparasitics	Poisoning By, Adverse Effects Of And Underdosing Of Drugs, Medicaments And Biological Substances
M12462	ICD10	2	Intermittent hydrarthrosis, left knee	Intermittent hydrarthrosis, left knee	Chronic gout	Osteoarthritis
V548	ICD9	1	Other orthopedic aftercare	Other orthopedic aftercare	Other orthopedic aftercare	Persons Encountering Health Services For Specific Procedures And Aftercare
4130	ICD9	1	Angina decubitus	Angina decubitus	Angina pectoris	Ischemic Heart Disease
H18601	ICD10	2	Keratoconus, unspecified, right eye	Keratoconus, unspecified, right eye	Other disorders of cornea	Disorders Of Sclera, Cornea, Iris And Ciliary Body
37772	ICD9	1	Vis cortx dis w vasc dis	Disorders of visual cortex associated with vascular disorders	Disorders of optic nerve and visual pathways	Disorders Of The Eye And Adnexa
O717	ICD10	2	Obstetric hematoma of pelvis	Obstetric hematoma of pelvis	Other obstetric trauma	Complications Of Labor And Delivery
S5290XF	ICD10	2	Unsp fx unsp forearm, 7thF	Unspecified fracture of unspecified forearm, subsequent encounter for open fracture type IIIA, IIIB, or IIIC with routine healing	Fracture of forearm	Injuries To The Elbow And Forearm
V2960	ICD10	2	Unsp motorcycle rider injured in collision w unsp mv in traf	Unspecified motorcycle rider injured in collision with unspecified motor vehicles in traffic accident	Motorcycle rider injured in oth and unsp transport accidents	Motorcycle Rider Injured In Transport Accident
S37039	ICD10	2	Laceration of unspecified kidney, unspecified degree	Laceration of unspecified kidney, unspecified degree	Injury of urinary and pelvic organs	Injuries To The Abdomen, Lower Back, Lumbar Spine, Pelvis And External Genitals
E9622	ICD9	1	Assault-pois w gas/vapor	Assault by other gases and vapors	Assault by poisoning	Homicide And Injury Purposely Inflicted By Other Persons
67630	ICD9	1	Breast dis preg NEC-unsp	Other and unspecified disorder of breast associated with childbirth, unspecified as to episode of care or not applicable	Other disorders of the breast associated with childbirth and disorders of lactation	Complications Of The Puerperium
M89339	ICD10	2	Hypertrophy of bone, unspecified ulna and radius	Hypertrophy of bone, unspecified ulna and radius	Other disorders of bone	Other Osteopathies
432	ICD9	1	Other and unspecified intracranial hemorrhage	Other and unspecified intracranial hemorrhage	Other and unspecified intracranial hemorrhage	Cerebrovascular Disease
M08859	ICD10	2	Other juvenile arthritis, unspecified hip	Other juvenile arthritis, unspecified hip	Juvenile arthritis	Inflammatory Polyarthropathies
S36518D	ICD10	2	Primary blast injury of other part of colon, subs encntr	Primary blast injury of other part of colon, subsequent encounter	Injury of intra-abdominal organs	Injuries To The Abdomen, Lower Back, Lumbar Spine, Pelvis And External Genitals
R1319	ICD10	2	Other dysphagia	Other dysphagia	Aphagia and dysphagia	Symptoms And Signs Involving The Digestive System And Abdomen
H211X3	ICD10	2	Other vascular disorders of iris and ciliary body, bilateral	Other vascular disorders of iris and ciliary body, bilateral	Other disorders of iris and ciliary body	Disorders Of Sclera, Cornea, Iris And Ciliary Body
T23092A	ICD10	2	Burn of unsp deg mult sites of left wrist and hand, init	Burn of unspecified degree of multiple sites of left wrist and hand, initial encounter	Burn and corrosion of wrist and hand	Burns And Corrosions Of External Body Surface, Specified By Site
C639	ICD10	2	Malignant neoplasm of male genital organ, unspecified	Malignant neoplasm of male genital organ, unspecified	Malignant neoplasm of other and unsp male genital organs	Malignant Neoplasms Of Male Genital Organs
S82866Q	ICD10	2	Nondisp Maisonneuve's fx unsp leg, 7thQ	Nondisplaced Maisonneuve's fracture of unspecified leg, subsequent encounter for open fracture type I or II with malunion	Fracture of lower leg, including ankle	Injuries To The Knee And Lower Leg
V875XXD	ICD10	2	Person injured in collision betw hv veh and bus, subs	Person injured in collision between heavy transport vehicle and bus (traffic), subsequent encounter	Traf of spcf type but victim's mode of transport unknown	Other Land Transport Accidents
S79112	ICD10	2	Sltr-haris Type I physeal fx lower end of left femur	Salter-Harris Type I physeal fracture of lower end of left femur	Other and unspecified injuries of hip and thigh	Injuries To The Hip And Thigh
S42212	ICD10	2	Unspecified disp fx of surgical neck of left humerus	Unspecified displaced fracture of surgical neck of left humerus	Fracture of shoulder and upper arm	Injuries To The Shoulder And Upper Arm
7998	ICD9	1	Chlamydial infection NOS	Unspecified chlamydial infection	Viral and chlamydial infection in conditions classified elsewhere and of unspecified site	Other Diseases Due To Viruses And Chlamydiae
23873	ICD9	1	Hi grde myelodys syn les	High grade myelodysplastic syndrome lesions	Neoplasm of uncertain behavior of other and unspecified sites and tissues	Neoplasms Of Uncertain Behavior
S52125M	ICD10	2	Nondisp fx of head of l rad, 7thM	Nondisplaced fracture of head of left radius, subsequent encounter for open fracture type I or II with nonunion	Fracture of forearm	Injuries To The Elbow And Forearm
L20	ICD10	2	Atopic dermatitis	Atopic dermatitis	Atopic dermatitis	Dermatitis And Eczema
S42199D	ICD10	2	Fx oth prt scapula, unsp shoulder, subs for fx w routn heal	Fracture of other part of scapula, unspecified shoulder, subsequent encounter for fracture with routine healing	Fracture of shoulder and upper arm	Injuries To The Shoulder And Upper Arm
S27	ICD10	2	Injury of other and unspecified intrathoracic organs	Injury of other and unspecified intrathoracic organs	Injury of other and unspecified intrathoracic organs	Injuries To The Thorax
X061XXD	ICD10	2	Exposure to melting of plastic jewelry, subsequent encounter	Exposure to melting of plastic jewelry, subsequent encounter	Exposure to ignition or melting of oth clothing and apparel	Exposure To Smoke, Fire And Flames
S82865P	ICD10	2	Nondisp Maisonneuve's fx l leg, subs for clos fx w malunion	Nondisplaced Maisonneuve's fracture of left leg, subsequent encounter for closed fracture with malunion	Fracture of lower leg, including ankle	Injuries To The Knee And Lower Leg
N802	ICD10	2	Endometriosis of fallopian tube	Endometriosis of fallopian tube	Endometriosis	Noninflammatory Disorders Of Female Genital Tract
S02401B	ICD10	2	Maxillary fracture, unsp, init encntr for open fracture	Maxillary fracture, unspecified side, initial encounter for open fracture	Fracture of skull and facial bones	Injuries To The Head
S3501XS	ICD10	2	Minor laceration of abdominal aorta, sequela	Minor laceration of abdominal aorta, sequela	Inj blood vessels at abdomen, low back and pelvis level	Injuries To The Abdomen, Lower Back, Lumbar Spine, Pelvis And External Genitals
H70202	ICD10	2	Unspecified petrositis, left ear	Unspecified petrositis, left ear	Mastoiditis and related conditions	Diseases Of Middle Ear And Mastoid
S3244	ICD10	2	Fracture of posterior column [ilioischial] of acetabulum	Fracture of posterior column [ilioischial] of acetabulum	Fracture of lumbar spine and pelvis	Injuries To The Abdomen, Lower Back, Lumbar Spine, Pelvis And External Genitals
N648	ICD10	2	Other specified disorders of breast	Other specified disorders of breast	Other disorders of breast	Disorders Of Breast
71960	ICD9	1	Joint sympt NEC-unsp jt	Other symptoms referable to joint, site unspecified	Other and unspecified disorders of joint	Arthropathies And Related Disorders
V404	ICD10	2	Prsn brd/alit a car injured in collision w ped/anml	Person boarding or alighting a car injured in collision with pedestrian or animal	Car occupant injured in collision with pedestrian or animal	Car Occupant Injured In Transport Accident
S82013	ICD10	2	Displaced osteochondral fracture of unspecified patella	Displaced osteochondral fracture of unspecified patella	Fracture of lower leg, including ankle	Injuries To The Knee And Lower Leg
Q80	ICD10	2	Congenital ichthyosis	Congenital ichthyosis	Congenital ichthyosis	Other Congenital Malformations
S52254G	ICD10	2	Nondisp commnt fx shaft of ulna, r arm, 7thG	Nondisplaced comminuted fracture of shaft of ulna, right arm, subsequent encounter for closed fracture with delayed healing	Fracture of forearm	Injuries To The Elbow And Forearm
S61231A	ICD10	2	Pnctr w/o fb of l idx fngr w/o damage to nail, init	Puncture wound without foreign body of left index finger without damage to nail, initial encounter	Open wound of wrist, hand and fingers	Injuries To The Wrist, Hand And Fingers
S52232Q	ICD10	2	Displ oblique fx shaft of l ulna, 7thQ	Displaced oblique fracture of shaft of left ulna, subsequent encounter for open fracture type I or II with malunion	Fracture of forearm	Injuries To The Elbow And Forearm
H540	ICD10	2	Blindness, both eyes	Blindness, both eyes	Blindness and low vision	Visual Disturbances And Blindness
Z3865	ICD10	2	Quintuplet liveborn infant, delivered vaginally	Quintuplet liveborn infant, delivered vaginally	Weeks of gestation	Persons Encountering Health Services In Circumstances Related To Reproduction
M93812	ICD10	2	Other specified osteochondropathies, left shoulder	Other specified osteochondropathies, left shoulder	Other osteochondropathies	Chondropathies
I97622	ICD10	2	Postprocedural seroma of a circulatory system organ or structure following other procedure	Postprocedural seroma of a circulatory system organ or structure following other procedure	Postprocedural seroma of a circulatory system organ or structure following other procedure	Other And Unspecified Disorders Of The Circulatory System
S72101P	ICD10	2	Unsp trochan fx right femur, subs for clos fx w malunion	Unspecified trochanteric fracture of right femur, subsequent encounter for closed fracture with malunion	Fracture of femur	Injuries To The Hip And Thigh
S99291B	ICD10	2	Other physeal fracture of phalanx of right toe, initial encounter for open fracture	Other physeal fracture of phalanx of right toe, initial encounter for open fracture	Other physeal fracture of phalanx of right toe, initial encounter for open fracture	Injuries To The Ankle And Foot
M23622	ICD10	2	Oth spon disrupt of posterior cruciate ligament of left knee	Other spontaneous disruption of posterior cruciate ligament of left knee	Internal derangement of knee	Other Joint Disorders
Q771	ICD10	2	Thanatophoric short stature	Thanatophoric short stature	Osteochndrdys w defects of growth of tubular bones and spine	Congenital Malformations And Deformations Of The Musculoskeletal System
S89132A	ICD10	2	Sltr-haris Type III physeal fx lower end of left tibia, init	Salter-Harris Type III physeal fracture of lower end of left tibia, initial encounter for closed fracture	Other and unspecified injuries of lower leg	Injuries To The Knee And Lower Leg
T394X5S	ICD10	2	Adverse effect of antirheumatics, NEC, sequela	Adverse effect of antirheumatics, not elsewhere classified, sequela	Nonopioid analgesics, antipyretics and antirheumatics	Poisoning By, Adverse Effects Of And Underdosing Of Drugs, Medicaments And Biological Substances
S52042S	ICD10	2	Displaced fracture of coronoid process of left ulna, sequela	Displaced fracture of coronoid process of left ulna, sequela	Fracture of forearm	Injuries To The Elbow And Forearm
S52126	ICD10	2	Nondisplaced fracture of head of unspecified radius	Nondisplaced fracture of head of unspecified radius	Fracture of forearm	Injuries To The Elbow And Forearm
S32699A	ICD10	2	Oth fracture of unsp ischium, init for clos fx	Other specified fracture of unspecified ischium, initial encounter for closed fracture	Fracture of lumbar spine and pelvis	Injuries To The Abdomen, Lower Back, Lumbar Spine, Pelvis And External Genitals
59971	ICD9	1	Gross hematuria	Gross hematuria	Other disorders of urethra and urinary tract	Other Diseases Of Urinary System
S21152	ICD10	2	Open bite of l frnt wl of thorax w/o penet thoracic cavity	Open bite of left front wall of thorax without penetration into thoracic cavity	Open wound of thorax	Injuries To The Thorax
6580	ICD9	1	Oligohydramnios	Oligohydramnios	Other problems associated with amniotic cavity and membranes	Normal Delivery, And Other Indications For Care In Pregnancy, Labor, And Delivery
67523	ICD9	1	Mastitis-antepartum	Nonpurulent mastitis associated with childbirth, antepartum condition or complication	Infections of the breast and nipple associated with childbirth	Complications Of The Puerperium
30473	ICD9	1	Opioid/other dep-remiss	Combinations of opioid type drug with any other drug dependence, in remission	Drug dependence	Neurotic Disorders, Personality Disorders, And Other Nonpsychotic Mental Disorders
S62224B	ICD10	2	Nondisplaced Rolando's fracture, right hand, init for opn fx	Nondisplaced Rolando's fracture, right hand, initial encounter for open fracture	Fracture at wrist and hand level	Injuries To The Wrist, Hand And Fingers
H0413	ICD10	2	Lacrimal cyst	Lacrimal cyst	Disorders of lacrimal system	Disorders Of Eyelid, Lacrimal System And Orbit
T24409S	ICD10	2	Corros unsp deg of unsp site unsp low limb, ex ank/ft, sqla	Corrosion of unspecified degree of unspecified site of unspecified lower limb, except ankle and foot, sequela	Burn and corrosion of lower limb, except ankle and foot	Burns And Corrosions Of External Body Surface, Specified By Site
2964	ICD9	1	Bipolar I disorder, most recent episode (or current) manic	Bipolar I disorder, most recent episode (or current) manic	Episodic mood disorders	Psychoses
S01552	ICD10	2	Open bite of oral cavity	Open bite of oral cavity	Open wound of head	Injuries To The Head
S92011B	ICD10	2	Disp fx of body of right calcaneus, init for opn fx	Displaced fracture of body of right calcaneus, initial encounter for open fracture	Fracture of foot and toe, except ankle	Injuries To The Ankle And Foot
M84756K	ICD10	2	Complete transverse atypical femoral fracture, unspecified leg, subsequent encounter for fracture with nonunion	Complete transverse atypical femoral fracture, unspecified leg, subsequent encounter for fracture with nonunion	Complete transverse atypical femoral fracture, unspecified leg, subsequent encounter for fracture with nonunion	Disorders Of Bone Density And Structure
S32131D	ICD10	2	Minimally displ Zone III fx sacrum, subs for fx w routn heal	Minimally displaced Zone III fracture of sacrum, subsequent encounter for fracture with routine healing	Fracture of lumbar spine and pelvis	Injuries To The Abdomen, Lower Back, Lumbar Spine, Pelvis And External Genitals
V221XXD	ICD10	2	Mtrcy passenger injured in clsn w 2/3-whl mv nontraf, subs	Motorcycle passenger injured in collision with two- or three-wheeled motor vehicle in nontraffic accident, subsequent encounter	Motorcycle rider injured in collision w 2/3-whl mv	Motorcycle Rider Injured In Transport Accident
E0800	ICD10	2	Diab d/t undrl cond w hyprosm w/o nonket hyprgly-hypros coma	Diabetes mellitus due to underlying condition with hyperosmolarity without nonketotic hyperglycemic-hyperosmolar coma (NKHHC)	Diabetes mellitus due to underlying condition	Diabetes Mellitus
I6910	ICD10	2	Unsp sequelae of nontraumatic intracerebral hemorrhage	Unspecified sequelae of nontraumatic intracerebral hemorrhage	Sequelae of cerebrovascular disease	Cerebrovascular Diseases
T63511S	ICD10	2	Toxic effect of contact w stingray, accidental, sequela	Toxic effect of contact with stingray, accidental (unintentional), sequela	Toxic effect of contact with venomous animals and plants	Toxic Effects Of Substances Chiefly Nonmedicinal As To Source
T85510A	ICD10	2	Breakdown (mechanical) of bile duct prosthesis, init encntr	Breakdown (mechanical) of bile duct prosthesis, initial encounter	Complications of internal prosth dev/grft	Complications Of Surgical And Medical Care, Not Elsewhere Classified
R82993	ICD10	2	Hyperuricoscuria	Hyperuricoscuria	Hyperuricoscuria	Abnormal Findings On Examination Of Urine, Without Diagnosis
S36408D	ICD10	2	Unsp injury of other part of small intestine, subs encntr	Unspecified injury of other part of small intestine, subsequent encounter	Injury of intra-abdominal organs	Injuries To The Abdomen, Lower Back, Lumbar Spine, Pelvis And External Genitals
S12201G	ICD10	2	Unsp nondisp fx of 3rd cervcal vert, 7thG	Unspecified nondisplaced fracture of third cervical vertebra, subsequent encounter for fracture with delayed healing	Fracture of cervical vertebra and other parts of neck	Injuries To The Neck
995	ICD9	1	Certain adverse effects not elsewhere classified	Certain adverse effects not elsewhere classified	Certain adverse effects not elsewhere classified	Other And Unspecified Effects Of External Causes
T25199S	ICD10	2	Burn of first deg mult sites of unsp ankle and foot, sequela	Burn of first degree of multiple sites of unspecified ankle and foot, sequela	Burn and corrosion of ankle and foot	Burns And Corrosions Of External Body Surface, Specified By Site
T24791	ICD10	2	Corros 3rd deg mu sites of right lower limb, except ank/ft	Corrosion of third degree of multiple sites of right lower limb, except ankle and foot	Burn and corrosion of lower limb, except ankle and foot	Burns And Corrosions Of External Body Surface, Specified By Site
D1430	ICD10	2	Benign neoplasm of unspecified bronchus and lung	Benign neoplasm of unspecified bronchus and lung	Benign neoplasm of middle ear and respiratory system	Benign Neoplasms, Except Benign Neuroendocrine Tumors
I6354	ICD10	2	Cereb infrc due to unsp occls or stenosis of cereblr artery	Cerebral infarction due to unspecified occlusion or stenosis of cerebellar artery	Cerebral infarction	Cerebrovascular Diseases
T22799D	ICD10	2	Corros 3rd deg mu sites of shldr/up lmb, ex wrs/hnd, subs	Corrosion of third degree of multiple sites of unspecified shoulder and upper limb, except wrist and hand, subsequent encounter	Burn and corrosion of shldr/up lmb, except wrist and hand	Burns And Corrosions Of External Body Surface, Specified By Site
S3994XA	ICD10	2	Unspecified injury of external genitals, initial encounter	Unspecified injury of external genitals, initial encounter	Oth & unsp injuries of abd, low back, pelv & extrn genitals	Injuries To The Abdomen, Lower Back, Lumbar Spine, Pelvis And External Genitals
87364	ICD9	1	Opn wnd tongue/mouth flr	Open wound of tongue and floor of mouth, without mention of complication	Other open wound of head	Open Wounds
M921	ICD10	2	Juvenile osteochondrosis of radius and ulna	Juvenile osteochondrosis of radius and ulna	Other juvenile osteochondrosis	Chondropathies
S72113R	ICD10	2	Disp fx of greater trochanter of unsp femr, 7thR	Displaced fracture of greater trochanter of unspecified femur, subsequent encounter for open fracture type IIIA, IIIB, or IIIC with malunion	Fracture of femur	Injuries To The Hip And Thigh
Y812	ICD10	2	Prosth/oth implnt/mtrls gen/plast-surg devices assoc w incdt	Prosthetic and other implants, materials and accessory general- and plastic-surgery devices associated with adverse incidents	General- and plastic-surgery devices assoc w incdt	Medical Devices Associated With Adverse Incidents In Diagnostic And Therapeutic Use
H353120	ICD10	2	Nonexudative age-related macular degeneration, left eye, stage unspecified	Nonexudative age-related macular degeneration, left eye, stage unspecified	Nonexudative age-related macular degeneration, left eye, stage unspecified	Disorders Of Choroid And Retina
M9302	ICD10	2	Chronic slipped upper femoral epiphysis (nontraumatic)	Chronic slipped upper femoral epiphysis (nontraumatic)	Other osteochondropathies	Chondropathies
S82034R	ICD10	2	Nondisp transverse fx r patella, 7thR	Nondisplaced transverse fracture of right patella, subsequent encounter for open fracture type IIIA, IIIB, or IIIC with malunion	Fracture of lower leg, including ankle	Injuries To The Knee And Lower Leg
T8699	ICD10	2	Other complications of unsp transplanted organ and tissue	Other complications of unspecified transplanted organ and tissue	Complications of transplanted organs and tissue	Complications Of Surgical And Medical Care, Not Elsewhere Classified
S43003D	ICD10	2	Unsp subluxation of unspecified shoulder joint, subs encntr	Unspecified subluxation of unspecified shoulder joint, subsequent encounter	Disloc and sprain of joints and ligaments of shoulder girdle	Injuries To The Shoulder And Upper Arm
O9961	ICD10	2	Diseases of the digestive system complicating pregnancy	Diseases of the digestive system complicating pregnancy	Oth maternal diseases classd elsw but compl preg/chldbrth	Other Obstetric Conditions, Not Elsewhere Classified
M2453	ICD10	2	Contracture, wrist	Contracture, wrist	Other specific joint derangements	Other Joint Disorders
S82866R	ICD10	2	Nondisp Maisonneuve's fx unsp leg, 7thR	Nondisplaced Maisonneuve's fracture of unspecified leg, subsequent encounter for open fracture type IIIA, IIIB, or IIIC with malunion	Fracture of lower leg, including ankle	Injuries To The Knee And Lower Leg
S52235N	ICD10	2	Nondisp oblique fx shaft of l ulna, 7thN	Nondisplaced oblique fracture of shaft of left ulna, subsequent encounter for open fracture type IIIA, IIIB, or IIIC with nonunion	Fracture of forearm	Injuries To The Elbow And Forearm
K82A2	ICD10	2	Perforation of gallbladder in cholecystitis	Perforation of gallbladder in cholecystitis	Perforation of gallbladder in cholecystitis	Disorders Of Gallbladder, Biliary Tract And Pancreas
S8245	ICD10	2	Comminuted fracture of shaft of fibula	Comminuted fracture of shaft of fibula	Fracture of lower leg, including ankle	Injuries To The Knee And Lower Leg
V4301	ICD10	2	Car driver injured in collision w SUV nontraf	Car driver injured in collision with sport utility vehicle in nontraffic accident	Car occupant injured pick-up truck, pick-up truck or van	Car Occupant Injured In Transport Accident
G401	ICD10	2	Local-rel (focal) symptc epilepsy w simple partial seizures	Localization-related (focal) (partial) symptomatic epilepsy and epileptic syndromes with simple partial seizures	Epilepsy and recurrent seizures	Episodic And Paroxysmal Disorders
T622X3D	ICD10	2	Toxic effect of ingested (parts of) plant(s), assault, subs	Toxic effect of other ingested (parts of) plant(s), assault, subsequent encounter	Toxic effect of other noxious substances eaten as food	Toxic Effects Of Substances Chiefly Nonmedicinal As To Source
T63072D	ICD10	2	Toxic effect of venom of Australian snake, self-harm, subs	Toxic effect of venom of other Australian snake, intentional self-harm, subsequent encounter	Toxic effect of contact with venomous animals and plants	Toxic Effects Of Substances Chiefly Nonmedicinal As To Source
O9802	ICD10	2	Tuberculosis complicating childbirth	Tuberculosis complicating childbirth	Matern infec/parastc dis classd elsw but compl preg/chldbrth	Other Obstetric Conditions, Not Elsewhere Classified
S30821S	ICD10	2	Blister (nonthermal) of abdominal wall, sequela	Blister (nonthermal) of abdominal wall, sequela	Superfic inj abdomen, low back, pelvis and external genitals	Injuries To The Abdomen, Lower Back, Lumbar Spine, Pelvis And External Genitals
E740	ICD10	2	Glycogen storage disease	Glycogen storage disease	Other disorders of carbohydrate metabolism	Metabolic Disorders
H0525	ICD10	2	Intermittent exophthalmos	Intermittent exophthalmos	Disorders of orbit	Disorders Of Eyelid, Lacrimal System And Orbit
E8299	ICD9	1	Oth rd veh acc-pers NOS	Other road vehicle accidents injuring unspecified person	Other road vehicle accidents	Transport Accidents
N150	ICD10	2	Balkan nephropathy	Balkan nephropathy	Other renal tubulo-interstitial diseases	Renal Tubulo-Interstitial Diseases
T22522D	ICD10	2	Corrosion of first degree of left elbow, subs encntr	Corrosion of first degree of left elbow, subsequent encounter	Burn and corrosion of shldr/up lmb, except wrist and hand	Burns And Corrosions Of External Body Surface, Specified By Site
Z895	ICD10	2	Acquired absence of leg below knee	Acquired absence of leg below knee	Acquired absence of limb	Persons With Potential Health Hazards Related To Family And Personal History And Certain Conditions Influencing Health Status
I70239	ICD10	2	Athscl native arteries of right leg w ulcer of unsp site	Atherosclerosis of native arteries of right leg with ulceration of unspecified site	Atherosclerosis	Diseases Of Arteries, Arterioles And Capillaries
M75101	ICD10	2	Unsp rotatr-cuff tear/ruptr of right shoulder, not trauma	Unspecified rotator cuff tear or rupture of right shoulder, not specified as traumatic	Shoulder lesions	Other Soft Tissue Disorders
S49041	ICD10	2	Sltr-haris Type IV physeal fx upper end of humer, right arm	Salter-Harris Type IV physeal fracture of upper end of humerus, right arm	Other and unspecified injuries of shoulder and upper arm	Injuries To The Shoulder And Upper Arm
S41029S	ICD10	2	Laceration with foreign body of unsp shoulder, sequela	Laceration with foreign body of unspecified shoulder, sequela	Open wound of shoulder and upper arm	Injuries To The Shoulder And Upper Arm
W5912	ICD10	2	Struck by nonvenomous snake	Struck by nonvenomous snake	Contact with other nonvenomous reptiles	Exposure To Animate Mechanical Forces
T504X6D	ICD10	2	Underdosing of drugs affecting uric acid metabolism, subs	Underdosing of drugs affecting uric acid metabolism, subsequent encounter	Diuretics and oth and unsp drug/meds/biol subst	Poisoning By, Adverse Effects Of And Underdosing Of Drugs, Medicaments And Biological Substances
Q66	ICD10	2	Congenital deformities of feet	Congenital deformities of feet	Congenital deformities of feet	Congenital Malformations And Deformations Of The Musculoskeletal System
H402223	ICD10	2	Chronic angle-closure glaucoma, left eye, severe stage	Chronic angle-closure glaucoma, left eye, severe stage	Glaucoma	Glaucoma
M71829	ICD10	2	Other specified bursopathies, unspecified elbow	Other specified bursopathies, unspecified elbow	Other bursopathies	Other Soft Tissue Disorders
S63653A	ICD10	2	Sprain of MCP joint of left middle finger, init	Sprain of metacarpophalangeal joint of left middle finger, initial encounter	Dislocation and sprain of joints and ligaments at wrs/hnd lv	Injuries To The Wrist, Hand And Fingers
B89	ICD10	2	Unspecified parasitic disease	Unspecified parasitic disease	Unspecified parasitic disease	Pediculosis, Acariasis And Other Infestations
T6112	ICD10	2	Scombroid fish poisoning, intentional self-harm	Scombroid fish poisoning, intentional self-harm	Toxic effect of noxious substances eaten as seafood	Toxic Effects Of Substances Chiefly Nonmedicinal As To Source
T23232D	ICD10	2	Burn of 2nd deg mul left fingers (nail), not inc thumb, subs	Burn of second degree of multiple left fingers (nail), not including thumb, subsequent encounter	Burn and corrosion of wrist and hand	Burns And Corrosions Of External Body Surface, Specified By Site
S4290XA	ICD10	2	Fracture of unsp shoulder girdle, part unsp, init	Fracture of unspecified shoulder girdle, part unspecified, initial encounter for closed fracture	Fracture of shoulder and upper arm	Injuries To The Shoulder And Upper Arm
S68613	ICD10	2	Complete traumatic trnsphal amputation of l mid finger	Complete traumatic transphalangeal amputation of left middle finger	Traumatic amputation of wrist, hand and fingers	Injuries To The Wrist, Hand And Fingers
C8196	ICD10	2	Hodgkin lymphoma, unspecified, intrapelvic lymph nodes	Hodgkin lymphoma, unspecified, intrapelvic lymph nodes	Hodgkin lymphoma	Malignant Neoplasms Of Lymphoid, Hematopoietic And Related Tissue
T382X2A	ICD10	2	Poisoning by antithyroid drugs, intentional self-harm, init	Poisoning by antithyroid drugs, intentional self-harm, initial encounter	Hormones and their synthetic substitutes and antag, NEC	Poisoning By, Adverse Effects Of And Underdosing Of Drugs, Medicaments And Biological Substances
T50A12	ICD10	2	Poisn by pertuss vaccine, inc combin w pertuss, self-harm	Poisoning by pertussis vaccine, including combinations with a pertussis component, intentional self-harm	Diuretics and oth and unsp drug/meds/biol subst	Poisoning By, Adverse Effects Of And Underdosing Of Drugs, Medicaments And Biological Substances
S62602B	ICD10	2	Fracture of unsp phalanx of r mid finger, init for opn fx	Fracture of unspecified phalanx of right middle finger, initial encounter for open fracture	Fracture at wrist and hand level	Injuries To The Wrist, Hand And Fingers
K55041	ICD10	2	Focal (segmental) acute infarction of large intestine	Focal (segmental) acute infarction of large intestine	Focal (segmental) acute infarction of large intestine	Other Diseases Of Intestines
M8532	ICD10	2	Osteitis condensans, upper arm	Osteitis condensans, upper arm	Other disorders of bone density and structure	Disorders Of Bone Density And Structure
79511	ICD9	1	Pap smear vag w ASC-US	Papanicolaou smear of vagina with atypical squamous cells of undetermined significance (ASC-US)	Other and nonspecific abnormal cytological, histological, immunological and DNA test findings	Nonspecific Abnormal Findings
M21169	ICD10	2	Varus deformity, not elsewhere classified, unspecified knee	Varus deformity, not elsewhere classified, unspecified knee	Other acquired deformities of limbs	Other Joint Disorders
37821	ICD9	1	Intermit monoc esotropia	Intermittent esotropia, monocular	Strabismus and other disorders of binocular eye movements	Disorders Of The Eye And Adnexa
S66120	ICD10	2	Laceration of flexor musc/fasc/tend r idx fngr at wrs/hnd lv	Laceration of flexor muscle, fascia and tendon of right index finger at wrist and hand level	Injury of muscle, fascia and tendon at wrist and hand level	Injuries To The Wrist, Hand And Fingers
41	ICD9	1	Bacterial infection in conditions classified elsewhere and of unspecified site	Bacterial infection in conditions classified elsewhere and of unspecified site	Bacterial infection in conditions classified elsewhere and of unspecified site	Other Bacterial Diseases
M86372	ICD10	2	Chronic multifocal osteomyelitis, left ankle and foot	Chronic multifocal osteomyelitis, left ankle and foot	Osteomyelitis	Other Osteopathies
S51802	ICD10	2	Unspecified open wound of left forearm	Unspecified open wound of left forearm	Open wound of elbow and forearm	Injuries To The Elbow And Forearm
S52046F	ICD10	2	Nondisp fx of coronoid pro of unsp ulna, 7thF	Nondisplaced fracture of coronoid process of unspecified ulna, subsequent encounter for open fracture type IIIA, IIIB, or IIIC with routine healing	Fracture of forearm	Injuries To The Elbow And Forearm
S72442M	ICD10	2	Disp fx of low epiphy (separation) of l femr, 7thM	Displaced fracture of lower epiphysis (separation) of left femur, subsequent encounter for open fracture type I or II with nonunion	Fracture of femur	Injuries To The Hip And Thigh
T63004	ICD10	2	Toxic effect of unspecified snake venom, undetermined	Toxic effect of unspecified snake venom, undetermined	Toxic effect of contact with venomous animals and plants	Toxic Effects Of Substances Chiefly Nonmedicinal As To Source
S66309D	ICD10	2	Unsp inj extn musc/fasc/tend unsp finger at wrs/hnd lv, subs	Unspecified injury of extensor muscle, fascia and tendon of unspecified finger at wrist and hand level, subsequent encounter	Injury of muscle, fascia and tendon at wrist and hand level	Injuries To The Wrist, Hand And Fingers
T85591S	ICD10	2	Mech compl of esophageal anti-reflux device, sequela	Other mechanical complication of esophageal anti-reflux device, sequela	Complications of internal prosth dev/grft	Complications Of Surgical And Medical Care, Not Elsewhere Classified
79412	ICD9	1	Abnorm electro-oculogram	Nonspecific abnormal electro-oculogram [EOG]	Nonspecific abnormal results of function studies	Nonspecific Abnormal Findings
S06341A	ICD10	2	Traum hemor right cerebrum w LOC of 30 minutes or less, init	Traumatic hemorrhage of right cerebrum with loss of consciousness of 30 minutes or less, initial encounter	Intracranial injury	Injuries To The Head
S4991	ICD10	2	Unspecified injury of right shoulder and upper arm	Unspecified injury of right shoulder and upper arm	Other and unspecified injuries of shoulder and upper arm	Injuries To The Shoulder And Upper Arm
80190	ICD9	1	Op sk base fx/br inj NEC	Open fracture of base of skull with intracranial injury of other and unspecified nature, unspecified state of consciousness	Fracture of base of skull	Fractures
S82156R	ICD10	2	Nondisp fx of unsp tibial tuberosity, 7thR	Nondisplaced fracture of unspecified tibial tuberosity, subsequent encounter for open fracture type IIIA, IIIB, or IIIC with malunion	Fracture of lower leg, including ankle	Injuries To The Knee And Lower Leg
V351XXA	ICD10	2	Pasngr in 3-whl mv inj in clsn w rail trn/veh nontraf, init	Passenger in three-wheeled motor vehicle injured in collision with railway train or railway vehicle in nontraffic accident, initial encounter	Occupant of 3-whl mv injured in collision w rail trn/veh	Occupant Of Three-Wheeled Motor Vehicle Injured In Transport Accident
W5802XD	ICD10	2	Struck by alligator, subsequent encounter	Struck by alligator, subsequent encounter	Contact with crocodile or alligator	Exposure To Animate Mechanical Forces
T363X6D	ICD10	2	Underdosing of macrolides, subsequent encounter	Underdosing of macrolides, subsequent encounter	Systemic antibiotics	Poisoning By, Adverse Effects Of And Underdosing Of Drugs, Medicaments And Biological Substances
M66832	ICD10	2	Spontaneous rupture of other tendons, left forearm	Spontaneous rupture of other tendons, left forearm	Spontaneous rupture of synovium and tendon	Disorders Of Synovium And Tendon
S83106A	ICD10	2	Unspecified dislocation of unspecified knee, init encntr	Unspecified dislocation of unspecified knee, initial encounter	Dislocation and sprain of joints and ligaments of knee	Injuries To The Knee And Lower Leg
O88812	ICD10	2	Other embolism in pregnancy, second trimester	Other embolism in pregnancy, second trimester	Obstetric embolism	Complications Predominantly Related To The Puerperium
S3789	ICD10	2	Injury of other urinary and pelvic organ	Injury of other urinary and pelvic organ	Injury of urinary and pelvic organs	Injuries To The Abdomen, Lower Back, Lumbar Spine, Pelvis And External Genitals
T603X1A	ICD10	2	Toxic effect of herbicides and fungicides, accidental, init	Toxic effect of herbicides and fungicides, accidental (unintentional), initial encounter	Toxic effect of pesticides	Toxic Effects Of Substances Chiefly Nonmedicinal As To Source
71538	ICD9	1	Loc osteoar NOS-site NEC	Osteoarthrosis, localized, not specified whether primary or secondary, other specified sites	Osteoarthrosis and allied disorders	Arthropathies And Related Disorders
N87	ICD10	2	Dysplasia of cervix uteri	Dysplasia of cervix uteri	Dysplasia of cervix uteri	Noninflammatory Disorders Of Female Genital Tract
S20311S	ICD10	2	Abrasion of right front wall of thorax, sequela	Abrasion of right front wall of thorax, sequela	Superficial injury of thorax	Injuries To The Thorax
C7971	ICD10	2	Secondary malignant neoplasm of right adrenal gland	Secondary malignant neoplasm of right adrenal gland	Secondary neuroendocrine tumors	Secondary Neuroendocrine Tumors
R432	ICD10	2	Parageusia	Parageusia	Disturbances of smell and taste	Symptoms And Signs Involving Cognition, Perception, Emotional State And Behavior
T2130XS	ICD10	2	Burn of third degree of trunk, unspecified site, sequela	Burn of third degree of trunk, unspecified site, sequela	Burn and corrosion of trunk	Burns And Corrosions Of External Body Surface, Specified By Site
S82455M	ICD10	2	Nondisp commnt fx shaft of l fibula, 7thM	Nondisplaced comminuted fracture of shaft of left fibula, subsequent encounter for open fracture type I or II with nonunion	Fracture of lower leg, including ankle	Injuries To The Knee And Lower Leg
S52352M	ICD10	2	Displ commnt fx shaft of rad, l arm, 7thM	Displaced comminuted fracture of shaft of radius, left arm, subsequent encounter for open fracture type I or II with nonunion	Fracture of forearm	Injuries To The Elbow And Forearm
7798	ICD9	1	Unsp ds conjuc chlamydia	Unspecified diseases of conjunctiva due to chlamydiae	Other diseases of conjunctiva due to viruses and Chlamydiae	Other Diseases Due To Viruses And Chlamydiae
S14106S	ICD10	2	Unsp injury at C6 level of cervical spinal cord, sequela	Unspecified injury at C6 level of cervical spinal cord, sequela	Injury of nerves and spinal cord at neck level	Injuries To The Neck
V182XXS	ICD10	2	Unsp pedl cyclst inj in nonclsn trnsp acc nontraf, sequela	Unspecified pedal cyclist injured in noncollision transport accident in nontraffic accident, sequela	Pedal cycle rider injured in noncollision transport accident	Pedal Cycle Rider Injured In Transport Accident
S32131A	ICD10	2	Minimally displaced Zone III fracture of sacrum, init	Minimally displaced Zone III fracture of sacrum, initial encounter for closed fracture	Fracture of lumbar spine and pelvis	Injuries To The Abdomen, Lower Back, Lumbar Spine, Pelvis And External Genitals
Y35302	ICD10	2	Legal intervnt involving unsp blunt objects, bystand injured	Legal intervention involving unspecified blunt objects, bystander injured	Legal intervention	Legal Intervention, Operations Of War, Military Operations, And Terrorism
S72424N	ICD10	2	Nondisp fx of lateral condyle of r femr, 7thN	Nondisplaced fracture of lateral condyle of right femur, subsequent encounter for open fracture type IIIA, IIIB, or IIIC with nonunion	Fracture of femur	Injuries To The Hip And Thigh
24290	ICD9	1	Thyrotox NOS no crisis	Thyrotoxicosis without mention of goiter or other cause, and without mention of thyrotoxic crisis or storm	Thyrotoxicosis with or without goiter	Disorders Of Thyroid Gland
T63024	ICD10	2	Toxic effect of coral snake venom, undetermined	Toxic effect of coral snake venom, undetermined	Toxic effect of contact with venomous animals and plants	Toxic Effects Of Substances Chiefly Nonmedicinal As To Source
O3663X0	ICD10	2	Maternal care for excess fetal growth, third trimester, unsp	Maternal care for excessive fetal growth, third trimester, not applicable or unspecified	Maternal care for other fetal problems	Maternal Care Related To The Fetus And Amniotic Cavity And Possible Delivery Problems
S62336A	ICD10	2	Disp fx of neck of fifth metacarpal bone, right hand, init	Displaced fracture of neck of fifth metacarpal bone, right hand, initial encounter for closed fracture	Fracture at wrist and hand level	Injuries To The Wrist, Hand And Fingers
T83022S	ICD10	2	Displacement of nephrostomy catheter, sequela	Displacement of nephrostomy catheter, sequela	Displacement of nephrostomy catheter, sequela	Complications Of Surgical And Medical Care, Not Elsewhere Classified
M90619	ICD10	2	Osteitis deformans in neoplastic diseases, unsp shoulder	Osteitis deformans in neoplastic diseases, unspecified shoulder	Osteopathies in diseases classified elsewhere	Other Osteopathies
S0211GS	ICD10	2	Other fracture of occiput, right side, sequela	Other fracture of occiput, right side, sequela	Other fracture of occiput, right side, sequela	Injuries To The Head
7675	ICD9	1	Facial nerve inj-birth	Facial nerve injury due to birth trauma	Birth trauma	Other Conditions Originating In The Perinatal Period
S98129S	ICD10	2	Partial traumatic amputation of unsp great toe, sequela	Partial traumatic amputation of unspecified great toe, sequela	Traumatic amputation of ankle and foot	Injuries To The Ankle And Foot
T622X2A	ICD10	2	Toxic effect of ingested (parts of) plant(s), slf-hrm, init	Toxic effect of other ingested (parts of) plant(s), intentional self-harm, initial encounter	Toxic effect of other noxious substances eaten as food	Toxic Effects Of Substances Chiefly Nonmedicinal As To Source
T424X4A	ICD10	2	Poisoning by benzodiazepines, undetermined, init encntr	Poisoning by benzodiazepines, undetermined, initial encounter	Antiepileptic, sedative- hypnotic and antiparkinsonism drugs	Poisoning By, Adverse Effects Of And Underdosing Of Drugs, Medicaments And Biological Substances
S21002S	ICD10	2	Unspecified open wound of left breast, sequela	Unspecified open wound of left breast, sequela	Open wound of thorax	Injuries To The Thorax
W3410XD	ICD10	2	Accidental malfunction from unsp firearms or gun, subs	Accidental malfunction from unspecified firearms or gun, subsequent encounter	Acc disch and malfunct from oth and unsp firearms and guns	Exposure To Inanimate Mechanical Forces
S36502A	ICD10	2	Unspecified injury of descending colon, initial encounter	Unspecified injury of descending [left] colon, initial encounter	Injury of intra-abdominal organs	Injuries To The Abdomen, Lower Back, Lumbar Spine, Pelvis And External Genitals
T43606A	ICD10	2	Underdosing of unspecified psychostimulants, init encntr	Underdosing of unspecified psychostimulants, initial encounter	Psychotropic drugs, not elsewhere classified	Poisoning By, Adverse Effects Of And Underdosing Of Drugs, Medicaments And Biological Substances
S49111A	ICD10	2	Sltr-haris Type I physl fx lower end humer, right arm, init	Salter-Harris Type I physeal fracture of lower end of humerus, right arm, initial encounter for closed fracture	Other and unspecified injuries of shoulder and upper arm	Injuries To The Shoulder And Upper Arm
H0502	ICD10	2	Osteomyelitis of orbit	Osteomyelitis of orbit	Disorders of orbit	Disorders Of Eyelid, Lacrimal System And Orbit
F34	ICD10	2	Persistent mood [affective] disorders	Persistent mood [affective] disorders	Persistent mood [affective] disorders	Mood [Affective] Disorders
I07	ICD10	2	Rheumatic tricuspid valve diseases	Rheumatic tricuspid valve diseases	Rheumatic tricuspid valve diseases	Chronic Rheumatic Heart Diseases
S49121D	ICD10	2	Sltr-haris Type II physl fx low end humer, r arm, 7thD	Salter-Harris Type II physeal fracture of lower end of humerus, right arm, subsequent encounter for fracture with routine healing	Other and unspecified injuries of shoulder and upper arm	Injuries To The Shoulder And Upper Arm
T22492S	ICD10	2	Corros unsp deg mult site of l shldr/up lmb,ex wrs/hnd, sqla	Corrosion of unspecified degree of multiple sites of left shoulder and upper limb, except wrist and hand, sequela	Burn and corrosion of shldr/up lmb, except wrist and hand	Burns And Corrosions Of External Body Surface, Specified By Site
Z832	ICD10	2	Family history of dis of the bld/bld-form org/immun mechnsm	Family history of diseases of the blood and blood-forming organs and certain disorders involving the immune mechanism	Family history of other specific disorders	Persons With Potential Health Hazards Related To Family And Personal History And Certain Conditions Influencing Health Status
S31102S	ICD10	2	Unsp opn wnd abd wall, epigst rgn w/o penet perit cav, sqla	Unspecified open wound of abdominal wall, epigastric region without penetration into peritoneal cavity, sequela	Opn wnd abdomen, lower back, pelvis and external genitals	Injuries To The Abdomen, Lower Back, Lumbar Spine, Pelvis And External Genitals
H60391	ICD10	2	Other infective otitis externa, right ear	Other infective otitis externa, right ear	Otitis externa	Diseases Of External Ear
W499XXA	ICD10	2	Exposure to other inanimate mechanical forces, init encntr	Exposure to other inanimate mechanical forces, initial encounter	Exposure to other inanimate mechanical forces	Exposure To Inanimate Mechanical Forces
Q925	ICD10	2	Duplications with other complex rearrangements	Duplications with other complex rearrangements	Oth trisomies and partial trisomies of the autosomes, NEC	Chromosomal Abnormalities, Not Elsewhere Classified
T8639	ICD10	2	Other complications of heart-lung transplant	Other complications of heart-lung transplant	Complications of transplanted organs and tissue	Complications Of Surgical And Medical Care, Not Elsewhere Classified
S63256S	ICD10	2	Unspecified dislocation of right little finger, sequela	Unspecified dislocation of right little finger, sequela	Dislocation and sprain of joints and ligaments at wrs/hnd lv	Injuries To The Wrist, Hand And Fingers
29503	ICD9	1	Simp schiz-subchr/exacer	Simple type schizophrenia, subchronic with acute exacerbation	Schizophrenic disorders	Psychoses
E9101	ICD9	1	Skin/scuba diving acc	Accidental drowning and submersion while engaged in other sport or recreational activity with diving equipment	Accidental drowning and submersion	Accidents Caused By Submersion, Suffocation, And Foreign Bodies
S0912	ICD10	2	Laceration of muscle and tendon of head	Laceration of muscle and tendon of head	Other and unspecified injuries of head	Injuries To The Head
A598	ICD10	2	Trichomoniasis of other sites	Trichomoniasis of other sites	Trichomoniasis	Infections With A Predominantly Sexual Mode Of Transmission
S15099	ICD10	2	Other specified injury of unspecified carotid artery	Other specified injury of unspecified carotid artery	Injury of blood vessels at neck level	Injuries To The Neck
S63242A	ICD10	2	Subluxation of distal interphaln joint of r mid finger, init	Subluxation of distal interphalangeal joint of right middle finger, initial encounter	Dislocation and sprain of joints and ligaments at wrs/hnd lv	Injuries To The Wrist, Hand And Fingers
O0337	ICD10	2	Sepsis following incomplete spontaneous abortion	Sepsis following incomplete spontaneous abortion	Spontaneous abortion	Pregnancy With Abortive Outcome
Y92523	ICD10	2	Highway rest stop as place	Highway rest stop as the place of occurrence of the external cause	Place of occurrence of the external cause	Supplementary Factors Related To Causes Of Morbidity Classified Elsewhere
S92405G	ICD10	2	Nondisp unsp fx left great toe, subs for fx w delay heal	Nondisplaced unspecified fracture of left great toe, subsequent encounter for fracture with delayed healing	Fracture of foot and toe, except ankle	Injuries To The Ankle And Foot
5261	ICD9	1	Fissural cysts of jaw	Fissural cysts of jaw	Diseases of the jaws	Diseases Of Oral Cavity, Salivary Glands, And Jaws
S80252A	ICD10	2	Superficial foreign body, left knee, initial encounter	Superficial foreign body, left knee, initial encounter	Superficial injury of knee and lower leg	Injuries To The Knee And Lower Leg
S42353S	ICD10	2	Displaced comminuted fx shaft of humerus, unsp arm, sequela	Displaced comminuted fracture of shaft of humerus, unspecified arm, sequela	Fracture of shoulder and upper arm	Injuries To The Shoulder And Upper Arm
S61241D	ICD10	2	Pnctr w foreign body of l idx fngr w/o damage to nail, subs	Puncture wound with foreign body of left index finger without damage to nail, subsequent encounter	Open wound of wrist, hand and fingers	Injuries To The Wrist, Hand And Fingers
L89134	ICD10	2	Pressure ulcer of right lower back, stage 4	Pressure ulcer of right lower back, stage 4	Pressure ulcer	Other Disorders Of The Skin And Subcutaneous Tissue
781	ICD9	1	Symptoms involving nervous and musculoskeletal systems	Symptoms involving nervous and musculoskeletal systems	Symptoms involving nervous and musculoskeletal systems	Symptoms
S52372K	ICD10	2	Galeazzi's fx left radius, subs for clos fx w nonunion	Galeazzi's fracture of left radius, subsequent encounter for closed fracture with nonunion	Fracture of forearm	Injuries To The Elbow And Forearm
M08839	ICD10	2	Other juvenile arthritis, unspecified wrist	Other juvenile arthritis, unspecified wrist	Juvenile arthritis	Inflammatory Polyarthropathies
Z87448	ICD10	2	Personal history of other diseases of urinary system	Personal history of other diseases of urinary system	Personal history of other diseases and conditions	Persons With Potential Health Hazards Related To Family And Personal History And Certain Conditions Influencing Health Status
S72032D	ICD10	2	Displ midcervical fx l femur, subs for clos fx w routn heal	Displaced midcervical fracture of left femur, subsequent encounter for closed fracture with routine healing	Fracture of femur	Injuries To The Hip And Thigh
S06816D	ICD10	2	Inj r int crtd,intcr w LOC >24 hr w/o ret consc w surv, subs	Injury of right internal carotid artery, intracranial portion, not elsewhere classified with loss of consciousness greater than 24 hours without return to pre-existing conscious level with patient surviving, subsequent encounter	Intracranial injury	Injuries To The Head
S2542	ICD10	2	Major laceration of pulmonary blood vessels	Major laceration of pulmonary blood vessels	Injury of blood vessels of thorax	Injuries To The Thorax
V00832	ICD10	2	Motorized mobility scooter colliding with stationary object	Motorized mobility scooter colliding with stationary object	Pedestrian conveyance accident	Pedestrian Injured In Transport Accident
S1201XG	ICD10	2	Stable burst fx first cervcal vert, subs for fx w delay heal	Stable burst fracture of first cervical vertebra, subsequent encounter for fracture with delayed healing	Fracture of cervical vertebra and other parts of neck	Injuries To The Neck
S06387D	ICD10	2	Contus/lac/hem brnst w LOC w dth d/t brain inj bf consc,subs	Contusion, laceration, and hemorrhage of brainstem with loss of consciousness of any duration with death due to brain injury prior to regaining consciousness, subsequent encounter	Intracranial injury	Injuries To The Head
S9432	ICD10	2	Injury of cutaneous sensory nerve at ank/ft level, left leg	Injury of cutaneous sensory nerve at ankle and foot level, left leg	Injury of nerves at ankle and foot level	Injuries To The Ankle And Foot
S90521S	ICD10	2	Blister (nonthermal), right ankle, sequela	Blister (nonthermal), right ankle, sequela	Superficial injury of ankle, foot and toes	Injuries To The Ankle And Foot
V8061XD	ICD10	2	Animal-rider injured in collision w rail trn/veh, subs	Animal-rider injured in collision with railway train or railway vehicle, subsequent encounter	Animl-ridr or occ of anml-drn vehicle injured in trnsp acc	Other Land Transport Accidents
T20119	ICD10	2	Burn of first degree of unspecified ear	Burn of first degree of unspecified ear [any part, except ear drum]	Burn and corrosion of head, face, and neck	Burns And Corrosions Of External Body Surface, Specified By Site
20882	ICD9	1	Oth leuk uns cl-relapse	Other leukemia of unspecified cell type, in relapse	Leukemia of unspecified cell type	Malignant Neoplasm Of Lymphatic And Hematopoietic Tissue
S37892	ICD10	2	Contusion of other urinary and pelvic organ	Contusion of other urinary and pelvic organ	Injury of urinary and pelvic organs	Injuries To The Abdomen, Lower Back, Lumbar Spine, Pelvis And External Genitals
T8329XA	ICD10	2	Mech compl of graft of urinary organ, initial encounter	Other mechanical complication of graft of urinary organ, initial encounter	Complications of genitourinary prosth dev/grft	Complications Of Surgical And Medical Care, Not Elsewhere Classified
T380X6S	ICD10	2	Underdosing of glucocort/synth analog, sequela	Underdosing of glucocorticoids and synthetic analogues, sequela	Hormones and their synthetic substitutes and antag, NEC	Poisoning By, Adverse Effects Of And Underdosing Of Drugs, Medicaments And Biological Substances
S32609D	ICD10	2	Unsp fracture of unsp ischium, subs for fx w routn heal	Unspecified fracture of unspecified ischium, subsequent encounter for fracture with routine healing	Fracture of lumbar spine and pelvis	Injuries To The Abdomen, Lower Back, Lumbar Spine, Pelvis And External Genitals
S2314	ICD10	2	Subluxation and dislocation of T6/T7-T7/T8 thoracic vertebra	Subluxation and dislocation of T6/T7-T7/T8 thoracic vertebra	Dislocation and sprain of joints and ligaments of thorax	Injuries To The Thorax
S42341	ICD10	2	Displaced spiral fracture of shaft of humerus, right arm	Displaced spiral fracture of shaft of humerus, right arm	Fracture of shoulder and upper arm	Injuries To The Shoulder And Upper Arm
S7589	ICD10	2	Oth injury of other blood vessels at hip and thigh level	Other specified injury of other blood vessels at hip and thigh level	Injury of blood vessels at hip and thigh level	Injuries To The Hip And Thigh
73313	ICD9	1	Path fx vertebrae	Pathologic fracture of vertebrae	Other disorders of bone and cartilage	Osteopathies, Chondropathies, And Acquired Musculoskeletal Deformities
S01401D	ICD10	2	Unsp open wound of right cheek and TMJ area, subs	Unspecified open wound of right cheek and temporomandibular area, subsequent encounter	Open wound of head	Injuries To The Head
Z0371	ICD10	2	Encntr for susp prob w amnio cavity and membrane ruled out	Encounter for suspected problem with amniotic cavity and membrane ruled out	Encntr for medical obs for susp diseases and cond ruled out	Persons Encountering Health Services For Examinations
O294	ICD10	2	Spinal and epidural anesth induced headache during pregnancy	Spinal and epidural anesthesia induced headache during pregnancy	Complications of anesthesia during pregnancy	Other Maternal Disorders Predominantly Related To Pregnancy
T22229D	ICD10	2	Burn of second degree of unspecified elbow, subs encntr	Burn of second degree of unspecified elbow, subsequent encounter	Burn and corrosion of shldr/up lmb, except wrist and hand	Burns And Corrosions Of External Body Surface, Specified By Site
20227	ICD9	1	Sezary's disease spleen	Sezary's disease, spleen	Other malignant neoplasms of lymphoid and histiocytic tissue	Malignant Neoplasm Of Lymphatic And Hematopoietic Tissue
T83428	ICD10	2	Displacement of prosth dev/implnt/grft of genital tract	Displacement of other prosthetic devices, implants and grafts of genital tract	Complications of genitourinary prosth dev/grft	Complications Of Surgical And Medical Care, Not Elsewhere Classified
1612	ICD9	1	Malig neo subglottis	Malignant neoplasm of subglottis	Malignant neoplasm of larynx	Malignant Neoplasm Of Respiratory And Intrathoracic Organs
T2119XA	ICD10	2	Burn of first degree of other site of trunk, init encntr	Burn of first degree of other site of trunk, initial encounter	Burn and corrosion of trunk	Burns And Corrosions Of External Body Surface, Specified By Site
S5312	ICD10	2	Posterior subluxation and dislocation of ulnohumeral joint	Posterior subluxation and dislocation of ulnohumeral joint	Dislocation and sprain of joints and ligaments of elbow	Injuries To The Elbow And Forearm
S62131S	ICD10	2	Displaced fracture of capitate bone, right wrist, sequela	Displaced fracture of capitate [os magnum] bone, right wrist, sequela	Fracture at wrist and hand level	Injuries To The Wrist, Hand And Fingers
V8661XD	ICD10	2	Passenger of amblnc/fire eng injured nontraf, subs	Passenger of ambulance or fire engine injured in nontraffic accident, subsequent encounter	Occ off-road veh injured transp acc	Other Land Transport Accidents
63632	ICD9	1	Illeg ab w ren fail-comp	Illegally induced abortion, complicated by renal failure, complete	Illegally induced abortion	Other Pregnancy With Abortive Outcome
62923	ICD9	1	Genital muilatn type III	Female genital mutilation Type III status	Other disorders of female genital organs	Other Disorders Of Female Genital Tract
S36539D	ICD10	2	Laceration of unspecified part of colon, subs encntr	Laceration of unspecified part of colon, subsequent encounter	Injury of intra-abdominal organs	Injuries To The Abdomen, Lower Back, Lumbar Spine, Pelvis And External Genitals
S06899	ICD10	2	Intcran inj w loss of consciousness of unsp duration	Other specified intracranial injury with loss of consciousness of unspecified duration	Intracranial injury	Injuries To The Head
T3185	ICD10	2	Burns of 80-89% of body surface w 50-59% third degree burns	Burns involving 80-89% of body surface with 50-59% third degree burns	Burns classified accord extent body involv	Burns And Corrosions Of Multiple And Unspecified Body Regions
S01319	ICD10	2	Laceration without foreign body of unspecified ear	Laceration without foreign body of unspecified ear	Open wound of head	Injuries To The Head
T8751	ICD10	2	Necrosis of amputation stump, right upper extremity	Necrosis of amputation stump, right upper extremity	Complications peculiar to reattachment and amputation	Complications Of Surgical And Medical Care, Not Elsewhere Classified
R009	ICD10	2	Unspecified abnormalities of heart beat	Unspecified abnormalities of heart beat	Abnormalities of heart beat	Symptoms And Signs Involving The Circulatory And Respiratory Systems
T8351	ICD10	2	Infect/inflm reaction due to indwelling urinary catheter	Infection and inflammatory reaction due to indwelling urinary catheter	Complications of genitourinary prosth dev/grft	Complications Of Surgical And Medical Care, Not Elsewhere Classified
S62600S	ICD10	2	Fracture of unsp phalanx of right index finger, sequela	Fracture of unspecified phalanx of right index finger, sequela	Fracture at wrist and hand level	Injuries To The Wrist, Hand And Fingers
S92526D	ICD10	2	Nondisp fx of med phalanx of unsp less toe(s), 7thD	Nondisplaced fracture of middle phalanx of unspecified lesser toe(s), subsequent encounter for fracture with routine healing	Fracture of foot and toe, except ankle	Injuries To The Ankle And Foot
S72415N	ICD10	2	Nondisp unsp condyle fx low end l femr, 7thN	Nondisplaced unspecified condyle fracture of lower end of left femur, subsequent encounter for open fracture type IIIA, IIIB, or IIIC with nonunion	Fracture of femur	Injuries To The Hip And Thigh
20940	ICD9	1	Ben crcnoid sm intst NOS	Benign carcinoid tumor of the small intestine, unspecified portion	Neuroendocrine tumors	Neuroendocrine Tumors
H4032X2	ICD10	2	Glaucoma secondary to eye trauma, left eye, moderate stage	Glaucoma secondary to eye trauma, left eye, moderate stage	Glaucoma	Glaucoma
L02434	ICD10	2	Carbuncle of left upper limb	Carbuncle of left upper limb	Cutaneous abscess, furuncle and carbuncle	Infections Of The Skin And Subcutaneous Tissue
O09519	ICD10	2	Supervision of elderly primigravida, unspecified trimester	Supervision of elderly primigravida, unspecified trimester	Supervision of high risk pregnancy	Supervision Of High Risk Pregnancy
H1511	ICD10	2	Episcleritis periodica fugax	Episcleritis periodica fugax	Disorders of sclera	Disorders Of Sclera, Cornea, Iris And Ciliary Body
G4700	ICD10	2	Insomnia, unspecified	Insomnia, unspecified	Sleep disorders	Episodic And Paroxysmal Disorders
M0890	ICD10	2	Juvenile arthritis, unspecified, unspecified site	Juvenile arthritis, unspecified, unspecified site	Juvenile arthritis	Inflammatory Polyarthropathies
V6101	ICD9	1	Fmily dsrpt-fam military	Family disruption due to family member on military deployment	Other family circumstances	Persons Encountering Health Services In Other Circumstances
S52224F	ICD10	2	Nondisp transverse fx shaft of r ulna, 7thF	Nondisplaced transverse fracture of shaft of right ulna, subsequent encounter for open fracture type IIIA, IIIB, or IIIC with routine healing	Fracture of forearm	Injuries To The Elbow And Forearm
S1190XS	ICD10	2	Unspecified open wound of unspecified part of neck, sequela	Unspecified open wound of unspecified part of neck, sequela	Open wound of neck	Injuries To The Neck
F328	ICD10	2	Other depressive episodes	Other depressive episodes	Major depressive disorder, single episode	Mood [Affective] Disorders
T43696D	ICD10	2	Underdosing of other psychostimulants, subsequent encounter	Underdosing of other psychostimulants, subsequent encounter	Psychotropic drugs, not elsewhere classified	Poisoning By, Adverse Effects Of And Underdosing Of Drugs, Medicaments And Biological Substances
X023XXS	ICD10	2	Fall from burning bldg in controlled fire, sequela	Fall from burning building or structure in controlled fire, sequela	Exposure to controlled fire in building or structure	Exposure To Smoke, Fire And Flames
T506X4A	ICD10	2	Poisoning by antidotes and chelating agents, undet, init	Poisoning by antidotes and chelating agents, undetermined, initial encounter	Diuretics and oth and unsp drug/meds/biol subst	Poisoning By, Adverse Effects Of And Underdosing Of Drugs, Medicaments And Biological Substances
35989	ICD9	1	Myopathies NEC	Other myopathies	Muscular dystrophies and other myopathies	Disorders Of The Peripheral Nervous System
F508	ICD10	2	Other eating disorders	Other eating disorders	Eating disorders	Behavioral Syndromes Associated With Physiological Disturbances And Physical Factors
T44904D	ICD10	2	Poisn by unsp drugs aff the autonm nervous sys, undet, subs	Poisoning by unspecified drugs primarily affecting the autonomic nervous system, undetermined, subsequent encounter	Drugs primarily affecting the autonomic nervous system	Poisoning By, Adverse Effects Of And Underdosing Of Drugs, Medicaments And Biological Substances
S24152	ICD10	2	Oth incomplete lesion at T2-T6 level of thoracic spinal cord	Other incomplete lesion at T2-T6 level of thoracic spinal cord	Injury of nerves and spinal cord at thorax level	Injuries To The Thorax
S40922	ICD10	2	Unspecified superficial injury of left upper arm	Unspecified superficial injury of left upper arm	Superficial injury of shoulder and upper arm	Injuries To The Shoulder And Upper Arm
S8912	ICD10	2	Salter-Harris Type II physeal fracture of lower end of tibia	Salter-Harris Type II physeal fracture of lower end of tibia	Other and unspecified injuries of lower leg	Injuries To The Knee And Lower Leg
T2026XD	ICD10	2	Burn of second degree of forehead and cheek, subs encntr	Burn of second degree of forehead and cheek, subsequent encounter	Burn and corrosion of head, face, and neck	Burns And Corrosions Of External Body Surface, Specified By Site
S72064F	ICD10	2	Nondisp artic fx head of r femr, 7thF	Nondisplaced articular fracture of head of right femur, subsequent encounter for open fracture type IIIA, IIIB, or IIIC with routine healing	Fracture of femur	Injuries To The Hip And Thigh
V580	ICD10	2	Driver of pk-up/van injured in nonclsn trnsp acc nontraf	Driver of pick-up truck or van injured in noncollision transport accident in nontraffic accident	Occupant of pk-up/van injured in nonclsn transport accident	Occupant Of Pick-Up Truck Or Van Injured In Transport Accident
E9089	ICD9	1	Acc d/t storm/flood NOS	Unspecified cataclysmic storms, and floods resulting from storms	Cataclysmic storms, and floods resulting from storms	Accidents Due To Natural And Environmental Factors
S92315B	ICD10	2	Nondisp fx of first metatarsal bone, l foot, init for opn fx	Nondisplaced fracture of first metatarsal bone, left foot, initial encounter for open fracture	Fracture of foot and toe, except ankle	Injuries To The Ankle And Foot
M84346S	ICD10	2	Stress fracture, unspecified finger(s), sequela	Stress fracture, unspecified finger(s), sequela	Disorder of continuity of bone	Disorders Of Bone Density And Structure
T84122	ICD10	2	Displacement of int fix of bone of right forearm	Displacement of internal fixation device of bone of right forearm	Complications of internal orthopedic prosth dev/grft	Complications Of Surgical And Medical Care, Not Elsewhere Classified
M9423	ICD10	2	Chondromalacia, wrist	Chondromalacia, wrist	Other disorders of cartilage	Chondropathies
Z934	ICD10	2	Other artificial openings of gastrointestinal tract status	Other artificial openings of gastrointestinal tract status	Artificial opening status	Persons With Potential Health Hazards Related To Family And Personal History And Certain Conditions Influencing Health Status
S82812A	ICD10	2	Torus fracture of upper end of left fibula, init for clos fx	Torus fracture of upper end of left fibula, initial encounter for closed fracture	Fracture of lower leg, including ankle	Injuries To The Knee And Lower Leg
S76992A	ICD10	2	Inj unsp musc/fasc/tend at thigh level, left thigh, init	Other specified injury of unspecified muscles, fascia and tendons at thigh level, left thigh, initial encounter	Injury of muscle, fascia and tendon at hip and thigh level	Injuries To The Hip And Thigh
S49032	ICD10	2	Sltr-haris Type III physeal fx upper end of humer, left arm	Salter Harris Type III physeal fracture of upper end of humerus, left arm	Other and unspecified injuries of shoulder and upper arm	Injuries To The Shoulder And Upper Arm
T25431D	ICD10	2	Corrosion of unsp degree of right toe(s) (nail), subs encntr	Corrosion of unspecified degree of right toe(s) (nail), subsequent encounter	Burn and corrosion of ankle and foot	Burns And Corrosions Of External Body Surface, Specified By Site
Q36	ICD10	2	Cleft lip	Cleft lip	Cleft lip	Cleft Lip And Cleft Palate
M4848XA	ICD10	2	Fatigue fracture of vertebra, sacr/sacrocygl region, init	Fatigue fracture of vertebra, sacral and sacrococcygeal region, initial encounter for fracture	Other spondylopathies	Spondylopathies
T3193	ICD10	2	Burns of 90%/more of body surfc w 30-39% third degree burns	Burns involving 90% or more of body surface with 30-39% third degree burns	Burns classified accord extent body involv	Burns And Corrosions Of Multiple And Unspecified Body Regions
S22070S	ICD10	2	Wedge compression fracture of T9-T10 vertebra, sequela	Wedge compression fracture of T9-T10 vertebra, sequela	Fracture of rib(s), sternum and thoracic spine	Injuries To The Thorax
36651	ICD9	1	Soemmering's ring	Soemmering's ring	Cataract	Disorders Of The Eye And Adnexa
S52182E	ICD10	2	Oth fx upr end l rad, subs for opn fx type I/2 w routn heal	Other fracture of upper end of left radius, subsequent encounter for open fracture type I or II with routine healing	Fracture of forearm	Injuries To The Elbow And Forearm
M00841	ICD10	2	Arthritis due to other bacteria, right hand	Arthritis due to other bacteria, right hand	Pyogenic arthritis	Infectious Arthropathies
S0092	ICD10	2	Blister (nonthermal) of unspecified part of head	Blister (nonthermal) of unspecified part of head	Superficial injury of head	Injuries To The Head
O2390	ICD10	2	Unsp GU tract infection in pregnancy, unsp trimester	Unspecified genitourinary tract infection in pregnancy, unspecified trimester	Infections of genitourinary tract in pregnancy	Other Maternal Disorders Predominantly Related To Pregnancy
T22312	ICD10	2	Burn of third degree of left forearm	Burn of third degree of left forearm	Burn and corrosion of shldr/up lmb, except wrist and hand	Burns And Corrosions Of External Body Surface, Specified By Site
I2583	ICD10	2	Coronary atherosclerosis due to lipid rich plaque	Coronary atherosclerosis due to lipid rich plaque	Chronic ischemic heart disease	Ischemic Heart Diseases
S56012	ICD10	2	Strain of flexor musc/fasc/tend left thumb at forearm level	Strain of flexor muscle, fascia and tendon of left thumb at forearm level	Injury of muscle, fascia and tendon at forearm level	Injuries To The Elbow And Forearm
O3132X1	ICD10	2	Cont preg aft elctv fetl rdct of 1 fts or more,2nd tri, fts1	Continuing pregnancy after elective fetal reduction of one fetus or more, second trimester, fetus 1	Complications specific to multiple gestation	Maternal Care Related To The Fetus And Amniotic Cavity And Possible Delivery Problems
86383	ICD9	1	Pancreas, tail inj-close	Injury to pancreas, tail, without mention of open wound into cavity	Injury to gastrointestinal tract	Internal Injury Of Thorax, Abdomen, And Pelvis
V901	ICD10	2	Drowning and submersion due to watercraft sinking	Drowning and submersion due to watercraft sinking	Drowning and submersion due to accident to watercraft	Water Transport Accidents
T653X	ICD10	2	Toxic effect of nitrodrv/aminodrv of benzn/homolog	Toxic effect of nitroderivatives and aminoderivatives of benzene and its homologues	Toxic effect of other and unspecified substances	Toxic Effects Of Substances Chiefly Nonmedicinal As To Source
H594	ICD10	2	Inflammation (infection) of postprocedural bleb	Inflammation (infection) of postprocedural bleb	Intraop and postproc comp and disord of eye and adnexa, NEC	Intraoperative And Postprocedural Complications And Disorders Of Eye And Adnexa, Not Elsewhere Classified
V654	ICD9	1	Other counseling, not elsewhere classified	Other counseling, not elsewhere classified	Other persons seeking consultation	Persons Encountering Health Services In Other Circumstances
6184	ICD9	1	Utervaginal prolapse NOS	Uterovaginal prolapse, unspecified	Genital prolapse	Other Disorders Of Female Genital Tract
T8089	ICD10	2	Oth comp fol infusion, transfuse and theraputc injection	Other complications following infusion, transfusion and therapeutic injection	Comp following infusion, transfusion and theraputc injection	Complications Of Surgical And Medical Care, Not Elsewhere Classified
6751	ICD9	1	Abscess of breast	Abscess of breast	Infections of the breast and nipple associated with childbirth	Complications Of The Puerperium
71223	ICD9	1	Pyrophosph cryst-forearm	Chondrocalcinosis, due to pyrophosphate crystals, forearm	Crystal arthropathies	Arthropathies And Related Disorders
9414	ICD9	1	Deep necrosis of underlying tissues [deep third degree] without mention of loss of a body part	Deep necrosis of underlying tissues [deep third degree] without mention of loss of a body part	Burn of face, head, and neck	Burns
2861	ICD9	1	Cong factor IX disorder	Congenital factor IX disorder	Coagulation defects	Diseases Of The Blood And Blood-Forming Organs
H35343	ICD10	2	Macular cyst, hole, or pseudohole, bilateral	Macular cyst, hole, or pseudohole, bilateral	Other retinal disorders	Disorders Of Choroid And Retina
S42145G	ICD10	2	Nondisp fx of glenoid cav of scapula, l shldr, 7thG	Nondisplaced fracture of glenoid cavity of scapula, left shoulder, subsequent encounter for fracture with delayed healing	Fracture of shoulder and upper arm	Injuries To The Shoulder And Upper Arm
S99921D	ICD10	2	Unspecified injury of right foot, subsequent encounter	Unspecified injury of right foot, subsequent encounter	Other and unspecified injuries of ankle and foot	Injuries To The Ankle And Foot
T3992XA	ICD10	2	Poisn by unsp nonopi analgs/antipyr/antirheu, slf-hrm, init	Poisoning by unspecified nonopioid analgesic, antipyretic and antirheumatic, intentional self-harm, initial encounter	Nonopioid analgesics, antipyretics and antirheumatics	Poisoning By, Adverse Effects Of And Underdosing Of Drugs, Medicaments And Biological Substances
M86412	ICD10	2	Chronic osteomyelitis with draining sinus, left shoulder	Chronic osteomyelitis with draining sinus, left shoulder	Osteomyelitis	Other Osteopathies
38513	ICD9	1	Adhesion tymp-promontor	Adhesions of drum head to promontorium	Other disorders of middle ear and mastoid	Diseases Of The Ear And Mastoid Process
Y35493A	ICD10	2	Legal intervnt w oth sharp objects, suspect injured, init	Legal intervention involving other sharp objects, suspect injured, initial encounter	Legal intervention	Legal Intervention, Operations Of War, Military Operations, And Terrorism
V9011	ICD10	2	Drowning and submersion due to passenger ship sinking	Drowning and submersion due to passenger ship sinking	Drowning and submersion due to accident to watercraft	Water Transport Accidents
S42216D	ICD10	2	Unsp nondisp fx of surg nk of unsp humer, 7thD	Unspecified nondisplaced fracture of surgical neck of unspecified humerus, subsequent encounter for fracture with routine healing	Fracture of shoulder and upper arm	Injuries To The Shoulder And Upper Arm
S02642S	ICD10	2	Fracture of ramus of left mandible, sequela	Fracture of ramus of left mandible, sequela	Fracture of ramus of left mandible, sequela	Injuries To The Head
M2195	ICD10	2	Unspecified acquired deformity of thigh	Unspecified acquired deformity of thigh	Other acquired deformities of limbs	Other Joint Disorders
Y37191S	ICD10	2	Milt op involving oth dest arcrft, civilian, sequela	Military operations involving other destruction of aircraft, civilian, sequela	Military operations	Legal Intervention, Operations Of War, Military Operations, And Terrorism
T25712	ICD10	2	Corrosion of third degree of left ankle	Corrosion of third degree of left ankle	Burn and corrosion of ankle and foot	Burns And Corrosions Of External Body Surface, Specified By Site
S82233B	ICD10	2	Displ oblique fx shaft of unsp tibia, 7thB	Displaced oblique fracture of shaft of unspecified tibia, initial encounter for open fracture type I or II	Fracture of lower leg, including ankle	Injuries To The Knee And Lower Leg
O324XX5	ICD10	2	Maternal care for high head at term, fetus 5	Maternal care for high head at term, fetus 5	Maternal care for malpresentation of fetus	Maternal Care Related To The Fetus And Amniotic Cavity And Possible Delivery Problems
80329	ICD9	1	Cl skull fx NEC-concuss	Other closed skull fracture with subarachnoid, subdural, and extradural hemorrhage, with concussion, unspecified	Other and unqualified skull fractures	Fractures
66060	ICD9	1	Fail trial lab NOS-unsp	Unspecified failed trial of labor, unspecified as to episode of care or not applicable	Obstructed labor	Complications Occurring Mainly In The Course Of Labor And Delivery
S72333D	ICD10	2	Displ oblique fx shaft of unsp femr, 7thD	Displaced oblique fracture of shaft of unspecified femur, subsequent encounter for closed fracture with routine healing	Fracture of femur	Injuries To The Hip And Thigh
L64	ICD10	2	Androgenic alopecia	Androgenic alopecia	Androgenic alopecia	Disorders Of Skin Appendages
S63105	ICD10	2	Unspecified dislocation of left thumb	Unspecified dislocation of left thumb	Dislocation and sprain of joints and ligaments at wrs/hnd lv	Injuries To The Wrist, Hand And Fingers
S6792XS	ICD10	2	Crush inj unsp part(s) of l wrist, hand and fingers, sequela	Crushing injury of unspecified part(s) of left wrist, hand and fingers, sequela	Crushing injury of wrist, hand and fingers	Injuries To The Wrist, Hand And Fingers
F3181	ICD10	2	Bipolar II disorder	Bipolar II disorder	Bipolar disorder	Mood [Affective] Disorders
Z910	ICD10	2	Allergy status, oth than to drugs and biological substances	Allergy status, other than to drugs and biological substances	Personal risk factors, not elsewhere classified	Persons With Potential Health Hazards Related To Family And Personal History And Certain Conditions Influencing Health Status
S8002XA	ICD10	2	Contusion of left knee, initial encounter	Contusion of left knee, initial encounter	Superficial injury of knee and lower leg	Injuries To The Knee And Lower Leg
S53402S	ICD10	2	Unspecified sprain of left elbow, sequela	Unspecified sprain of left elbow, sequela	Dislocation and sprain of joints and ligaments of elbow	Injuries To The Elbow And Forearm
T465X1D	ICD10	2	Poisoning by oth antihypertn drugs, accidental, subs	Poisoning by other antihypertensive drugs, accidental (unintentional), subsequent encounter	Agents primarily affecting the cardiovascular system	Poisoning By, Adverse Effects Of And Underdosing Of Drugs, Medicaments And Biological Substances
O995	ICD10	2	Diseases of the respiratory system compl preg/chldbrth	Diseases of the respiratory system complicating pregnancy, childbirth and the puerperium	Oth maternal diseases classd elsw but compl preg/chldbrth	Other Obstetric Conditions, Not Elsewhere Classified
S82101P	ICD10	2	Unsp fx upper end of r tibia, subs for clos fx w malunion	Unspecified fracture of upper end of right tibia, subsequent encounter for closed fracture with malunion	Fracture of lower leg, including ankle	Injuries To The Knee And Lower Leg
S82453K	ICD10	2	Displ commnt fx shaft of unsp fibula, 7thK	Displaced comminuted fracture of shaft of unspecified fibula, subsequent encounter for closed fracture with nonunion	Fracture of lower leg, including ankle	Injuries To The Knee And Lower Leg
Z981	ICD10	2	Arthrodesis status	Arthrodesis status	Other postprocedural states	Persons With Potential Health Hazards Related To Family And Personal History And Certain Conditions Influencing Health Status
S0269XK	ICD10	2	Fracture of mandible of oth site, subs for fx w nonunion	Fracture of mandible of other specified site, subsequent encounter for fracture with nonunion	Fracture of skull and facial bones	Injuries To The Head
V514XXS	ICD10	2	Prsn brd/alit pk-up/van injured in clsn w pedl cyc, sequela	Person boarding or alighting a pick-up truck or van injured in collision with pedal cycle, sequela	Occupant of pk-up/van injured in collision w pedal cycle	Occupant Of Pick-Up Truck Or Van Injured In Transport Accident
S93519	ICD10	2	Sprain of interphalangeal joint of unspecified toe(s)	Sprain of interphalangeal joint of unspecified toe(s)	Disloc & sprain of joints & ligaments at ankl, ft & toe lev	Injuries To The Ankle And Foot
K8689	ICD10	2	Other specified diseases of pancreas	Other specified diseases of pancreas	Other specified diseases of pancreas	Disorders Of Gallbladder, Biliary Tract And Pancreas
S25592S	ICD10	2	Oth injury of intercostal blood vessels, left side, sequela	Other specified injury of intercostal blood vessels, left side, sequela	Injury of blood vessels of thorax	Injuries To The Thorax
M1A3721	ICD10	2	Chronic gout due to renal impairment, left ank/ft, w toph	Chronic gout due to renal impairment, left ankle and foot, with tophus (tophi)	Other and unspecified arthropathy	Inflammatory Polyarthropathies
Y36051	ICD10	2	War op involving acc deton onboard marine weapons, civilian	War operations involving accidental detonation of onboard marine weapons, civilian	Operations of war	Legal Intervention, Operations Of War, Military Operations, And Terrorism
S9701XA	ICD10	2	Crushing injury of right ankle, initial encounter	Crushing injury of right ankle, initial encounter	Crushing injury of ankle and foot	Injuries To The Ankle And Foot
Z8509	ICD10	2	Personal history of malignant neoplasm of digestive organs	Personal history of malignant neoplasm of other digestive organs	Personal history of malignant neoplasm	Persons With Potential Health Hazards Related To Family And Personal History And Certain Conditions Influencing Health Status
Z950	ICD10	2	Presence of cardiac pacemaker	Presence of cardiac pacemaker	Presence of cardiac and vascular implants and grafts	Persons With Potential Health Hazards Related To Family And Personal History And Certain Conditions Influencing Health Status
A692	ICD10	2	Lyme disease	Lyme disease	Other spirochetal infections	Other Spirochetal Diseases
O3110X3	ICD10	2	Cont preg aft spon abort of one fts or more, unsp tri, fts3	Continuing pregnancy after spontaneous abortion of one fetus or more, unspecified trimester, fetus 3	Complications specific to multiple gestation	Maternal Care Related To The Fetus And Amniotic Cavity And Possible Delivery Problems
T3695XD	ICD10	2	Adverse effect of unsp systemic antibiotic, subs encntr	Adverse effect of unspecified systemic antibiotic, subsequent encounter	Systemic antibiotics	Poisoning By, Adverse Effects Of And Underdosing Of Drugs, Medicaments And Biological Substances
S66811	ICD10	2	Strain of musc/fasc/tend at wrist and hand level, right hand	Strain of other specified muscles, fascia and tendons at wrist and hand level, right hand	Injury of muscle, fascia and tendon at wrist and hand level	Injuries To The Wrist, Hand And Fingers
36231	ICD9	1	Cent retina artery occlu	Central retinal artery occlusion	Other retinal disorders	Disorders Of The Eye And Adnexa
S62618S	ICD10	2	Disp fx of proximal phalanx of other finger, sequela	Displaced fracture of proximal phalanx of other finger, sequela	Fracture at wrist and hand level	Injuries To The Wrist, Hand And Fingers
T382X2	ICD10	2	Poisoning by antithyroid drugs, intentional self-harm	Poisoning by antithyroid drugs, intentional self-harm	Hormones and their synthetic substitutes and antag, NEC	Poisoning By, Adverse Effects Of And Underdosing Of Drugs, Medicaments And Biological Substances
V9036XD	ICD10	2	Drown due to fall/jump fr crushed inflatbl crft, subs	Drowning and submersion due to falling or jumping from crushed (nonpowered) inflatable craft, subsequent encounter	Drowning and submersion due to accident to watercraft	Water Transport Accidents
I25751	ICD10	2	Athscl native cor art of txplt heart w ang pctrs w spasm	Atherosclerosis of native coronary artery of transplanted heart with angina pectoris with documented spasm	Chronic ischemic heart disease	Ischemic Heart Diseases
S61511D	ICD10	2	Laceration without foreign body of right wrist, subs encntr	Laceration without foreign body of right wrist, subsequent encounter	Open wound of wrist, hand and fingers	Injuries To The Wrist, Hand And Fingers
S62618	ICD10	2	Displaced fracture of proximal phalanx of other finger	Displaced fracture of proximal phalanx of other finger	Fracture at wrist and hand level	Injuries To The Wrist, Hand And Fingers
P102	ICD10	2	Intraventricular hemorrhage due to birth injury	Intraventricular hemorrhage due to birth injury	Intracranial laceration and hemorrhage due to birth injury	Birth Trauma
Y3589	ICD10	2	Legal intervention involving other specified means	Legal intervention involving other specified means	Legal intervention	Legal Intervention, Operations Of War, Military Operations, And Terrorism
S83193	ICD10	2	Other subluxation of unspecified knee	Other subluxation of unspecified knee	Dislocation and sprain of joints and ligaments of knee	Injuries To The Knee And Lower Leg
T83098A	ICD10	2	Mech compl of oth indwelling urethral catheter, init encntr	Other mechanical complication of other urinary catheter, initial encounter	Complications of genitourinary prosth dev/grft	Complications Of Surgical And Medical Care, Not Elsewhere Classified
82032	ICD9	1	Subtrochanteric fx-open	Open fracture of subtrochanteric section of neck of femur	Fracture of neck of femur	Fractures
Q239	ICD10	2	Congenital malformation of aortic and mitral valves, unsp	Congenital malformation of aortic and mitral valves, unspecified	Congenital malformations of aortic and mitral valves	Congenital Malformations Of The Circulatory System
3579	ICD9	1	Inflam/tox neuropthy NOS	Unspecified inflammatory and toxic neuropathy	Inflammatory and toxic neuropathy	Disorders Of The Peripheral Nervous System
3843	ICD9	1	Pseudomonas septicemia	Septicemia due to pseudomonas	Septicemia	Other Bacterial Diseases
M7700	ICD10	2	Medial epicondylitis, unspecified elbow	Medial epicondylitis, unspecified elbow	Other enthesopathies	Other Soft Tissue Disorders
S72045Q	ICD10	2	Nondisp fx of base of nk of l femr, 7thQ	Nondisplaced fracture of base of neck of left femur, subsequent encounter for open fracture type I or II with malunion	Fracture of femur	Injuries To The Hip And Thigh
M65829	ICD10	2	Other synovitis and tenosynovitis, unspecified upper arm	Other synovitis and tenosynovitis, unspecified upper arm	Synovitis and tenosynovitis	Disorders Of Synovium And Tendon
S61254D	ICD10	2	Open bite of right ring finger w/o damage to nail, subs	Open bite of right ring finger without damage to nail, subsequent encounter	Open wound of wrist, hand and fingers	Injuries To The Wrist, Hand And Fingers
S52356D	ICD10	2	Nondisp commnt fx shaft of rad, unsp arm, 7thD	Nondisplaced comminuted fracture of shaft of radius, unspecified arm, subsequent encounter for closed fracture with routine healing	Fracture of forearm	Injuries To The Elbow And Forearm
S9421XD	ICD10	2	Injury of deep peroneal nrv at ank/ft level, right leg, subs	Injury of deep peroneal nerve at ankle and foot level, right leg, subsequent encounter	Injury of nerves at ankle and foot level	Injuries To The Ankle And Foot
S01501	ICD10	2	Unspecified open wound of lip	Unspecified open wound of lip	Open wound of head	Injuries To The Head
V159	ICD10	2	Unsp pedl cyclst injured in collision w rail trn/veh in traf	Unspecified pedal cyclist injured in collision with railway train or railway vehicle in traffic accident	Pedal cycle rider injured in collision w rail trn/veh	Pedal Cycle Rider Injured In Transport Accident
F78	ICD10	2	Other intellectual disabilities	Other intellectual disabilities	Other intellectual disabilities	Intellectual Disabilities
H30112	ICD10	2	Dissem chorioretin inflammation of posterior pole, left eye	Disseminated chorioretinal inflammation of posterior pole, left eye	Chorioretinal inflammation	Disorders Of Choroid And Retina
S93123A	ICD10	2	Dislocation of MTP joint of unsp great toe, init	Dislocation of metatarsophalangeal joint of unspecified great toe, initial encounter	Disloc & sprain of joints & ligaments at ankl, ft & toe lev	Injuries To The Ankle And Foot
S42415S	ICD10	2	Nondisp simple suprcndl fx w/o intrcndl fx l humer, sequela	Nondisplaced simple supracondylar fracture without intercondylar fracture of left humerus, sequela	Fracture of shoulder and upper arm	Injuries To The Shoulder And Upper Arm
H72822	ICD10	2	Total perforations of tympanic membrane, left ear	Total perforations of tympanic membrane, left ear	Perforation of tympanic membrane	Diseases Of Middle Ear And Mastoid
V5876	ICD9	1	Aftrcre surg GU syst NEC	Aftercare following surgery of the genitourinary system, NEC	Encounter for other and unspecified procedures and aftercare	Persons Encountering Health Services For Specific Procedures And Aftercare
T23772S	ICD10	2	Corrosion of third degree of left wrist, sequela	Corrosion of third degree of left wrist, sequela	Burn and corrosion of wrist and hand	Burns And Corrosions Of External Body Surface, Specified By Site
71523	ICD9	1	Loc 2nd osteoart-forearm	Osteoarthrosis, localized, secondary, forearm	Osteoarthrosis and allied disorders	Arthropathies And Related Disorders
T63014S	ICD10	2	Toxic effect of rattlesnake venom, undetermined, sequela	Toxic effect of rattlesnake venom, undetermined, sequela	Toxic effect of contact with venomous animals and plants	Toxic Effects Of Substances Chiefly Nonmedicinal As To Source
29595	ICD9	1	Schizophrenia NOS-remiss	Unspecified schizophrenia, in remission	Schizophrenic disorders	Psychoses
36030	ICD9	1	Hypotony NOS, eye	Hypotony of eye, unspecified	Disorders of the globe	Disorders Of The Eye And Adnexa
W100XXD	ICD10	2	Fall (on)(from) escalator, subsequent encounter	Fall (on)(from) escalator, subsequent encounter	Fall on and from stairs and steps	Slipping, Tripping, Stumbling And Falls
S2223XG	ICD10	2	Sternal manubrial dissociation, subs for fx w delay heal	Sternal manubrial dissociation, subsequent encounter for fracture with delayed healing	Fracture of rib(s), sternum and thoracic spine	Injuries To The Thorax
M25671	ICD10	2	Stiffness of right ankle, not elsewhere classified	Stiffness of right ankle, not elsewhere classified	Other joint disorder, not elsewhere classified	Other Joint Disorders
S43395	ICD10	2	Dislocation of other parts of left shoulder girdle	Dislocation of other parts of left shoulder girdle	Disloc and sprain of joints and ligaments of shoulder girdle	Injuries To The Shoulder And Upper Arm
S80872A	ICD10	2	Other superficial bite, left lower leg, initial encounter	Other superficial bite, left lower leg, initial encounter	Superficial injury of knee and lower leg	Injuries To The Knee And Lower Leg
99962	ICD9	1	Abo incompat/acute HTR	ABO incompatibility with acute hemolytic transfusion reaction	Complications of medical care, not elsewhere classified	Complications Of Surgical And Medical Care, Not Elsewhere Classified
T34539A	ICD10	2	Frostbite w tissue necrosis of unsp finger(s), init encntr	Frostbite with tissue necrosis of unspecified finger(s), initial encounter	Frostbite with tissue necrosis	Frostbite
S93402D	ICD10	2	Sprain of unspecified ligament of left ankle, subs encntr	Sprain of unspecified ligament of left ankle, subsequent encounter	Disloc & sprain of joints & ligaments at ankl, ft & toe lev	Injuries To The Ankle And Foot
A3684	ICD10	2	Diphtheritic tubulo-interstitial nephropathy	Diphtheritic tubulo-interstitial nephropathy	Diphtheria	Other Bacterial Diseases
E9480	ICD9	1	Adv eff bcg vaccine	Bcg vaccine causing adverse effects in therapeutic use	Bacterial vaccines	Drugs, Medicinal And Biological Substances Causing Adverse Effects In Therapeutic Use
C8112	ICD10	2	Nodular sclerosis class Hodgkin lymphoma, intrathorac nodes	Nodular sclerosis Hodgkin lymphoma, intrathoracic lymph nodes	Hodgkin lymphoma	Malignant Neoplasms Of Lymphoid, Hematopoietic And Related Tissue
S56113D	ICD10	2	Strain flexor musc/fasc/tend r mid finger at forarm lv, subs	Strain of flexor muscle, fascia and tendon of right middle finger at forearm level, subsequent encounter	Injury of muscle, fascia and tendon at forearm level	Injuries To The Elbow And Forearm
V273XXA	ICD10	2	Prsn brd/alit mtrcy injured in clsn w statnry object, init	Person boarding or alighting a motorcycle injured in collision with fixed or stationary object, initial encounter	Motorcycle rider injured in collision w statnry object	Motorcycle Rider Injured In Transport Accident
S3661XS	ICD10	2	Primary blast injury of rectum, sequela	Primary blast injury of rectum, sequela	Injury of intra-abdominal organs	Injuries To The Abdomen, Lower Back, Lumbar Spine, Pelvis And External Genitals
T23449S	ICD10	2	Corros unsp degree of unsp mult fngr (nail), inc thumb, sqla	Corrosion of unspecified degree of unspecified multiple fingers (nail), including thumb, sequela	Burn and corrosion of wrist and hand	Burns And Corrosions Of External Body Surface, Specified By Site
V181XXA	ICD10	2	Pedl cyc pasngr injured in nonclsn trnsp acc nontraf, init	Pedal cycle passenger injured in noncollision transport accident in nontraffic accident, initial encounter	Pedal cycle rider injured in noncollision transport accident	Pedal Cycle Rider Injured In Transport Accident
X31	ICD10	2	Exposure to excessive natural cold	Exposure to excessive natural cold	Exposure to excessive natural cold	Exposure To Forces Of Nature
G911	ICD10	2	Obstructive hydrocephalus	Obstructive hydrocephalus	Hydrocephalus	Other Disorders Of The Nervous System
S32039K	ICD10	2	Unsp fracture of third lum vertebra, subs for fx w nonunion	Unspecified fracture of third lumbar vertebra, subsequent encounter for fracture with nonunion	Fracture of lumbar spine and pelvis	Injuries To The Abdomen, Lower Back, Lumbar Spine, Pelvis And External Genitals
S72064	ICD10	2	Nondisplaced articular fracture of head of right femur	Nondisplaced articular fracture of head of right femur	Fracture of femur	Injuries To The Hip And Thigh
9490	ICD9	1	Burn NOS	Burn of unspecified site, unspecified degree	Burn, unspecified	Burns
S62226P	ICD10	2	Nondisp Rolando's fx, unsp hand, subs for fx w malunion	Nondisplaced Rolando's fracture, unspecified hand, subsequent encounter for fracture with malunion	Fracture at wrist and hand level	Injuries To The Wrist, Hand And Fingers
T84210A	ICD10	2	Breakdown of int fix of bones of hand and fingers, init	Breakdown (mechanical) of internal fixation device of bones of hand and fingers, initial encounter	Complications of internal orthopedic prosth dev/grft	Complications Of Surgical And Medical Care, Not Elsewhere Classified
S0282XG	ICD10	2	Fracture of other specified skull and facial bones, left side, subsequent encounter for fracture with delayed healing	Fracture of other specified skull and facial bones, left side, subsequent encounter for fracture with delayed healing	Fracture of other specified skull and facial bones, left side, subsequent encounter for fracture with delayed healing	Injuries To The Head
M2682	ICD10	2	Posterior soft tissue impingement	Posterior soft tissue impingement	Dentofacial anomalies [including malocclusion]	Dentofacial Anomalies [Including Malocclusion] And Other Disorders Of Jaw
O88313	ICD10	2	Pyemic and septic embolism in pregnancy, third trimester	Pyemic and septic embolism in pregnancy, third trimester	Obstetric embolism	Complications Predominantly Related To The Puerperium
S86322S	ICD10	2	Lacerat musc/tend peroneal grp at low leg lev, l leg, sqla	Laceration of muscle(s) and tendon(s) of peroneal muscle group at lower leg level, left leg, sequela	Injury of muscle, fascia and tendon at lower leg level	Injuries To The Knee And Lower Leg
S29091D	ICD10	2	Inj muscle and tendon of front wall of thorax, subs encntr	Other injury of muscle and tendon of front wall of thorax, subsequent encounter	Other and unspecified injuries of thorax	Injuries To The Thorax
V9531	ICD10	2	Commercial fixed-wing aircraft crash injuring occupant	Commercial fixed-wing aircraft crash injuring occupant	Accident to powered aircraft causing injury to occupant	Air And Space Transport Accidents
69461	ICD9	1	Ocular pemphigus	Benign mucous membrane pemphigoid with ocular involvement	Bullous dermatoses	Other Inflammatory Conditions Of Skin And Subcutaneous Tissue
S93145D	ICD10	2	Subluxation of MTP joint of left lesser toe(s), subs	Subluxation of metatarsophalangeal joint of left lesser toe(s), subsequent encounter	Disloc & sprain of joints & ligaments at ankl, ft & toe lev	Injuries To The Ankle And Foot
S67191D	ICD10	2	Crushing injury of left index finger, subsequent encounter	Crushing injury of left index finger, subsequent encounter	Crushing injury of wrist, hand and fingers	Injuries To The Wrist, Hand And Fingers
S43422	ICD10	2	Sprain of left rotator cuff capsule	Sprain of left rotator cuff capsule	Disloc and sprain of joints and ligaments of shoulder girdle	Injuries To The Shoulder And Upper Arm
N185	ICD10	2	Chronic kidney disease, stage 5	Chronic kidney disease, stage 5	Chronic kidney disease (CKD)	Acute Kidney Failure And Chronic Kidney Disease
S1214XG	ICD10	2	Type III traum spondylolysis of 2nd cervcal vert, 7thG	Type III traumatic spondylolisthesis of second cervical vertebra, subsequent encounter for fracture with delayed healing	Fracture of cervical vertebra and other parts of neck	Injuries To The Neck
S92021G	ICD10	2	Disp fx of ant pro of r calcaneus, subs for fx w delay heal	Displaced fracture of anterior process of right calcaneus, subsequent encounter for fracture with delayed healing	Fracture of foot and toe, except ankle	Injuries To The Ankle And Foot
K5740	ICD10	2	Dvtrcli of both small and lg int w perf and abscs w/o bleed	Diverticulitis of both small and large intestine with perforation and abscess without bleeding	Diverticular disease of intestine	Other Diseases Of Intestines
S85122S	ICD10	2	Oth injury of unspecified tibial artery, left leg, sequela	Other specified injury of unspecified tibial artery, left leg, sequela	Injury of blood vessels at lower leg level	Injuries To The Knee And Lower Leg
T61782	ICD10	2	Other shellfish poisoning, intentional self-harm	Other shellfish poisoning, intentional self-harm	Toxic effect of noxious substances eaten as seafood	Toxic Effects Of Substances Chiefly Nonmedicinal As To Source
V6960XA	ICD10	2	Occup of hv veh injured in collision w unsp mv in traf, init	Unspecified occupant of heavy transport vehicle injured in collision with unspecified motor vehicles in traffic accident, initial encounter	Occupant of hv veh injured in oth and unsp transport acc	Occupant Of Heavy Transport Vehicle Injured In Transport Accident
66050	ICD9	1	Locked twins-unspecified	Locked twins, unspecified as to episode of care or not applicable	Obstructed labor	Complications Occurring Mainly In The Course Of Labor And Delivery
7268	ICD9	1	Periph enthesopathy NEC	Other peripheral enthesopathies	Peripheral enthesopathies and allied syndromes	Rheumatism, Excluding The Back
W16022A	ICD10	2	Fall into swimming pool strk bottom causing oth injury, init	Fall into swimming pool striking bottom causing other injury, initial encounter	Fall, jump or diving into water	Slipping, Tripping, Stumbling And Falls
O8802	ICD10	2	Air embolism in childbirth	Air embolism in childbirth	Obstetric embolism	Complications Predominantly Related To The Puerperium
94201	ICD9	1	Burn NOS breast	Burn of unspecified degree of breast	Burn of trunk	Burns
S62611S	ICD10	2	Disp fx of proximal phalanx of left index finger, sequela	Displaced fracture of proximal phalanx of left index finger, sequela	Fracture at wrist and hand level	Injuries To The Wrist, Hand And Fingers
R3914	ICD10	2	Feeling of incomplete bladder emptying	Feeling of incomplete bladder emptying	Oth and unsp symptoms and signs involving the GU sys	Symptoms And Signs Involving The Genitourinary System
T385X2	ICD10	2	Poisoning by oth estrogens and progestogens, self-harm	Poisoning by other estrogens and progestogens, intentional self-harm	Hormones and their synthetic substitutes and antag, NEC	Poisoning By, Adverse Effects Of And Underdosing Of Drugs, Medicaments And Biological Substances
T23142S	ICD10	2	Burn first deg mult left fingers (nail), inc thumb, sequela	Burn of first degree of multiple left fingers (nail), including thumb, sequela	Burn and corrosion of wrist and hand	Burns And Corrosions Of External Body Surface, Specified By Site
B653	ICD10	2	Cercarial dermatitis	Cercarial dermatitis	Schistosomiasis [bilharziasis]	Helminthiases
64292	ICD9	1	Hypertens NOS-del w p/p	Unspecified hypertension complicating pregnancy, childbirth, or the puerperium, delivered, with mention of postpartum complication	Hypertension complicating pregnancy, childbirth, and the puerperium	Complications Mainly Related To Pregnancy
S82033B	ICD10	2	Displ transverse fx unsp patella, init for opn fx type I/2	Displaced transverse fracture of unspecified patella, initial encounter for open fracture type I or II	Fracture of lower leg, including ankle	Injuries To The Knee And Lower Leg
V164XXD	ICD10	2	Pedl cyc driver inj in clsn w nonmtr vehicle in traf, subs	Pedal cycle driver injured in collision with other nonmotor vehicle in traffic accident, subsequent encounter	Pedal cycle rider injured in collision w nonmtr vehicle	Pedal Cycle Rider Injured In Transport Accident
M1258	ICD10	2	Traumatic arthropathy, other specified site	Traumatic arthropathy, other specified site	Chronic gout	Osteoarthritis
32352	ICD9	1	Myelitis follwg immune	Myelitis following immunization procedures	Encephalitis, myelitis, and encephalomyelitis	Inflammatory Diseases Of The Central Nervous System
3331	ICD9	1	Tremor NEC	Essential and other specified forms of tremor	Other extrapyramidal disease and abnormal movement disorders	Hereditary And Degenerative Diseases Of The Central Nervous System
T8422	ICD10	2	Displacement of internal fixation device of other bones	Displacement of internal fixation device of other bones	Complications of internal orthopedic prosth dev/grft	Complications Of Surgical And Medical Care, Not Elsewhere Classified
S42109S	ICD10	2	Fracture of unsp part of scapula, unsp shoulder, sequela	Fracture of unspecified part of scapula, unspecified shoulder, sequela	Fracture of shoulder and upper arm	Injuries To The Shoulder And Upper Arm
Z87730	ICD10	2	Personal history of (corrected) cleft lip and palate	Personal history of (corrected) cleft lip and palate	Personal history of other diseases and conditions	Persons With Potential Health Hazards Related To Family And Personal History And Certain Conditions Influencing Health Status
S62350S	ICD10	2	Nondisp fx of shaft of second MC bone, right hand, sequela	Nondisplaced fracture of shaft of second metacarpal bone, right hand, sequela	Fracture at wrist and hand level	Injuries To The Wrist, Hand And Fingers
S15309D	ICD10	2	Unsp injury of unsp internal jugular vein, subs encntr	Unspecified injury of unspecified internal jugular vein, subsequent encounter	Injury of blood vessels at neck level	Injuries To The Neck
S21341A	ICD10	2	Pnctr w fb of r frnt wl of thorax w penet thor cavity, init	Puncture wound with foreign body of right front wall of thorax with penetration into thoracic cavity, initial encounter	Open wound of thorax	Injuries To The Thorax
V7960XD	ICD10	2	Unsp bus occupant injured in clsn w unsp mv in traf, subs	Unspecified bus occupant injured in collision with unspecified motor vehicles in traffic accident, subsequent encounter	Bus occupant injured in other and unsp transport accidents	Bus Occupant Injured In Transport Accident
S06306	ICD10	2	Unsp focal TBI w LOC >24 hr w/o ret consc w surv	Unspecified focal traumatic brain injury with loss of consciousness greater than 24 hours without return to pre-existing conscious level with patient surviving	Intracranial injury	Injuries To The Head
C4499	ICD10	2	Other specified malignant neoplasm of skin, unspecified	Other specified malignant neoplasm of skin, unspecified	Malignant neoplasm of prph nerves and autonomic nervous sys	Melanoma And Other Malignant Neoplasms Of Skin
S56491A	ICD10	2	Inj extensor musc/fasc/tend r idx fngr at forarm lv, init	Other injury of extensor muscle, fascia and tendon of right index finger at forearm level, initial encounter	Injury of muscle, fascia and tendon at forearm level	Injuries To The Elbow And Forearm
S62612P	ICD10	2	Disp fx of prox phalanx of r mid fngr, 7thP	Displaced fracture of proximal phalanx of right middle finger, subsequent encounter for fracture with malunion	Fracture at wrist and hand level	Injuries To The Wrist, Hand And Fingers
S72426A	ICD10	2	Nondisp fx of lateral condyle of unsp femur, init	Nondisplaced fracture of lateral condyle of unspecified femur, initial encounter for closed fracture	Fracture of femur	Injuries To The Hip And Thigh
M06279	ICD10	2	Rheumatoid bursitis, unspecified ankle and foot	Rheumatoid bursitis, unspecified ankle and foot	Other rheumatoid arthritis	Inflammatory Polyarthropathies
T1581XA	ICD10	2	Fb in oth and multiple parts of external eye, r eye, init	Foreign body in other and multiple parts of external eye, right eye, initial encounter	Foreign body on external eye	Effects Of Foreign Body Entering Through Natural Orifice
S12550G	ICD10	2	Oth traum displ spondylolysis of sixth cervcal vert, 7thG	Other traumatic displaced spondylolisthesis of sixth cervical vertebra, subsequent encounter for fracture with delayed healing	Fracture of cervical vertebra and other parts of neck	Injuries To The Neck
S92012B	ICD10	2	Disp fx of body of left calcaneus, init for opn fx	Displaced fracture of body of left calcaneus, initial encounter for open fracture	Fracture of foot and toe, except ankle	Injuries To The Ankle And Foot
T2106XA	ICD10	2	Burn of unsp degree of male genital region, init encntr	Burn of unspecified degree of male genital region, initial encounter	Burn and corrosion of trunk	Burns And Corrosions Of External Body Surface, Specified By Site
M6017	ICD10	2	Interstitial myositis, ankle and foot	Interstitial myositis, ankle and foot	Myositis	Disorders Of Muscles
80416	ICD9	1	Cl skl w oth fx-coma NOS	Closed fractures involving skull or face with other bones, with cerebral laceration and contusion, with loss of consciousness of unspecified duration	Multiple fractures involving skull or face with other bones	Fractures
F19922	ICD10	2	Oth psychoactv sub use, unsp w intox w perceptl disturb	Other psychoactive substance use, unspecified with intoxication with perceptual disturbance	Other psychoactive substance related disorders	Mental And Behavioral Disorders Due To Psychoactive Substance Use
S62122D	ICD10	2	Disp fx of lunate, left wrist, subs for fx w routn heal	Displaced fracture of lunate [semilunar], left wrist, subsequent encounter for fracture with routine healing	Fracture at wrist and hand level	Injuries To The Wrist, Hand And Fingers
65980	ICD9	1	Complic labor NEC-unsp	Other specified indications for care or intervention related to labor and delivery, unspecified as to episode of care or not applicable	Other indications for care or intervention related to labor and delivery, not elsewhere classified	Normal Delivery, And Other Indications For Care In Pregnancy, Labor, And Delivery
53401	ICD9	1	Ac margin ulc w hem-obst	Acute gastrojejunal ulcer, with hemorrhage, with obstruction	Gastrojejunal ulcer	Diseases Of Esophagus, Stomach, And Duodenum
T492X4D	ICD10	2	Poisoning by local astringents/detergents, undet, subs	Poisoning by local astringents and local detergents, undetermined, subsequent encounter	Topical skin/eye/ENT/dental drugs	Poisoning By, Adverse Effects Of And Underdosing Of Drugs, Medicaments And Biological Substances
V411	ICD9	1	Eye problems NEC	Other eye problems	Problems with special senses and other special functions	Persons With A Condition Influencing Their Health Status
78729	ICD9	1	Dysphagia NEC	Other dysphagia	Symptoms involving digestive system	Symptoms
T551X3A	ICD10	2	Toxic effect of detergents, assault, initial encounter	Toxic effect of detergents, assault, initial encounter	Toxic effect of soaps and detergents	Toxic Effects Of Substances Chiefly Nonmedicinal As To Source
S62226G	ICD10	2	Nondisp Rolando's fx, unsp hand, subs for fx w delay heal	Nondisplaced Rolando's fracture, unspecified hand, subsequent encounter for fracture with delayed healing	Fracture at wrist and hand level	Injuries To The Wrist, Hand And Fingers
T45696	ICD10	2	Underdosing of other fibrinolysis-affecting drugs	Underdosing of other fibrinolysis-affecting drugs	Primarily systemic and hematological agents, NEC	Poisoning By, Adverse Effects Of And Underdosing Of Drugs, Medicaments And Biological Substances
S748X2S	ICD10	2	Injury of nerves at hip and thigh level, left leg, sequela	Injury of other nerves at hip and thigh level, left leg, sequela	Injury of nerves at hip and thigh level	Injuries To The Hip And Thigh
S52033B	ICD10	2	Disp fx of olecran pro w intartic extn unsp ulna, 7thB	Displaced fracture of olecranon process with intraarticular extension of unspecified ulna, initial encounter for open fracture type I or II	Fracture of forearm	Injuries To The Elbow And Forearm
V334XXS	ICD10	2	Prsn brd/alit a 3-whl mv inj pk-up truck, pk-up/van, sequela	Person boarding or alighting a three-wheeled motor vehicle injured in collision with car, pick-up truck or van, sequela	Occupant of 3-whl mv injured pick-up truck, pk-up/van	Occupant Of Three-Wheeled Motor Vehicle Injured In Transport Accident
W6192XA	ICD10	2	Struck by other birds, initial encounter	Struck by other birds, initial encounter	Contact with birds (domestic) (wild)	Exposure To Animate Mechanical Forces
S63692A	ICD10	2	Other sprain of right middle finger, initial encounter	Other sprain of right middle finger, initial encounter	Dislocation and sprain of joints and ligaments at wrs/hnd lv	Injuries To The Wrist, Hand And Fingers
S52256B	ICD10	2	Nondisp commnt fx shaft of ulna, unsp arm, 7thB	Nondisplaced comminuted fracture of shaft of ulna, unspecified arm, initial encounter for open fracture type I or II	Fracture of forearm	Injuries To The Elbow And Forearm
T477X6	ICD10	2	Underdosing of emetics	Underdosing of emetics	Agents primarily affecting the gastrointestinal system	Poisoning By, Adverse Effects Of And Underdosing Of Drugs, Medicaments And Biological Substances
567	ICD9	1	With other specified complications	With other specified complications	Rubella	Viral Diseases Generally Accompanied By Exanthem
29613	ICD9	1	Recur manic dis-severe	Manic affective disorder, recurrent episode, severe, without mention of psychotic behavior	Episodic mood disorders	Psychoses
S49042D	ICD10	2	Sltr-haris Type IV physl fx upr end humer, l arm, 7thD	Salter-Harris Type IV physeal fracture of upper end of humerus, left arm, subsequent encounter for fracture with routine healing	Other and unspecified injuries of shoulder and upper arm	Injuries To The Shoulder And Upper Arm
W172	ICD10	2	Fall into hole	Fall into hole	Other fall from one level to another	Slipping, Tripping, Stumbling And Falls
Y92214	ICD10	2	College as the place of occurrence of the external cause	College as the place of occurrence of the external cause	Place of occurrence of the external cause	Supplementary Factors Related To Causes Of Morbidity Classified Elsewhere
S99211B	ICD10	2	Salter-Harris Type I physeal fracture of phalanx of right toe, initial encounter for open fracture	Salter-Harris Type I physeal fracture of phalanx of right toe, initial encounter for open fracture	Salter-Harris Type I physeal fracture of phalanx of right toe, initial encounter for open fracture	Injuries To The Ankle And Foot
73018	ICD9	1	Chr osteomyelit NEC	Chronic osteomyelitis, other specified sites	Osteomyelitis, periostitis, and other infections involving bone	Osteopathies, Chondropathies, And Acquired Musculoskeletal Deformities
T433X1D	ICD10	2	Poisoning by phenothiaz antipsychot/neurolept, acc, subs	Poisoning by phenothiazine antipsychotics and neuroleptics, accidental (unintentional), subsequent encounter	Psychotropic drugs, not elsewhere classified	Poisoning By, Adverse Effects Of And Underdosing Of Drugs, Medicaments And Biological Substances
Y79	ICD10	2	Orthopedic devices associated with adverse incidents	Orthopedic devices associated with adverse incidents	Orthopedic devices associated with adverse incidents	Medical Devices Associated With Adverse Incidents In Diagnostic And Therapeutic Use
A801	ICD10	2	Acute paralytic poliomyelitis, wild virus, imported	Acute paralytic poliomyelitis, wild virus, imported	Acute poliomyelitis	Viral And Prion Infections Of The Central Nervous System
66491	ICD9	1	Ob perineal trau NOS-del	Unspecified trauma to perineum and vulva, delivered, with or without mention of antepartum condition	Trauma to perineum and vulva during delivery	Complications Occurring Mainly In The Course Of Labor And Delivery
71119	ICD9	1	Reiter arthritis-mult	Arthropathy associated with Reiter's disease and nonspecific urethritis, multiple sites	Arthropathy associated with infections	Arthropathies And Related Disorders
S72335E	ICD10	2	Nondisp oblique fx shaft of l femr, 7thE	Nondisplaced oblique fracture of shaft of left femur, subsequent encounter for open fracture type I or II with routine healing	Fracture of femur	Injuries To The Hip And Thigh
Z554	ICD10	2	Educational maladjustment & discord w teachers & classmates	Educational maladjustment and discord with teachers and classmates	Problems related to education and literacy	Persons With Potential Health Hazards Related To Socioeconomic And Psychosocial Circumstances
S63264A	ICD10	2	Dislocation of MCP joint of right ring finger, init	Dislocation of metacarpophalangeal joint of right ring finger, initial encounter	Dislocation and sprain of joints and ligaments at wrs/hnd lv	Injuries To The Wrist, Hand And Fingers
V9789XD	ICD10	2	Oth air transport accidents, not elsewhere classified, subs	Other air transport accidents, not elsewhere classified, subsequent encounter	Other specified air transport accidents	Air And Space Transport Accidents
K645	ICD10	2	Perianal venous thrombosis	Perianal venous thrombosis	Hemorrhoids and perianal venous thrombosis	Other Diseases Of Intestines
S01322D	ICD10	2	Laceration with foreign body of left ear, subs encntr	Laceration with foreign body of left ear, subsequent encounter	Open wound of head	Injuries To The Head
S93114S	ICD10	2	Disloc of interphaln joint of right lesser toe(s), sequela	Dislocation of interphalangeal joint of right lesser toe(s), sequela	Disloc & sprain of joints & ligaments at ankl, ft & toe lev	Injuries To The Ankle And Foot
W1789XD	ICD10	2	Other fall from one level to another, subsequent encounter	Other fall from one level to another, subsequent encounter	Other fall from one level to another	Slipping, Tripping, Stumbling And Falls
S1011XS	ICD10	2	Abrasion of throat, sequela	Abrasion of throat, sequela	Superficial injury of neck	Injuries To The Neck
V9360	ICD10	2	Machinery accident on board merchant ship	Machinery accident on board merchant ship	Oth injury due to acc on board wtrcrft, w/o acc to wtrcrft	Water Transport Accidents
T56893D	ICD10	2	Toxic effect of other metals, assault, subsequent encounter	Toxic effect of other metals, assault, subsequent encounter	Toxic effect of metals	Toxic Effects Of Substances Chiefly Nonmedicinal As To Source
V9733XA	ICD10	2	Sucked into jet engine, initial encounter	Sucked into jet engine, initial encounter	Other specified air transport accidents	Air And Space Transport Accidents
34632	ICD9	1	Hemplg mgr wo ntrc w st	Hemiplegic migraine, without mention of intractable migraine with status migrainosus	Migraine	Other Disorders Of The Central Nervous System
V4909XA	ICD10	2	Driver injured in collision w oth mv nontraf, init	Driver injured in collision with other motor vehicles in nontraffic accident, initial encounter	Car occupant injured in other and unsp transport accidents	Car Occupant Injured In Transport Accident
M0570	ICD10	2	Rheu arthritis w rheu factor of unsp site w/o org/sys involv	Rheumatoid arthritis with rheumatoid factor of unspecified site without organ or systems involvement	Rheumatoid arthritis with rheumatoid factor	Inflammatory Polyarthropathies
H21351	ICD10	2	Exudative cyst of pars plana, right eye	Exudative cyst of pars plana, right eye	Other disorders of iris and ciliary body	Disorders Of Sclera, Cornea, Iris And Ciliary Body
25083	ICD9	1	DMI oth uncntrld	Diabetes with other specified manifestations, type I [juvenile type], uncontrolled	Diabetes mellitus	Diseases Of Other Endocrine Glands
M13172	ICD10	2	Monoarthritis, not elsewhere classified, left ankle and foot	Monoarthritis, not elsewhere classified, left ankle and foot	Chronic gout	Inflammatory Polyarthropathies
Q175	ICD10	2	Prominent ear	Prominent ear	Other congenital malformations of ear	Congenital Malformations Of Eye, Ear, Face And Neck
S72461M	ICD10	2	Displ suprcndl fx w intrcndl extn low end r femr, 7thM	Displaced supracondylar fracture with intracondylar extension of lower end of right femur, subsequent encounter for open fracture type I or II with nonunion	Fracture of femur	Injuries To The Hip And Thigh
H59329	ICD10	2	Postproc hemor/hemtom of unsp eye and adnexa fol oth proc	Postprocedural hemorrhage of unspecified eye and adnexa following other procedure	Intraop and postproc comp and disord of eye and adnexa, NEC	Intraoperative And Postprocedural Complications And Disorders Of Eye And Adnexa, Not Elsewhere Classified
H15813	ICD10	2	Equatorial staphyloma, bilateral	Equatorial staphyloma, bilateral	Disorders of sclera	Disorders Of Sclera, Cornea, Iris And Ciliary Body
S63512D	ICD10	2	Sprain of carpal joint of left wrist, subsequent encounter	Sprain of carpal joint of left wrist, subsequent encounter	Dislocation and sprain of joints and ligaments at wrs/hnd lv	Injuries To The Wrist, Hand And Fingers
S238XXA	ICD10	2	Sprain of other specified parts of thorax, initial encounter	Sprain of other specified parts of thorax, initial encounter	Dislocation and sprain of joints and ligaments of thorax	Injuries To The Thorax
H44113	ICD10	2	Panuveitis, bilateral	Panuveitis, bilateral	Disorders of globe	Disorders Of Vitreous Body And Globe
M61019	ICD10	2	Myositis ossificans traumatica, unspecified shoulder	Myositis ossificans traumatica, unspecified shoulder	Calcification and ossification of muscle	Disorders Of Muscles
H04613	ICD10	2	Lacrimal fistula bilateral lacrimal passages	Lacrimal fistula bilateral lacrimal passages	Disorders of lacrimal system	Disorders Of Eyelid, Lacrimal System And Orbit
V6546	ICD9	1	Insulin pump training	Encounter for insulin pump training	Other persons seeking consultation	Persons Encountering Health Services In Other Circumstances
S72126A	ICD10	2	Nondisp fx of lesser trochanter of unsp femur, init	Nondisplaced fracture of lesser trochanter of unspecified femur, initial encounter for closed fracture	Fracture of femur	Injuries To The Hip And Thigh
E9799	ICD9	1	Terrorism, secondary	Terrorism secondary effects	Terrorism	Terrorism
S35514	ICD10	2	Injury of right iliac vein	Injury of right iliac vein	Inj blood vessels at abdomen, low back and pelvis level	Injuries To The Abdomen, Lower Back, Lumbar Spine, Pelvis And External Genitals
S81031D	ICD10	2	Puncture wound without foreign body, right knee, subs encntr	Puncture wound without foreign body, right knee, subsequent encounter	Open wound of knee and lower leg	Injuries To The Knee And Lower Leg
S61522D	ICD10	2	Laceration with foreign body of left wrist, subs encntr	Laceration with foreign body of left wrist, subsequent encounter	Open wound of wrist, hand and fingers	Injuries To The Wrist, Hand And Fingers
A5041	ICD10	2	Late congenital syphilitic meningitis	Late congenital syphilitic meningitis	Congenital syphilis	Infections With A Predominantly Sexual Mode Of Transmission
S52001N	ICD10	2	Unsp fx upr end r ulna, 7thN	Unspecified fracture of upper end of right ulna, subsequent encounter for open fracture type IIIA, IIIB, or IIIC with nonunion	Fracture of forearm	Injuries To The Elbow And Forearm
M87163	ICD10	2	Osteonecrosis due to drugs, unspecified tibia	Osteonecrosis due to drugs, unspecified tibia	Osteonecrosis	Other Osteopathies
T83590S	ICD10	2	Infection and inflammatory reaction due to implanted urinary neurostimulation device, sequela	Infection and inflammatory reaction due to implanted urinary neurostimulation device, sequela	Infection and inflammatory reaction due to implanted urinary neurostimulation device, sequela	Complications Of Surgical And Medical Care, Not Elsewhere Classified
V80018	ICD10	2	Animl-ridr injured by fall fr animl in noncollision accident	Animal-rider injured by fall from or being thrown from other animal in noncollision accident	Animl-ridr or occ of anml-drn vehicle injured in trnsp acc	Other Land Transport Accidents
S5411XD	ICD10	2	Injury of median nerve at forearm level, right arm, subs	Injury of median nerve at forearm level, right arm, subsequent encounter	Injury of nerves at forearm level	Injuries To The Elbow And Forearm
S62222P	ICD10	2	Displ Rolando's fracture, left hand, subs for fx w malunion	Displaced Rolando's fracture, left hand, subsequent encounter for fracture with malunion	Fracture at wrist and hand level	Injuries To The Wrist, Hand And Fingers
V0309	ICD10	2	Pedestrian w convey injured pick-up truck, pk-up/van nontraf	Pedestrian with other conveyance injured in collision with car, pick-up truck or van in nontraffic accident	Pedestrian injured in collision w car, pick-up truck or van	Pedestrian Injured In Transport Accident
S52119P	ICD10	2	Torus fx upper end of unsp radius, subs for fx w malunion	Torus fracture of upper end of unspecified radius, subsequent encounter for fracture with malunion	Fracture of forearm	Injuries To The Elbow And Forearm
O361919	ICD10	2	Maternal care for oth isoimmunization, first trimester, oth	Maternal care for other isoimmunization, first trimester, other fetus	Maternal care for other fetal problems	Maternal Care Related To The Fetus And Amniotic Cavity And Possible Delivery Problems
T2072XD	ICD10	2	Corrosion of third degree of lip(s), subsequent encounter	Corrosion of third degree of lip(s), subsequent encounter	Burn and corrosion of head, face, and neck	Burns And Corrosions Of External Body Surface, Specified By Site
H59013	ICD10	2	Keratopathy (bullous aphakic) following cataract surgery, bi	Keratopathy (bullous aphakic) following cataract surgery, bilateral	Intraop and postproc comp and disord of eye and adnexa, NEC	Intraoperative And Postprocedural Complications And Disorders Of Eye And Adnexa, Not Elsewhere Classified
T365X6S	ICD10	2	Underdosing of aminoglycosides, sequela	Underdosing of aminoglycosides, sequela	Systemic antibiotics	Poisoning By, Adverse Effects Of And Underdosing Of Drugs, Medicaments And Biological Substances
S14123D	ICD10	2	Central cord syndrome at C3, subs	Central cord syndrome at C3 level of cervical spinal cord, subsequent encounter	Injury of nerves and spinal cord at neck level	Injuries To The Neck
S82266F	ICD10	2	Nondisp seg fx shaft of unsp tibia, 7thF	Nondisplaced segmental fracture of shaft of unspecified tibia, subsequent encounter for open fracture type IIIA, IIIB, or IIIC with routine healing	Fracture of lower leg, including ankle	Injuries To The Knee And Lower Leg
J675	ICD10	2	Mushroom-worker's lung	Mushroom-worker's lung	Hypersensitivity pneumonitis due to organic dust	Lung Diseases Due To External Agents
F642	ICD10	2	Gender identity disorder of childhood	Gender identity disorder of childhood	Gender identity disorders	Disorders Of Adult Personality And Behavior
73381	ICD9	1	Malunion of fracture	Malunion of fracture	Other disorders of bone and cartilage	Osteopathies, Chondropathies, And Acquired Musculoskeletal Deformities
29540	ICD9	1	Schizophreniform dis NOS	Schizophreniform disorder, unspecified	Schizophrenic disorders	Psychoses
S548X2	ICD10	2	Unsp injury of other nerves at forearm level, left arm	Unspecified injury of other nerves at forearm level, left arm	Injury of nerves at forearm level	Injuries To The Elbow And Forearm
V018	ICD9	1	Other communicable diseases	Other communicable diseases	Contact with or exposure to communicable diseases	Persons With Potential Healthhazards Related To Communicable Diseases
Y385X3A	ICD10	2	Terrorism involving nuclear weapons, terrorist injured, init	Terrorism involving nuclear weapons, terrorist injured, initial encounter	Terrorism	Legal Intervention, Operations Of War, Military Operations, And Terrorism
Y92832	ICD10	2	Beach as the place of occurrence of the external cause	Beach as the place of occurrence of the external cause	Place of occurrence of the external cause	Supplementary Factors Related To Causes Of Morbidity Classified Elsewhere
S66100S	ICD10	2	Unsp inj flxr musc/fasc/tend r idx fngr at wrs/hnd lv, sqla	Unspecified injury of flexor muscle, fascia and tendon of right index finger at wrist and hand level, sequela	Injury of muscle, fascia and tendon at wrist and hand level	Injuries To The Wrist, Hand And Fingers
L906	ICD10	2	Striae atrophicae	Striae atrophicae	Atrophic disorders of skin	Other Disorders Of The Skin And Subcutaneous Tissue
H2003	ICD10	2	Secondary infectious iridocyclitis	Secondary infectious iridocyclitis	Iridocyclitis	Disorders Of Sclera, Cornea, Iris And Ciliary Body
Y937	ICD10	2	Activities involving other specified sports and athletics	Activities involving other specified sports and athletics	Activity codes	Supplementary Factors Related To Causes Of Morbidity Classified Elsewhere
S14156D	ICD10	2	Oth incomplete lesion at C6, subs	Other incomplete lesion at C6 level of cervical spinal cord, subsequent encounter	Injury of nerves and spinal cord at neck level	Injuries To The Neck
S42151	ICD10	2	Displaced fracture of neck of scapula, right shoulder	Displaced fracture of neck of scapula, right shoulder	Fracture of shoulder and upper arm	Injuries To The Shoulder And Upper Arm
M8440XS	ICD10	2	Pathological fracture, unspecified site, sequela	Pathological fracture, unspecified site, sequela	Disorder of continuity of bone	Disorders Of Bone Density And Structure
R402121	ICD10	2	Coma scale, eyes open, to pain, in the field	Coma scale, eyes open, to pain, in the field [EMT or ambulance]	Somnolence, stupor and coma	Symptoms And Signs Involving Cognition, Perception, Emotional State And Behavior
S52614J	ICD10	2	Nondisp fx of r ulna styloid pro, 7thJ	Nondisplaced fracture of right ulna styloid process, subsequent encounter for open fracture type IIIA, IIIB, or IIIC with delayed healing	Fracture of forearm	Injuries To The Elbow And Forearm
S63694S	ICD10	2	Other sprain of right ring finger, sequela	Other sprain of right ring finger, sequela	Dislocation and sprain of joints and ligaments at wrs/hnd lv	Injuries To The Wrist, Hand And Fingers
F1122	ICD10	2	Opioid dependence with intoxication	Opioid dependence with intoxication	Opioid related disorders	Mental And Behavioral Disorders Due To Psychoactive Substance Use
S92014	ICD10	2	Nondisplaced fracture of body of right calcaneus	Nondisplaced fracture of body of right calcaneus	Fracture of foot and toe, except ankle	Injuries To The Ankle And Foot
S35218S	ICD10	2	Other injury of celiac artery, sequela	Other injury of celiac artery, sequela	Inj blood vessels at abdomen, low back and pelvis level	Injuries To The Abdomen, Lower Back, Lumbar Spine, Pelvis And External Genitals
Z49	ICD10	2	Encounter for care involving renal dialysis	Encounter for care involving renal dialysis	Encounter for care involving renal dialysis	Encounters For Other Specific Health Care
T83721A	ICD10	2	Exposure of implnt vag prstht mtrl into vagina, init encntr	Exposure of implanted vaginal mesh into vagina, initial encounter	Complications of genitourinary prosth dev/grft	Complications Of Surgical And Medical Care, Not Elsewhere Classified
D64	ICD10	2	Other anemias	Other anemias	Other anemias	Aplastic And Other Anemias And Other Bone Marrow Failure Syndromes
H545	ICD10	2	Low vision, one eye	Low vision, one eye	Blindness and low vision	Visual Disturbances And Blindness
T81533A	ICD10	2	Perf due to fb acc left in body fol inject or immuniz, init	Perforation due to foreign body accidentally left in body following injection or immunization, initial encounter	Complications of procedures, not elsewhere classified	Complications Of Surgical And Medical Care, Not Elsewhere Classified
S25112S	ICD10	2	Minor laceration of left innominate or subclav art, sequela	Minor laceration of left innominate or subclavian artery, sequela	Injury of blood vessels of thorax	Injuries To The Thorax
K253	ICD10	2	Acute gastric ulcer without hemorrhage or perforation	Acute gastric ulcer without hemorrhage or perforation	Gastric ulcer	Diseases Of Esophagus, Stomach And Duodenum
X32XXXA	ICD10	2	Exposure to sunlight, initial encounter	Exposure to sunlight, initial encounter	Exposure to sunlight	Exposure To Forces Of Nature
N259	ICD10	2	Disorder rslt from impaired renal tubular function, unsp	Disorder resulting from impaired renal tubular function, unspecified	Disorders resulting from impaired renal tubular function	Other Disorders Of Kidney And Ureter
T4591XA	ICD10	2	Poisn by unsp prim systemic and hematolog agent, acc, init	Poisoning by unspecified primarily systemic and hematological agent, accidental (unintentional), initial encounter	Primarily systemic and hematological agents, NEC	Poisoning By, Adverse Effects Of And Underdosing Of Drugs, Medicaments And Biological Substances
M24631	ICD10	2	Ankylosis, right wrist	Ankylosis, right wrist	Other specific joint derangements	Other Joint Disorders
M84662G	ICD10	2	Path fx in oth disease, l tibia, subs for fx w delay heal	Pathological fracture in other disease, left tibia, subsequent encounter for fracture with delayed healing	Disorder of continuity of bone	Disorders Of Bone Density And Structure
T34519A	ICD10	2	Frostbite with tissue necrosis of unsp wrist, init encntr	Frostbite with tissue necrosis of unspecified wrist, initial encounter	Frostbite with tissue necrosis	Frostbite
W273XXA	ICD10	2	Contact with needle (sewing), initial encounter	Contact with needle (sewing), initial encounter	Contact with nonpowered hand tool	Exposure To Inanimate Mechanical Forces
S63051D	ICD10	2	Subluxation of oth carpometacarpal joint of right hand, subs	Subluxation of other carpometacarpal joint of right hand, subsequent encounter	Dislocation and sprain of joints and ligaments at wrs/hnd lv	Injuries To The Wrist, Hand And Fingers
T541X1D	ICD10	2	Toxic effect of corrosive organic compounds, acc, subs	Toxic effect of other corrosive organic compounds, accidental (unintentional), subsequent encounter	Toxic effect of corrosive substances	Toxic Effects Of Substances Chiefly Nonmedicinal As To Source
S37041A	ICD10	2	Minor laceration of right kidney, initial encounter	Minor laceration of right kidney, initial encounter	Injury of urinary and pelvic organs	Injuries To The Abdomen, Lower Back, Lumbar Spine, Pelvis And External Genitals
S50909D	ICD10	2	Unsp superficial injury of unspecified elbow, subs encntr	Unspecified superficial injury of unspecified elbow, subsequent encounter	Superficial injury of elbow and forearm	Injuries To The Elbow And Forearm
T505X3A	ICD10	2	Poisoning by appetite depressants, assault, init encntr	Poisoning by appetite depressants, assault, initial encounter	Diuretics and oth and unsp drug/meds/biol subst	Poisoning By, Adverse Effects Of And Underdosing Of Drugs, Medicaments And Biological Substances
S7225XK	ICD10	2	Nondisp subtrochnt fx l femur, subs for clos fx w nonunion	Nondisplaced subtrochanteric fracture of left femur, subsequent encounter for closed fracture with nonunion	Fracture of femur	Injuries To The Hip And Thigh
S62201D	ICD10	2	Unsp fx first MC bone, right hand, subs for fx w routn heal	Unspecified fracture of first metacarpal bone, right hand, subsequent encounter for fracture with routine healing	Fracture at wrist and hand level	Injuries To The Wrist, Hand And Fingers
S061X5	ICD10	2	Traumatic cerebral edema w LOC >24 hr w ret consc lev	Traumatic cerebral edema with loss of consciousness greater than 24 hours with return to pre-existing conscious level	Intracranial injury	Injuries To The Head
X82	ICD10	2	Intentional self-harm by crashing of motor vehicle	Intentional self-harm by crashing of motor vehicle	Intentional self-harm by crashing of motor vehicle	Intentional Self-Harm
S42151G	ICD10	2	Disp fx of nk of scapula, r shldr, subs for fx w delay heal	Displaced fracture of neck of scapula, right shoulder, subsequent encounter for fracture with delayed healing	Fracture of shoulder and upper arm	Injuries To The Shoulder And Upper Arm
T690	ICD10	2	Immersion hand and foot	Immersion hand and foot	Other effects of reduced temperature	Other And Unspecified Effects Of External Causes
Z8371	ICD10	2	Family history of colonic polyps	Family history of colonic polyps	Family history of other specific disorders	Persons With Potential Health Hazards Related To Family And Personal History And Certain Conditions Influencing Health Status
G113	ICD10	2	Cerebellar ataxia with defective DNA repair	Cerebellar ataxia with defective DNA repair	Hereditary ataxia	Systemic Atrophies Primarily Affecting The Central Nervous System
Q606	ICD10	2	Potter's syndrome	Potter's syndrome	Renal agenesis and other reduction defects of kidney	Congenital Malformations Of The Urinary System
M1A3691	ICD10	2	Chronic gout due to renal impairment, unsp knee, with tophus	Chronic gout due to renal impairment, unspecified knee, with tophus (tophi)	Other and unspecified arthropathy	Inflammatory Polyarthropathies
V882	ICD9	1	Acquired absence of joint	Acquired absence of joint	Acquired absence of other organs and tissue	Acquired Absence Of Other Organs And Tissue
S52044K	ICD10	2	Nondisp fx of coronoid pro of r ulna, 7thK	Nondisplaced fracture of coronoid process of right ulna, subsequent encounter for closed fracture with nonunion	Fracture of forearm	Injuries To The Elbow And Forearm
66404	ICD9	1	Del w 1 deg lac-postpart	First-degree perineal laceration, postpartum condition or complication	Trauma to perineum and vulva during delivery	Complications Occurring Mainly In The Course Of Labor And Delivery
M02369	ICD10	2	Reiter's disease, unspecified knee	Reiter's disease, unspecified knee	Postinfective and reactive arthropathies	Infectious Arthropathies
T23502S	ICD10	2	Corrosion of first degree of left hand, unsp site, sequela	Corrosion of first degree of left hand, unspecified site, sequela	Burn and corrosion of wrist and hand	Burns And Corrosions Of External Body Surface, Specified By Site
T83510S	ICD10	2	Infection and inflammatory reaction due to cystostomy catheter, sequela	Infection and inflammatory reaction due to cystostomy catheter, sequela	Infection and inflammatory reaction due to cystostomy catheter, sequela	Complications Of Surgical And Medical Care, Not Elsewhere Classified
T415X2D	ICD10	2	Poisoning by therapeutic gases, intentional self-harm, subs	Poisoning by therapeutic gases, intentional self-harm, subsequent encounter	Anesthetics and therapeutic gases	Poisoning By, Adverse Effects Of And Underdosing Of Drugs, Medicaments And Biological Substances
T618X4A	ICD10	2	Toxic effect of other seafood, undetermined, init encntr	Toxic effect of other seafood, undetermined, initial encounter	Toxic effect of noxious substances eaten as seafood	Toxic Effects Of Substances Chiefly Nonmedicinal As To Source
S82446R	ICD10	2	Nondisp spiral fx shaft of unsp fibula, 7thR	Nondisplaced spiral fracture of shaft of unspecified fibula, subsequent encounter for open fracture type IIIA, IIIB, or IIIC with malunion	Fracture of lower leg, including ankle	Injuries To The Knee And Lower Leg
S82026A	ICD10	2	Nondisplaced longitudinal fracture of unsp patella, init	Nondisplaced longitudinal fracture of unspecified patella, initial encounter for closed fracture	Fracture of lower leg, including ankle	Injuries To The Knee And Lower Leg
N4883	ICD10	2	Acquired buried penis	Acquired buried penis	Other disorders of penis	Diseases Of Male Genital Organs
28246	ICD9	1	Thalassemia minor	Thalassemia minor	Hereditary hemolytic anemias	Diseases Of The Blood And Blood-Forming Organs
N926	ICD10	2	Irregular menstruation, unspecified	Irregular menstruation, unspecified	Excessive, frequent and irregular menstruation	Noninflammatory Disorders Of Female Genital Tract
S65112A	ICD10	2	Laceration of radial artery at wrs/hnd lv of left arm, init	Laceration of radial artery at wrist and hand level of left arm, initial encounter	Injury of blood vessels at wrist and hand level	Injuries To The Wrist, Hand And Fingers
K1329	ICD10	2	Other disturbances of oral epithelium, including tongue	Other disturbances of oral epithelium, including tongue	Other diseases of lip and oral mucosa	Diseases Of Oral Cavity And Salivary Glands
Q6650	ICD10	2	Congenital pes planus, unspecified foot	Congenital pes planus, unspecified foot	Congenital deformities of feet	Congenital Malformations And Deformations Of The Musculoskeletal System
C050	ICD10	2	Malignant neoplasm of hard palate	Malignant neoplasm of hard palate	Malignant neoplasm of palate	Malignant Neoplasms Of Lip, Oral Cavity And Pharynx
M0681	ICD10	2	Other specified rheumatoid arthritis, shoulder	Other specified rheumatoid arthritis, shoulder	Other rheumatoid arthritis	Inflammatory Polyarthropathies
L419	ICD10	2	Parapsoriasis, unspecified	Parapsoriasis, unspecified	Parapsoriasis	Papulosquamous Disorders
S42311D	ICD10	2	Greenstick fx shaft of humer, r arm, 7thD	Greenstick fracture of shaft of humerus, right arm, subsequent encounter for fracture with routine healing	Fracture of shoulder and upper arm	Injuries To The Shoulder And Upper Arm
T534X2A	ICD10	2	Toxic effect of dichloromethane, intentional self-harm, init	Toxic effect of dichloromethane, intentional self-harm, initial encounter	Toxic effect of halogen derivatives of aromat hydrocrb	Toxic Effects Of Substances Chiefly Nonmedicinal As To Source
Z208	ICD10	2	Contact w and exposure to oth communicable diseases	Contact with and (suspected) exposure to other communicable diseases	Contact w and (suspected) exposure to communicable diseases	Persons With Potential Health Hazards Related To Communicable Diseases
64793	ICD9	1	Infect NOS-antepartum	Unspecified infection or infestation of mother, antepartum condition or complication	Infectious and parasitic conditions in the mother classifiable elsewhere, but complicating pregnancy, childbirth, or the puerperium	Complications Mainly Related To Pregnancy
T22691S	ICD10	2	Corros 2nd deg mul sites of r shldr/up lmb, ex wrs/hnd, sqla	Corrosion of second degree of multiple sites of right shoulder and upper limb, except wrist and hand, sequela	Burn and corrosion of shldr/up lmb, except wrist and hand	Burns And Corrosions Of External Body Surface, Specified By Site
T382X5D	ICD10	2	Adverse effect of antithyroid drugs, subsequent encounter	Adverse effect of antithyroid drugs, subsequent encounter	Hormones and their synthetic substitutes and antag, NEC	Poisoning By, Adverse Effects Of And Underdosing Of Drugs, Medicaments And Biological Substances
W3319XD	ICD10	2	Accidental malfunction of other larger firearm, subs encntr	Accidental malfunction of other larger firearm, subsequent encounter	Acc rifle, shotgun and larger firearm discharge and malfunct	Exposure To Inanimate Mechanical Forces
V5960	ICD10	2	Occup of pk-up/van injured in collision w unsp mv in traf	Unspecified occupant of pick-up truck or van injured in collision with unspecified motor vehicles in traffic accident	Occupant of pk-up/van injured in oth and unsp transport acc	Occupant Of Pick-Up Truck Or Van Injured In Transport Accident
82533	ICD9	1	Fx cuboid-open	Open fracture of cuboid	Fracture of one or more tarsal and metatarsal bones	Fractures
T470X3S	ICD10	2	Poisn by histamine H2-receptor blockers, assault, sequela	Poisoning by histamine H2-receptor blockers, assault, sequela	Agents primarily affecting the gastrointestinal system	Poisoning By, Adverse Effects Of And Underdosing Of Drugs, Medicaments And Biological Substances
W5329	ICD10	2	Other contact with squirrel	Other contact with squirrel	Contact with rodent	Exposure To Animate Mechanical Forces
S0412XD	ICD10	2	Injury of oculomotor nerve, left side, subsequent encounter	Injury of oculomotor nerve, left side, subsequent encounter	Injury of cranial nerve	Injuries To The Head
S72433J	ICD10	2	Disp fx of med condyle of unsp femr, 7thJ	Displaced fracture of medial condyle of unspecified femur, subsequent encounter for open fracture type IIIA, IIIB, or IIIC with delayed healing	Fracture of femur	Injuries To The Hip And Thigh
S62145	ICD10	2	Nondisplaced fracture of body of hamate bone, left wrist	Nondisplaced fracture of body of hamate [unciform] bone, left wrist	Fracture at wrist and hand level	Injuries To The Wrist, Hand And Fingers
M05751	ICD10	2	Rheu arthritis w rheu factor of right hip w/o org/sys involv	Rheumatoid arthritis with rheumatoid factor of right hip without organ or systems involvement	Rheumatoid arthritis with rheumatoid factor	Inflammatory Polyarthropathies
O361923	ICD10	2	Maternal care for oth isoimmun, second trimester, fetus 3	Maternal care for other isoimmunization, second trimester, fetus 3	Maternal care for other fetal problems	Maternal Care Related To The Fetus And Amniotic Cavity And Possible Delivery Problems
T23729	ICD10	2	Corros third degree of unsp single finger except thumb	Corrosion of third degree of unspecified single finger (nail) except thumb	Burn and corrosion of wrist and hand	Burns And Corrosions Of External Body Surface, Specified By Site
S143XXD	ICD10	2	Injury of brachial plexus, subsequent encounter	Injury of brachial plexus, subsequent encounter	Injury of nerves and spinal cord at neck level	Injuries To The Neck
S532	ICD10	2	Traumatic rupture of radial collateral ligament	Traumatic rupture of radial collateral ligament	Dislocation and sprain of joints and ligaments of elbow	Injuries To The Elbow And Forearm
29689	ICD9	1	Bipolar disorder NEC	Other bipolar disorders	Episodic mood disorders	Psychoses
T481	ICD10	2	Skeletal muscle relaxants	Poisoning by, adverse effect of and underdosing of skeletal muscle relaxants [neuromuscular blocking agents]	Agents prim act on smooth and skeletal musc and the resp sys	Poisoning By, Adverse Effects Of And Underdosing Of Drugs, Medicaments And Biological Substances
E709	ICD10	2	Disorder of aromatic amino-acid metabolism, unspecified	Disorder of aromatic amino-acid metabolism, unspecified	Disorders of aromatic amino-acid metabolism	Metabolic Disorders
S0420	ICD10	2	Injury of trochlear nerve, unspecified side	Injury of trochlear nerve, unspecified side	Injury of cranial nerve	Injuries To The Head
Y386X3S	ICD10	2	Terrorism w biolg weapons, terrorist injured, sequela	Terrorism involving biological weapons, terrorist injured, sequela	Terrorism	Legal Intervention, Operations Of War, Military Operations, And Terrorism
S72044B	ICD10	2	Nondisp fx of base of nk of r femr, init for opn fx type I/2	Nondisplaced fracture of base of neck of right femur, initial encounter for open fracture type I or II	Fracture of femur	Injuries To The Hip And Thigh
S99022G	ICD10	2	Salter-Harris Type II physeal fracture of left calcaneus, subsequent encounter for fracture with delayed healing	Salter-Harris Type II physeal fracture of left calcaneus, subsequent encounter for fracture with delayed healing	Salter-Harris Type II physeal fracture of left calcaneus, subsequent encounter for fracture with delayed healing	Injuries To The Ankle And Foot
Y92321	ICD10	2	Football field as place	Football field as the place of occurrence of the external cause	Place of occurrence of the external cause	Supplementary Factors Related To Causes Of Morbidity Classified Elsewhere
H60399	ICD10	2	Other infective otitis externa, unspecified ear	Other infective otitis externa, unspecified ear	Otitis externa	Diseases Of External Ear
V6910XS	ICD10	2	Pasngr in hv veh injured in clsn w unsp mv nontraf, sequela	Passenger in heavy transport vehicle injured in collision with unspecified motor vehicles in nontraffic accident, sequela	Occupant of hv veh injured in oth and unsp transport acc	Occupant Of Heavy Transport Vehicle Injured In Transport Accident
S5492XS	ICD10	2	Injury of unsp nerve at forearm level, left arm, sequela	Injury of unspecified nerve at forearm level, left arm, sequela	Injury of nerves at forearm level	Injuries To The Elbow And Forearm
8942	ICD9	1	Opn wnd leg NEC w tendon	Multiple and unspecified open wound of lower limb, with tendon involvement	Multiple and unspecified open wound of lower limb	Open Wounds
T500X1A	ICD10	2	Poisoning by mineralocorticoids and their antag, acc, init	Poisoning by mineralocorticoids and their antagonists, accidental (unintentional), initial encounter	Diuretics and oth and unsp drug/meds/biol subst	Poisoning By, Adverse Effects Of And Underdosing Of Drugs, Medicaments And Biological Substances
T457X3A	ICD10	2	Poisn by anticoag antag, vit K and oth coag, assault, init	Poisoning by anticoagulant antagonists, vitamin K and other coagulants, assault, initial encounter	Primarily systemic and hematological agents, NEC	Poisoning By, Adverse Effects Of And Underdosing Of Drugs, Medicaments And Biological Substances
T8503XA	ICD10	2	Leakage of ventricular intracranial shunt, init	Leakage of ventricular intracranial (communicating) shunt, initial encounter	Complications of internal prosth dev/grft	Complications Of Surgical And Medical Care, Not Elsewhere Classified
S3519XS	ICD10	2	Other injury of inferior vena cava, sequela	Other injury of inferior vena cava, sequela	Inj blood vessels at abdomen, low back and pelvis level	Injuries To The Abdomen, Lower Back, Lumbar Spine, Pelvis And External Genitals
S65401A	ICD10	2	Unsp injury of blood vessel of right thumb, init encntr	Unspecified injury of blood vessel of right thumb, initial encounter	Injury of blood vessels at wrist and hand level	Injuries To The Wrist, Hand And Fingers
20422	ICD9	1	Sbac lym leuk in relapse	Subacute lymphoid leukemia, in relapse	Lymphoid leukemia	Malignant Neoplasm Of Lymphatic And Hematopoietic Tissue
M4834	ICD10	2	Traumatic spondylopathy, thoracic region	Traumatic spondylopathy, thoracic region	Other spondylopathies	Spondylopathies
V631	ICD10	2	Passenger in hv veh injured pick-up truck, pk-up/van nontraf	Passenger in heavy transport vehicle injured in collision with car, pick-up truck or van in nontraffic accident	Occupant of hv veh injured pick-up truck, pk-up/van	Occupant Of Heavy Transport Vehicle Injured In Transport Accident
T8059XA	ICD10	2	Anaphylactic reaction due to other serum, initial encounter	Anaphylactic reaction due to other serum, initial encounter	Comp following infusion, transfusion and theraputc injection	Complications Of Surgical And Medical Care, Not Elsewhere Classified
T630	ICD10	2	Toxic effect of snake venom	Toxic effect of snake venom	Toxic effect of contact with venomous animals and plants	Toxic Effects Of Substances Chiefly Nonmedicinal As To Source
S52352K	ICD10	2	Displ commnt fx shaft of rad, l arm, 7thK	Displaced comminuted fracture of shaft of radius, left arm, subsequent encounter for closed fracture with nonunion	Fracture of forearm	Injuries To The Elbow And Forearm
S68626A	ICD10	2	Partial traumatic trnsphal amp of r little finger, init	Partial traumatic transphalangeal amputation of right little finger, initial encounter	Traumatic amputation of wrist, hand and fingers	Injuries To The Wrist, Hand And Fingers
S82143P	ICD10	2	Displ bicondylar fx unsp tibia, subs for clos fx w malunion	Displaced bicondylar fracture of unspecified tibia, subsequent encounter for closed fracture with malunion	Fracture of lower leg, including ankle	Injuries To The Knee And Lower Leg
S85139D	ICD10	2	Unsp injury of anterior tibial artery, unsp leg, subs encntr	Unspecified injury of anterior tibial artery, unspecified leg, subsequent encounter	Injury of blood vessels at lower leg level	Injuries To The Knee And Lower Leg
T401X4S	ICD10	2	Poisoning by heroin, undetermined, sequela	Poisoning by heroin, undetermined, sequela	Narcotics and psychodysleptics	Poisoning By, Adverse Effects Of And Underdosing Of Drugs, Medicaments And Biological Substances
8439	ICD9	1	Sprain hip & thigh NOS	Sprains and strains of unspecified site of hip and thigh	Sprains and strains of hip and thigh	Sprains And Strains Of Joints And Adjacent Muscles
94413	ICD9	1	1st deg burn mult finger	Erythema [first degree] of two or more digits of hand, not including thumb	Burn of wrist(s) and hand(s)	Burns
36522	ICD9	1	Acute angl-clos glaucoma	Acute angle-closure glaucoma	Glaucoma	Disorders Of The Eye And Adnexa
S62637P	ICD10	2	Disp fx of dist phalanx of l lit fngr, 7thP	Displaced fracture of distal phalanx of left little finger, subsequent encounter for fracture with malunion	Fracture at wrist and hand level	Injuries To The Wrist, Hand And Fingers
S3732XD	ICD10	2	Contusion of urethra, subsequent encounter	Contusion of urethra, subsequent encounter	Injury of urinary and pelvic organs	Injuries To The Abdomen, Lower Back, Lumbar Spine, Pelvis And External Genitals
T45616	ICD10	2	Underdosing of thrombolytic drugs	Underdosing of thrombolytic drugs	Primarily systemic and hematological agents, NEC	Poisoning By, Adverse Effects Of And Underdosing Of Drugs, Medicaments And Biological Substances
V545XXA	ICD10	2	Driver of pk-up/van injured in clsn w hv veh in traf, init	Driver of pick-up truck or van injured in collision with heavy transport vehicle or bus in traffic accident, initial encounter	Occupant of pk-up/van injured in collision w hv veh	Occupant Of Pick-Up Truck Or Van Injured In Transport Accident
I251	ICD10	2	Atherosclerotic heart disease of native coronary artery	Atherosclerotic heart disease of native coronary artery	Chronic ischemic heart disease	Ischemic Heart Diseases
R73	ICD10	2	Elevated blood glucose level	Elevated blood glucose level	Elevated blood glucose level	Abnormal Findings On Examination Of Blood, Without Diagnosis
S62646D	ICD10	2	Nondisp fx of prox phalanx of r lit fngr, 7thD	Nondisplaced fracture of proximal phalanx of right little finger, subsequent encounter for fracture with routine healing	Fracture at wrist and hand level	Injuries To The Wrist, Hand And Fingers
S72362M	ICD10	2	Displ seg fx shaft of l femr, 7thM	Displaced segmental fracture of shaft of left femur, subsequent encounter for open fracture type I or II with nonunion	Fracture of femur	Injuries To The Hip And Thigh
36454	ICD9	1	Pupillary margin degen	Degeneration of pupillary margin	Disorders of iris and ciliary body	Disorders Of The Eye And Adnexa
S63427D	ICD10	2	Traum rupt of palmar ligmt of l lit fngr at MCP/IP jt, subs	Traumatic rupture of palmar ligament of left little finger at metacarpophalangeal and interphalangeal joint, subsequent encounter	Dislocation and sprain of joints and ligaments at wrs/hnd lv	Injuries To The Wrist, Hand And Fingers
S5492XD	ICD10	2	Injury of unsp nerve at forearm level, left arm, subs encntr	Injury of unspecified nerve at forearm level, left arm, subsequent encounter	Injury of nerves at forearm level	Injuries To The Elbow And Forearm
S66124	ICD10	2	Laceration of flexor musc/fasc/tend r rng fngr at wrs/hnd lv	Laceration of flexor muscle, fascia and tendon of right ring finger at wrist and hand level	Injury of muscle, fascia and tendon at wrist and hand level	Injuries To The Wrist, Hand And Fingers
S66311A	ICD10	2	Strain extn musc/fasc/tend l idx fngr at wrs/hnd lv, init	Strain of extensor muscle, fascia and tendon of left index finger at wrist and hand level, initial encounter	Injury of muscle, fascia and tendon at wrist and hand level	Injuries To The Wrist, Hand And Fingers
T4069	ICD10	2	Poisoning by, adverse effect of and underdosing of narcotics	Poisoning by, adverse effect of and underdosing of other narcotics	Narcotics and psychodysleptics	Poisoning By, Adverse Effects Of And Underdosing Of Drugs, Medicaments And Biological Substances
S01502	ICD10	2	Unspecified open wound of oral cavity	Unspecified open wound of oral cavity	Open wound of head	Injuries To The Head
1595	ICD9	1	TB bone/jt NOS-histo dx	Tuberculosis of unspecified bones and joints, tubercle bacilli not found by bacteriological examination, but tuberculosis confirmed histologically	Tuberculosis of bones and joints	Tuberculosis
S82391C	ICD10	2	Oth fx lower end of right tibia, init for opn fx type 3A/B/C	Other fracture of lower end of right tibia, initial encounter for open fracture type IIIA, IIIB, or IIIC	Fracture of lower leg, including ankle	Injuries To The Knee And Lower Leg
S52245N	ICD10	2	Nondisp spiral fx shaft of ulna, l arm, 7thN	Nondisplaced spiral fracture of shaft of ulna, left arm, subsequent encounter for open fracture type IIIA, IIIB, or IIIC with nonunion	Fracture of forearm	Injuries To The Elbow And Forearm
256	ICD9	1	Ovarian dysfunction	Ovarian dysfunction	Ovarian dysfunction	Diseases Of Other Endocrine Glands
C8179	ICD10	2	Oth class Hodgkin lymphoma, extrnod and solid organ sites	Other Hodgkin lymphoma, extranodal and solid organ sites	Hodgkin lymphoma	Malignant Neoplasms Of Lymphoid, Hematopoietic And Related Tissue
C4A111	ICD10	2	Merkel cell carcinoma of right upper eyelid, including canthus	Merkel cell carcinoma of right upper eyelid, including canthus	Merkel cell carcinoma of right upper eyelid, including canthus	Melanoma And Other Malignant Neoplasms Of Skin
O36829	ICD10	2	Fetal anemia and thrombocytopenia, unspecified trimester	Fetal anemia and thrombocytopenia, unspecified trimester	Maternal care for other fetal problems	Maternal Care Related To The Fetus And Amniotic Cavity And Possible Delivery Problems
M23203	ICD10	2	Derang of unsp medial meniscus due to old tear/inj, r knee	Derangement of unspecified medial meniscus due to old tear or injury, right knee	Internal derangement of knee	Other Joint Disorders
T45691	ICD10	2	Poisoning by oth fibrin-affct drugs, accidental	Poisoning by other fibrinolysis-affecting drugs, accidental (unintentional)	Primarily systemic and hematological agents, NEC	Poisoning By, Adverse Effects Of And Underdosing Of Drugs, Medicaments And Biological Substances
9020	ICD9	1	Injury abdominal aorta	Injury to abdominal aorta	Injury to blood vessels of abdomen and pelvis	Injury To Blood Vessels
T63334D	ICD10	2	Toxic effect of venom of brown recluse spider, undet, subs	Toxic effect of venom of brown recluse spider, undetermined, subsequent encounter	Toxic effect of contact with venomous animals and plants	Toxic Effects Of Substances Chiefly Nonmedicinal As To Source
M13171	ICD10	2	Monoarthritis, NEC, right ankle and foot	Monoarthritis, not elsewhere classified, right ankle and foot	Chronic gout	Inflammatory Polyarthropathies
R40241	ICD10	2	Glasgow coma scale score 13-15	Glasgow coma scale score 13-15	Somnolence, stupor and coma	Symptoms And Signs Involving Cognition, Perception, Emotional State And Behavior
B0869	ICD10	2	Other parapoxvirus infections	Other parapoxvirus infections	Oth viral infect with skin and mucous membrane lesions, NEC	Viral Infections Characterized By Skin And Mucous Membrane Lesions
S93124D	ICD10	2	Dislocation of MTP joint of right lesser toe(s), subs	Dislocation of metatarsophalangeal joint of right lesser toe(s), subsequent encounter	Disloc & sprain of joints & ligaments at ankl, ft & toe lev	Injuries To The Ankle And Foot
S89029	ICD10	2	Sltr-haris Type II physeal fx upper end of unsp tibia	Salter-Harris Type II physeal fracture of upper end of unspecified tibia	Other and unspecified injuries of lower leg	Injuries To The Knee And Lower Leg
43490	ICD9	1	Crbl art oc NOS wo infrc	Cerebral artery occlusion, unspecified without mention of cerebral infarction	Occlusion of cerebral arteries	Cerebrovascular Disease
W89	ICD10	2	Exposure to man-made visible and ultraviolet light	Exposure to man-made visible and ultraviolet light	Exposure to man-made visible and ultraviolet light	Exposure To Electric Current, Radiation And Extreme Ambient Air Temperature And Pressure
S35403D	ICD10	2	Unspecified injury of unspecified renal artery, subs encntr	Unspecified injury of unspecified renal artery, subsequent encounter	Inj blood vessels at abdomen, low back and pelvis level	Injuries To The Abdomen, Lower Back, Lumbar Spine, Pelvis And External Genitals
S06386S	ICD10	2	Contus/lac/hem brnst w LOC >24 hr w/o ret consc w surv, sqla	Contusion, laceration, and hemorrhage of brainstem with loss of consciousness greater than 24 hours without return to pre-existing conscious level with patient surviving, sequela	Intracranial injury	Injuries To The Head
T84624D	ICD10	2	Infect/inflm reaction due to int fix of right fibula, subs	Infection and inflammatory reaction due to internal fixation device of right fibula, subsequent encounter	Complications of internal orthopedic prosth dev/grft	Complications Of Surgical And Medical Care, Not Elsewhere Classified
S40812D	ICD10	2	Abrasion of left upper arm, subsequent encounter	Abrasion of left upper arm, subsequent encounter	Superficial injury of shoulder and upper arm	Injuries To The Shoulder And Upper Arm
S37531	ICD10	2	Laceration of fallopian tube, unilateral	Laceration of fallopian tube, unilateral	Injury of urinary and pelvic organs	Injuries To The Abdomen, Lower Back, Lumbar Spine, Pelvis And External Genitals
S60931A	ICD10	2	Unspecified superficial injury of right thumb, init encntr	Unspecified superficial injury of right thumb, initial encounter	Superficial injury of wrist, hand and fingers	Injuries To The Wrist, Hand And Fingers
S52024R	ICD10	2	Nondisp fx of olecran pro w/o intartic extn r ulna, 7thR	Nondisplaced fracture of olecranon process without intraarticular extension of right ulna, subsequent encounter for open fracture type IIIA, IIIB, or IIIC with malunion	Fracture of forearm	Injuries To The Elbow And Forearm
E8507	ICD9	1	Acc poison-nonnarc analg	Accidental poisoning by other non-narcotic analgesics	Accidental poisoning by analgesics, antipyretics, and antirheumatics	Accidental Poisoning By Drugs, Medicinal Substances, And Biologicals
Y93B4	ICD10	2	Activity, pilates	Activity, pilates	Activity codes	Supplementary Factors Related To Causes Of Morbidity Classified Elsewhere
75433	ICD9	1	Cong hip sublux, bilat	Congenital subluxation of hip, bilateral	Certain congenital musculoskeletal deformities	Congenital Anomalies
S63074A	ICD10	2	Dislocation of distal end of right ulna, initial encounter	Dislocation of distal end of right ulna, initial encounter	Dislocation and sprain of joints and ligaments at wrs/hnd lv	Injuries To The Wrist, Hand And Fingers
T502X1A	ICD10	2	Poisn by crbnc-anhydr inhibtr, benzo/oth diuretc, acc, init	Poisoning by carbonic-anhydrase inhibitors, benzothiadiazides and other diuretics, accidental (unintentional), initial encounter	Diuretics and oth and unsp drug/meds/biol subst	Poisoning By, Adverse Effects Of And Underdosing Of Drugs, Medicaments And Biological Substances
S60451D	ICD10	2	Superficial foreign body of left index finger, subs encntr	Superficial foreign body of left index finger, subsequent encounter	Superficial injury of wrist, hand and fingers	Injuries To The Wrist, Hand And Fingers
S85001	ICD10	2	Unspecified injury of popliteal artery, right leg	Unspecified injury of popliteal artery, right leg	Injury of blood vessels at lower leg level	Injuries To The Knee And Lower Leg
S62342D	ICD10	2	Nondisp fx of base of 3rd MC bone, r hand, 7thD	Nondisplaced fracture of base of third metacarpal bone, right hand, subsequent encounter for fracture with routine healing	Fracture at wrist and hand level	Injuries To The Wrist, Hand And Fingers
G71	ICD10	2	Primary disorders of muscles	Primary disorders of muscles	Primary disorders of muscles	Diseases Of Myoneural Junction And Muscle
L278	ICD10	2	Dermatitis due to other substances taken internally	Dermatitis due to other substances taken internally	Dermatitis due to substances taken internally	Dermatitis And Eczema
T23511A	ICD10	2	Corrosion of first degree of right thumb (nail), init encntr	Corrosion of first degree of right thumb (nail), initial encounter	Burn and corrosion of wrist and hand	Burns And Corrosions Of External Body Surface, Specified By Site
S61330S	ICD10	2	Pnctr w/o fb of r idx fngr w damage to nail, sequela	Puncture wound without foreign body of right index finger with damage to nail, sequela	Open wound of wrist, hand and fingers	Injuries To The Wrist, Hand And Fingers
T6901	ICD10	2	Immersion hand	Immersion hand	Other effects of reduced temperature	Other And Unspecified Effects Of External Causes
99952	ICD9	1	Ot serum react d/t vacc	Other serum reaction due to vaccination	Complications of medical care, not elsewhere classified	Complications Of Surgical And Medical Care, Not Elsewhere Classified
Q988	ICD10	2	Other specified sex chromosome abnormalities, male phenotype	Other specified sex chromosome abnormalities, male phenotype	Oth sex chromosome abnormalities, male phenotype, NEC	Chromosomal Abnormalities, Not Elsewhere Classified
S0265XK	ICD10	2	Fracture of angle of mandible, subs for fx w nonunion	Fracture of angle of mandible, subsequent encounter for fracture with nonunion	Fracture of skull and facial bones	Injuries To The Head
6614	ICD9	1	Hypertonic, incoordinate, or prolonged uterine contractions	Hypertonic, incoordinate, or prolonged uterine contractions	Abnormality of forces of labor	Complications Occurring Mainly In The Course Of Labor And Delivery
V125XXD	ICD10	2	Pedl cyc pasngr injured in clsn w 2/3-whl mv in traf, subs	Pedal cycle passenger injured in collision with two- or three-wheeled motor vehicle in traffic accident, subsequent encounter	Pedal cycle rider injured in collision w 2/3-whl mv	Pedal Cycle Rider Injured In Transport Accident
T25122	ICD10	2	Burn of first degree of left foot	Burn of first degree of left foot	Burn and corrosion of ankle and foot	Burns And Corrosions Of External Body Surface, Specified By Site
V9212XA	ICD10	2	Drown d/t being thrown ovrbrd by motion of fish boat, init	Drowning and submersion due to being thrown overboard by motion of fishing boat, initial encounter	Drown due to acc on board wtrcrft, w/o accident to wtrcrft	Water Transport Accidents
94103	ICD9	1	Burn NOS lip	Burn of unspecified degree of lip(s)	Burn of face, head, and neck	Burns
2869	ICD9	1	Coagulat defect NEC/NOS	Other and unspecified coagulation defects	Coagulation defects	Diseases Of The Blood And Blood-Forming Organs
V2960XD	ICD10	2	Unsp mtrcy rider injured in clsn w unsp mv in traf, subs	Unspecified motorcycle rider injured in collision with unspecified motor vehicles in traffic accident, subsequent encounter	Motorcycle rider injured in oth and unsp transport accidents	Motorcycle Rider Injured In Transport Accident
Z685	ICD10	2	Body mass index (BMI) pediatric	Body mass index (BMI) pediatric	Body mass index [BMI]	Body Mass Index [BMI]
6641	ICD9	1	West Nile Fever w/enceph	West Nile Fever with encephalitis	Other arthropod-borne viral diseases	Arthropod-Borne Viral Diseases
S62512A	ICD10	2	Disp fx of proximal phalanx of left thumb, init for clos fx	Displaced fracture of proximal phalanx of left thumb, initial encounter for closed fracture	Fracture at wrist and hand level	Injuries To The Wrist, Hand And Fingers
L901	ICD10	2	Anetoderma of Schweninger-Buzzi	Anetoderma of Schweninger-Buzzi	Atrophic disorders of skin	Other Disorders Of The Skin And Subcutaneous Tissue
H10239	ICD10	2	Serous conjunctivitis, except viral, unspecified eye	Serous conjunctivitis, except viral, unspecified eye	Conjunctivitis	Disorders Of Conjunctiva
1625	ICD9	1	TB of ureter-histo dx	Tuberculosis of ureter, tubercle bacilli not found by bacteriological examination, but tuberculosis confirmed histologically	Tuberculosis of genitourinary system	Tuberculosis
W16811D	ICD10	2	Jump/div into oth water striking surfc causing drown, subs	Jumping or diving into other water striking water surface causing drowning and submersion, subsequent encounter	Fall, jump or diving into water	Slipping, Tripping, Stumbling And Falls
A507	ICD10	2	Late congenital syphilis, unspecified	Late congenital syphilis, unspecified	Congenital syphilis	Infections With A Predominantly Sexual Mode Of Transmission
S82156C	ICD10	2	Nondisp fx of unsp tibial tuberosity, 7thC	Nondisplaced fracture of unspecified tibial tuberosity, initial encounter for open fracture type IIIA, IIIB, or IIIC	Fracture of lower leg, including ankle	Injuries To The Knee And Lower Leg
C44292	ICD10	2	Oth malig neoplasm skin/ right ear and external auric canal	Other specified malignant neoplasm of skin of right ear and external auricular canal	Other and unspecified malignant neoplasm of skin	Melanoma And Other Malignant Neoplasms Of Skin
I7410	ICD10	2	Embolism and thrombosis of unspecified parts of aorta	Embolism and thrombosis of unspecified parts of aorta	Arterial embolism and thrombosis	Diseases Of Arteries, Arterioles And Capillaries
E9807	ICD9	1	Undet pois-agricult agnt	Poisoning by agricultural and horticultural chemical and pharmaceutical preparations other than plant foods and fertilizers, undetermined whether accidentally or purposely inflicted	Poisoning by solid or liquid substances, undetermined whether accidentally or purposely inflicted	Injury Undetermined Whether Accidentally Or Purposely Inflicted
H8302	ICD10	2	Labyrinthitis, left ear	Labyrinthitis, left ear	Other diseases of inner ear	Diseases Of Inner Ear
T82524A	ICD10	2	Displacement of infusion catheter, initial encounter	Displacement of infusion catheter, initial encounter	Complications of cardiac and vascular prosth dev/grft	Complications Of Surgical And Medical Care, Not Elsewhere Classified
V162XXA	ICD10	2	Unsp pedl cyclst inj in clsn w nonmtr vehicle nontraf, init	Unspecified pedal cyclist injured in collision with other nonmotor vehicle in nontraffic accident, initial encounter	Pedal cycle rider injured in collision w nonmtr vehicle	Pedal Cycle Rider Injured In Transport Accident
D529	ICD10	2	Folate deficiency anemia, unspecified	Folate deficiency anemia, unspecified	Folate deficiency anemia	Nutritional Anemias
4184	ICD9	1	Other anaerobes	Other specified bacterial infections in conditions classified elsewhere and of unspecified site, other anaerobes	Bacterial infection in conditions classified elsewhere and of unspecified site	Other Bacterial Diseases
E1333	ICD10	2	Oth diabetes w moderate nonprlf diabetic retinopathy	Other specified diabetes mellitus with moderate nonproliferative diabetic retinopathy	Other specified diabetes mellitus	Diabetes Mellitus
W39XXXA	ICD10	2	Discharge of firework, initial encounter	Discharge of firework, initial encounter	Discharge of firework	Exposure To Inanimate Mechanical Forces
E8160	ICD9	1	Loss control mv acc-driv	Motor vehicle traffic accident due to loss of control, without collision on the highway, injuring driver of motor vehicle other than motorcycle	Motor vehicle traffic accident due to loss of control, without collision on the highway	Transport Accidents
S49022A	ICD10	2	Sltr-haris Type II physl fx upper end humer, left arm, init	Salter-Harris Type II physeal fracture of upper end of humerus, left arm, initial encounter for closed fracture	Other and unspecified injuries of shoulder and upper arm	Injuries To The Shoulder And Upper Arm
M87872	ICD10	2	Other osteonecrosis, left ankle	Other osteonecrosis, left ankle	Osteonecrosis	Other Osteopathies
S59231A	ICD10	2	Sltr-haris Type III physl fx lower end rad, right arm, init	Salter-Harris Type III physeal fracture of lower end of radius, right arm, initial encounter for closed fracture	Other and unspecified injuries of elbow and forearm	Injuries To The Elbow And Forearm
94158	ICD9	1	3rd deg burn w loss-neck	Deep necrosis of underlying tissues [deep third degree] with loss of a body part, of neck	Burn of face, head, and neck	Burns
V8041	ICD10	2	Animl-ridr injured pick-up truck, pick-up truck, van, hv veh	Animal-rider injured in collision with car, pick-up truck, van, heavy transport vehicle or bus	Animl-ridr or occ of anml-drn vehicle injured in trnsp acc	Other Land Transport Accidents
S52309P	ICD10	2	Unsp fx shaft of unsp radius, subs for clos fx w malunion	Unspecified fracture of shaft of unspecified radius, subsequent encounter for closed fracture with malunion	Fracture of forearm	Injuries To The Elbow And Forearm
E9223	ICD9	1	Military firearm accid	Accident caused by military firearms	Accident caused by firearm and air gun missile	Other Accidents
S63263D	ICD10	2	Dislocation of MCP joint of left middle finger, subs	Dislocation of metacarpophalangeal joint of left middle finger, subsequent encounter	Dislocation and sprain of joints and ligaments at wrs/hnd lv	Injuries To The Wrist, Hand And Fingers
T346	ICD10	2	Frostbite with tissue necrosis of hip and thigh	Frostbite with tissue necrosis of hip and thigh	Frostbite with tissue necrosis	Frostbite
S52202C	ICD10	2	Unsp fx shaft of left ulna, init for opn fx type 3A/B/C	Unspecified fracture of shaft of left ulna, initial encounter for open fracture type IIIA, IIIB, or IIIC	Fracture of forearm	Injuries To The Elbow And Forearm
Z369	ICD10	2	Encounter for antenatal screening, unspecified	Encounter for antenatal screening, unspecified	Encounter for antenatal screening, unspecified	Persons Encountering Health Services In Circumstances Related To Reproduction
N9981	ICD10	2	Other intraoperative complications of genitourinary system	Other intraoperative complications of genitourinary system	Intraop and postproc comp and disorders of GU sys, NEC	Intraoperative And Postprocedural Complications And Disorders Of Genitourinary System, Not Elsewhere Classified
V9016XS	ICD10	2	Drown due to (nonpowered) inflatable craft sinking, sequela	Drowning and submersion due to (nonpowered) inflatable craft sinking, sequela	Drowning and submersion due to accident to watercraft	Water Transport Accidents
S549	ICD10	2	Injury of unspecified nerve at forearm level	Injury of unspecified nerve at forearm level	Injury of nerves at forearm level	Injuries To The Elbow And Forearm
S52235Q	ICD10	2	Nondisp oblique fx shaft of l ulna, 7thQ	Nondisplaced oblique fracture of shaft of left ulna, subsequent encounter for open fracture type I or II with malunion	Fracture of forearm	Injuries To The Elbow And Forearm
S06329S	ICD10	2	Contus/lac left cerebrum w LOC of unsp duration, sequela	Contusion and laceration of left cerebrum with loss of consciousness of unspecified duration, sequela	Intracranial injury	Injuries To The Head
S42111B	ICD10	2	Disp fx of body of scapula, right shoulder, init for opn fx	Displaced fracture of body of scapula, right shoulder, initial encounter for open fracture	Fracture of shoulder and upper arm	Injuries To The Shoulder And Upper Arm
V745	ICD10	2	Driver of bus injured in collision w hv veh in traf	Driver of bus injured in collision with heavy transport vehicle or bus in traffic accident	Bus occupant injured in collision w hv veh	Bus Occupant Injured In Transport Accident
M61011	ICD10	2	Myositis ossificans traumatica, right shoulder	Myositis ossificans traumatica, right shoulder	Calcification and ossification of muscle	Disorders Of Muscles
M7182	ICD10	2	Other specified bursopathies, elbow	Other specified bursopathies, elbow	Other bursopathies	Other Soft Tissue Disorders
T3309	ICD10	2	Superficial frostbite of other part of head	Superficial frostbite of other part of head	Superficial frostbite	Frostbite
64631	ICD9	1	Recurnt preg loss-deliv	Recurrent pregnancy loss, delivered, with or without mention of antepartum condition	Other complications of pregnancy, not elsewhere classified	Complications Mainly Related To Pregnancy
S52559R	ICD10	2	Oth extrartic fx low end unsp rad, 7thR	Other extraarticular fracture of lower end of unspecified radius, subsequent encounter for open fracture type IIIA, IIIB, or IIIC with malunion	Fracture of forearm	Injuries To The Elbow And Forearm
86101	ICD9	1	Heart contusion-closed	Contusion of heart without mention of open wound into thorax	Injury to heart and lung	Internal Injury Of Thorax, Abdomen, And Pelvis
Z308	ICD10	2	Encounter for other contraceptive management	Encounter for other contraceptive management	Encounter for contraceptive management	Persons Encountering Health Services In Circumstances Related To Reproduction
O30033	ICD10	2	Twin pregnancy, monochorionic/diamniotic, third trimester	Twin pregnancy, monochorionic/diamniotic, third trimester	Multiple gestation	Maternal Care Related To The Fetus And Amniotic Cavity And Possible Delivery Problems
S52224R	ICD10	2	Nondisp transverse fx shaft of r ulna, 7thR	Nondisplaced transverse fracture of shaft of right ulna, subsequent encounter for open fracture type IIIA, IIIB, or IIIC with malunion	Fracture of forearm	Injuries To The Elbow And Forearm
H47	ICD10	2	Other disorders of optic [2nd] nerve and visual pathways	Other disorders of optic [2nd] nerve and visual pathways	Other disorders of optic [2nd] nerve and visual pathways	Disorders Of Optic Nerve And Visual Pathways
S37049	ICD10	2	Minor laceration of unspecified kidney	Minor laceration of unspecified kidney	Injury of urinary and pelvic organs	Injuries To The Abdomen, Lower Back, Lumbar Spine, Pelvis And External Genitals
M1A4210	ICD10	2	Other secondary chronic gout, right elbow, without tophus	Other secondary chronic gout, right elbow, without tophus (tophi)	Other and unspecified arthropathy	Inflammatory Polyarthropathies
R1031	ICD10	2	Right lower quadrant pain	Right lower quadrant pain	Abdominal and pelvic pain	Symptoms And Signs Involving The Digestive System And Abdomen
H74323	ICD10	2	Partial loss of ear ossicles, bilateral	Partial loss of ear ossicles, bilateral	Other disorders of middle ear mastoid	Diseases Of Middle Ear And Mastoid
T22769S	ICD10	2	Corrosion of third degree of unsp scapular region, sequela	Corrosion of third degree of unspecified scapular region, sequela	Burn and corrosion of shldr/up lmb, except wrist and hand	Burns And Corrosions Of External Body Surface, Specified By Site
S86199S	ICD10	2	Inj oth musc/tend post grp at low leg level, unsp leg, sqla	Other injury of other muscle(s) and tendon(s) of posterior muscle group at lower leg level, unspecified leg, sequela	Injury of muscle, fascia and tendon at lower leg level	Injuries To The Knee And Lower Leg
O368330	ICD10	2	Maternal care for abnormalities of the fetal heart rate or rhythm, third trimester, not applicable or unspecified	Maternal care for abnormalities of the fetal heart rate or rhythm, third trimester, not applicable or unspecified	Maternal care for abnormalities of the fetal heart rate or rhythm, third trimester, not applicable or unspecified	Maternal Care Related To The Fetus And Amniotic Cavity And Possible Delivery Problems
M24341	ICD10	2	Pathological dislocation of right hand, NEC	Pathological dislocation of right hand, not elsewhere classified	Other specific joint derangements	Other Joint Disorders
S1521	ICD10	2	Minor laceration of external jugular vein	Minor laceration of external jugular vein	Injury of blood vessels at neck level	Injuries To The Neck
S37409D	ICD10	2	Unspecified injury of ovary, unspecified, subs encntr	Unspecified injury of ovary, unspecified, subsequent encounter	Injury of urinary and pelvic organs	Injuries To The Abdomen, Lower Back, Lumbar Spine, Pelvis And External Genitals
V546	ICD10	2	Passenger in pk-up/van injured in collision w hv veh in traf	Passenger in pick-up truck or van injured in collision with heavy transport vehicle or bus in traffic accident	Occupant of pk-up/van injured in collision w hv veh	Occupant Of Pick-Up Truck Or Van Injured In Transport Accident
T8743	ICD10	2	Infection of amputation stump, right lower extremity	Infection of amputation stump, right lower extremity	Complications peculiar to reattachment and amputation	Complications Of Surgical And Medical Care, Not Elsewhere Classified
94842	ICD9	1	40-49% bdy brn/20-29% 3d	Burn [any degree] involving 40-49 percent of body surface with third degree burn, 20-29%	Burns classified according to extent of body surface involved	Burns
9676	ICD9	1	Poison-mix sedative NEC	Poisoning by mixed sedatives, not elsewhere classified	Poisoning by sedatives and hypnotics	Poisoning By Drugs, Medicinal And Biological Substances
M85121	ICD10	2	Skeletal fluorosis, right upper arm	Skeletal fluorosis, right upper arm	Other disorders of bone density and structure	Disorders Of Bone Density And Structure
S25111S	ICD10	2	Minor laceration of right innominate or subclav art, sequela	Minor laceration of right innominate or subclavian artery, sequela	Injury of blood vessels of thorax	Injuries To The Thorax
L03129	ICD10	2	Acute lymphangitis of unspecified part of limb	Acute lymphangitis of unspecified part of limb	Cellulitis and acute lymphangitis	Infections Of The Skin And Subcutaneous Tissue
4593	ICD9	1	Chronic venous hypertension (idiopathic)	Chronic venous hypertension (idiopathic)	Other disorders of circulatory system	Diseases Of Veins And Lymphatics, And Other Diseases Of Circulatory System
S92522S	ICD10	2	Disp fx of medial phalanx of left lesser toe(s), sequela	Displaced fracture of middle phalanx of left lesser toe(s), sequela	Fracture of foot and toe, except ankle	Injuries To The Ankle And Foot
T50B13S	ICD10	2	Poisoning by smallpox vaccines, assault, sequela	Poisoning by smallpox vaccines, assault, sequela	Diuretics and oth and unsp drug/meds/biol subst	Poisoning By, Adverse Effects Of And Underdosing Of Drugs, Medicaments And Biological Substances
80041	ICD9	1	Cl skull vlt fx w/o coma	Closed fracture of vault of skull with intracranial injury of other and unspecified nature, with no loss of consciousness	Fracture of vault of skull	Fractures
67604	ICD9	1	Retract nipple-postpart	Retracted nipple associated with childbirth, postpartum condition or complication	Other disorders of the breast associated with childbirth and disorders of lactation	Complications Of The Puerperium
29900	ICD9	1	Autistic disord-current	Autistic disorder, current or active state	Pervasive developmental disorders	Psychoses
I70332	ICD10	2	Athscl unsp type bypass of the right leg w ulcer of calf	Atherosclerosis of unspecified type of bypass graft(s) of the right leg with ulceration of calf	Atherosclerosis	Diseases Of Arteries, Arterioles And Capillaries
T46906D	ICD10	2	Underdosing of unsp agents aff the cardiovascular sys, subs	Underdosing of unspecified agents primarily affecting the cardiovascular system, subsequent encounter	Agents primarily affecting the cardiovascular system	Poisoning By, Adverse Effects Of And Underdosing Of Drugs, Medicaments And Biological Substances
94810	ICD9	1	10-19% bdy brn/3 deg NOS	Burn [any degree] involving 10-19 percent of body surface with third degree burn, less than 10 percent or unspecified	Burns classified according to extent of body surface involved	Burns
S92315G	ICD10	2	Nondisp fx of 1st metatarsal bone, l ft, 7thG	Nondisplaced fracture of first metatarsal bone, left foot, subsequent encounter for fracture with delayed healing	Fracture of foot and toe, except ankle	Injuries To The Ankle And Foot
V284XXD	ICD10	2	Mtrcy driver injured in nonclsn trnsp accident in traf, subs	Motorcycle driver injured in noncollision transport accident in traffic accident, subsequent encounter	Motorcycle rider injured in noncollision transport accident	Motorcycle Rider Injured In Transport Accident
S40269S	ICD10	2	Insect bite (nonvenomous) of unspecified shoulder, sequela	Insect bite (nonvenomous) of unspecified shoulder, sequela	Superficial injury of shoulder and upper arm	Injuries To The Shoulder And Upper Arm
T48293A	ICD10	2	Poisoning by oth drugs acting on muscles, assault, init	Poisoning by other drugs acting on muscles, assault, initial encounter	Agents prim act on smooth and skeletal musc and the resp sys	Poisoning By, Adverse Effects Of And Underdosing Of Drugs, Medicaments And Biological Substances
M2322	ICD10	2	Derang of post horn of medial meniscus due to old tear/inj	Derangement of posterior horn of medial meniscus due to old tear or injury	Internal derangement of knee	Other Joint Disorders
M25631	ICD10	2	Stiffness of right wrist, not elsewhere classified	Stiffness of right wrist, not elsewhere classified	Other joint disorder, not elsewhere classified	Other Joint Disorders
T2541	ICD10	2	Corrosion of unspecified degree of ankle	Corrosion of unspecified degree of ankle	Burn and corrosion of ankle and foot	Burns And Corrosions Of External Body Surface, Specified By Site
S99822A	ICD10	2	Other specified injuries of left foot, initial encounter	Other specified injuries of left foot, initial encounter	Other and unspecified injuries of ankle and foot	Injuries To The Ankle And Foot
S91111	ICD10	2	Laceration w/o fb of right great toe w/o damage to nail	Laceration without foreign body of right great toe without damage to nail	Open wound of ankle, foot and toes	Injuries To The Ankle And Foot
K279	ICD10	2	Peptic ulc, site unsp, unsp as ac or chr, w/o hemor or perf	Peptic ulcer, site unspecified, unspecified as acute or chronic, without hemorrhage or perforation	Peptic ulcer, site unspecified	Diseases Of Esophagus, Stomach And Duodenum
F1392	ICD10	2	Sedative, hypnotic or anxiolytic use, unsp with intoxication	Sedative, hypnotic or anxiolytic use, unspecified with intoxication	Sedative, hypnotic, or anxiolytic related disorders	Mental And Behavioral Disorders Due To Psychoactive Substance Use
S56321	ICD10	2	Lacerat extn/abdr musc/fasc/tend of right thumb at forarm lv	Laceration of extensor or abductor muscles, fascia and tendons of right thumb at forearm level	Injury of muscle, fascia and tendon at forearm level	Injuries To The Elbow And Forearm
M84452G	ICD10	2	Pathological fracture, left femur, subs for fx w delay heal	Pathological fracture, left femur, subsequent encounter for fracture with delayed healing	Disorder of continuity of bone	Disorders Of Bone Density And Structure
H4020X4	ICD10	2	Unsp primary angle-closure glaucoma, indeterminate stage	Unspecified primary angle-closure glaucoma, indeterminate stage	Glaucoma	Glaucoma
S67198	ICD10	2	Crushing injury of other finger	Crushing injury of other finger	Crushing injury of wrist, hand and fingers	Injuries To The Wrist, Hand And Fingers
T22431A	ICD10	2	Corrosion of unsp degree of right upper arm, init encntr	Corrosion of unspecified degree of right upper arm, initial encounter	Burn and corrosion of shldr/up lmb, except wrist and hand	Burns And Corrosions Of External Body Surface, Specified By Site
H21303	ICD10	2	Idio cysts of iris, ciliary body or ant chamber, bilateral	Idiopathic cysts of iris, ciliary body or anterior chamber, bilateral	Other disorders of iris and ciliary body	Disorders Of Sclera, Cornea, Iris And Ciliary Body
K5180	ICD10	2	Other ulcerative colitis without complications	Other ulcerative colitis without complications	Ulcerative colitis	Noninfective Enteritis And Colitis
S80851S	ICD10	2	Superficial foreign body, right lower leg, sequela	Superficial foreign body, right lower leg, sequela	Superficial injury of knee and lower leg	Injuries To The Knee And Lower Leg
S52026K	ICD10	2	Nondisp fx of olecran pro w/o intartic extn unsp ulna, 7thK	Nondisplaced fracture of olecranon process without intraarticular extension of unspecified ulna, subsequent encounter for closed fracture with nonunion	Fracture of forearm	Injuries To The Elbow And Forearm
5221	ICD9	1	Necrosis of tooth pulp	Necrosis of the pulp	Diseases of pulp and periapical tissues	Diseases Of Oral Cavity, Salivary Glands, And Jaws
2752	ICD9	1	Dis magnesium metabolism	Disorders of magnesium metabolism	Disorders of mineral metabolism	Other Metabolic And Immunity Disorders
1362	ICD9	1	TB encephalit-exam unkn	Tuberculous encephalitis or myelitis, bacteriological or histological examination unknown (at present)	Tuberculosis of meninges and central nervous system	Tuberculosis
S92246G	ICD10	2	Nondisp fx of med cuneiform of unsp ft, 7thG	Nondisplaced fracture of medial cuneiform of unspecified foot, subsequent encounter for fracture with delayed healing	Fracture of foot and toe, except ankle	Injuries To The Ankle And Foot
S72445C	ICD10	2	Nondisp fx of low epiphy (separation) of l femr, 7thC	Nondisplaced fracture of lower epiphysis (separation) of left femur, initial encounter for open fracture type IIIA, IIIB, or IIIC	Fracture of femur	Injuries To The Hip And Thigh
M84639P	ICD10	2	Path fx in oth dis, unsp ulna & rad, subs for fx w malunion	Pathological fracture in other disease, unspecified ulna and radius, subsequent encounter for fracture with malunion	Disorder of continuity of bone	Disorders Of Bone Density And Structure
W16531D	ICD10	2	Jump/div into swimming pool strk wall causing drown, subs	Jumping or diving into swimming pool striking wall causing drowning and submersion, subsequent encounter	Fall, jump or diving into water	Slipping, Tripping, Stumbling And Falls
S92423D	ICD10	2	Disp fx of dist phalanx of unsp great toe, 7thD	Displaced fracture of distal phalanx of unspecified great toe, subsequent encounter for fracture with routine healing	Fracture of foot and toe, except ankle	Injuries To The Ankle And Foot
N85	ICD10	2	Other noninflammatory disorders of uterus, except cervix	Other noninflammatory disorders of uterus, except cervix	Other noninflammatory disorders of uterus, except cervix	Noninflammatory Disorders Of Female Genital Tract
S3612	ICD10	2	Injury of gallbladder	Injury of gallbladder	Injury of intra-abdominal organs	Injuries To The Abdomen, Lower Back, Lumbar Spine, Pelvis And External Genitals
T83719A	ICD10	2	Erosion of other prosthetic materials to surrounding organ or tissue, initial encounter	Erosion of other prosthetic materials to surrounding organ or tissue, initial encounter	Erosion of other prosthetic materials to surrounding organ or tissue, initial encounter	Complications Of Surgical And Medical Care, Not Elsewhere Classified
309	ICD9	1	Leprosy NOS	Leprosy, unspecified	Leprosy	Other Bacterial Diseases
S65212D	ICD10	2	Laceration of superficial palmar arch of left hand, subs	Laceration of superficial palmar arch of left hand, subsequent encounter	Injury of blood vessels at wrist and hand level	Injuries To The Wrist, Hand And Fingers
73712	ICD9	1	Postlaminectomy kyphosis	Kyphosis, postlaminectomy	Curvature of spine	Osteopathies, Chondropathies, And Acquired Musculoskeletal Deformities
S62023G	ICD10	2	Disp fx of mid 3rd of navic bone of unsp wrs, 7thG	Displaced fracture of middle third of navicular [scaphoid] bone of unspecified wrist, subsequent encounter for fracture with delayed healing	Fracture at wrist and hand level	Injuries To The Wrist, Hand And Fingers
S36030D	ICD10	2	Superficial (capsular) laceration of spleen, subs encntr	Superficial (capsular) laceration of spleen, subsequent encounter	Injury of intra-abdominal organs	Injuries To The Abdomen, Lower Back, Lumbar Spine, Pelvis And External Genitals
O3130X3	ICD10	2	Cont preg aft elctv fetl rdct of 1 fts or more,unsp tri,fts3	Continuing pregnancy after elective fetal reduction of one fetus or more, unspecified trimester, fetus 3	Complications specific to multiple gestation	Maternal Care Related To The Fetus And Amniotic Cavity And Possible Delivery Problems
D2220	ICD10	2	Melanocytic nevi of unsp ear and external auricular canal	Melanocytic nevi of unspecified ear and external auricular canal	Melanocytic nevi	Benign Neoplasms, Except Benign Neuroendocrine Tumors
36855	ICD9	1	Acq color deficiency	Acquired color vision deficiencies	Visual disturbances	Disorders Of The Eye And Adnexa
D32	ICD10	2	Benign neoplasm of meninges	Benign neoplasm of meninges	Benign neoplasm of meninges	Benign Neoplasms, Except Benign Neuroendocrine Tumors
L03121	ICD10	2	Acute lymphangitis of right axilla	Acute lymphangitis of right axilla	Cellulitis and acute lymphangitis	Infections Of The Skin And Subcutaneous Tissue
S432	ICD10	2	Subluxation and dislocation of sternoclavicular joint	Subluxation and dislocation of sternoclavicular joint	Disloc and sprain of joints and ligaments of shoulder girdle	Injuries To The Shoulder And Upper Arm
T71111	ICD10	2	Asphyxiation due to smothering under pillow, accidental	Asphyxiation due to smothering under pillow, accidental	Asphyxiation	Other And Unspecified Effects Of External Causes
Z48290	ICD10	2	Encounter for aftercare following bone marrow transplant	Encounter for aftercare following bone marrow transplant	Encounter for other postprocedural aftercare	Encounters For Other Specific Health Care
83805	ICD9	1	Disl metatarsophalang-cl	Closed dislocation of metatarsophalangeal (joint)	Dislocation of foot	Dislocation
S56209D	ICD10	2	Unsp inj flexor musc/fasc/tend at forarm lv, unsp arm, subs	Unspecified injury of other flexor muscle, fascia and tendon at forearm level, unspecified arm, subsequent encounter	Injury of muscle, fascia and tendon at forearm level	Injuries To The Elbow And Forearm
S80929	ICD10	2	Unspecified superficial injury of unspecified lower leg	Unspecified superficial injury of unspecified lower leg	Superficial injury of knee and lower leg	Injuries To The Knee And Lower Leg
T50903D	ICD10	2	Poisoning by unsp drug/meds/biol subst, assault, subs	Poisoning by unspecified drugs, medicaments and biological substances, assault, subsequent encounter	Diuretics and oth and unsp drug/meds/biol subst	Poisoning By, Adverse Effects Of And Underdosing Of Drugs, Medicaments And Biological Substances
T8620	ICD10	2	Unspecified complication of heart transplant	Unspecified complication of heart transplant	Complications of transplanted organs and tissue	Complications Of Surgical And Medical Care, Not Elsewhere Classified
M8648	ICD10	2	Chronic osteomyelitis with draining sinus, other site	Chronic osteomyelitis with draining sinus, other site	Osteomyelitis	Other Osteopathies
O411033	ICD10	2	Infct of amniotic sac and membrns, unsp, third tri, fetus 3	Infection of amniotic sac and membranes, unspecified, third trimester, fetus 3	Other disorders of amniotic fluid and membranes	Maternal Care Related To The Fetus And Amniotic Cavity And Possible Delivery Problems
S80852D	ICD10	2	Superficial foreign body, left lower leg, subs encntr	Superficial foreign body, left lower leg, subsequent encounter	Superficial injury of knee and lower leg	Injuries To The Knee And Lower Leg
519	ICD9	1	Paravaccinia NOS	Paravaccinia, unspecified	Cowpox and paravaccinia	Viral Diseases Generally Accompanied By Exanthem
939	ICD9	1	Foreign body in genitourinary tract	Foreign body in genitourinary tract	Foreign body in genitourinary tract	Effects Of Foreign Body Entering Through Orifice
4801	ICD9	1	Resp syncyt viral pneum	Pneumonia due to respiratory syncytial virus	Viral pneumonia	Pneumonia And Influenza
S92022K	ICD10	2	Disp fx of ant pro of l calcaneus, subs for fx w nonunion	Displaced fracture of anterior process of left calcaneus, subsequent encounter for fracture with nonunion	Fracture of foot and toe, except ankle	Injuries To The Ankle And Foot
S72115	ICD10	2	Nondisplaced fracture of greater trochanter of left femur	Nondisplaced fracture of greater trochanter of left femur	Fracture of femur	Injuries To The Hip And Thigh
T6101	ICD10	2	Ciguatera fish poisoning, accidental (unintentional)	Ciguatera fish poisoning, accidental (unintentional)	Toxic effect of noxious substances eaten as seafood	Toxic Effects Of Substances Chiefly Nonmedicinal As To Source
L9750	ICD10	2	Non-pressure chronic ulcer of other part of unspecified foot	Non-pressure chronic ulcer of other part of unspecified foot	Non-pressure chronic ulcer of lower limb, NEC	Other Disorders Of The Skin And Subcutaneous Tissue
Z9851	ICD10	2	Tubal ligation status	Tubal ligation status	Other postprocedural states	Persons With Potential Health Hazards Related To Family And Personal History And Certain Conditions Influencing Health Status
V139XXD	ICD10	2	Unsp pedl cyclst inj pick-up truck, pk-up/van in traf, subs	Unspecified pedal cyclist injured in collision with car, pick-up truck or van in traffic accident, subsequent encounter	Pedal cycle rider injured pick-up truck, pk-up/van	Pedal Cycle Rider Injured In Transport Accident
M6223	ICD10	2	Nontraumatic ischemic infarction of muscle, forearm	Nontraumatic ischemic infarction of muscle, forearm	Other disorders of muscle	Disorders Of Muscles
K7290	ICD10	2	Hepatic failure, unspecified without coma	Hepatic failure, unspecified without coma	Hepatic failure, not elsewhere classified	Diseases Of Liver
T43204A	ICD10	2	Poisoning by unsp antidepressants, undetermined, init encntr	Poisoning by unspecified antidepressants, undetermined, initial encounter	Psychotropic drugs, not elsewhere classified	Poisoning By, Adverse Effects Of And Underdosing Of Drugs, Medicaments And Biological Substances
T7849	ICD10	2	Other allergy	Other allergy	Adverse effects, not elsewhere classified	Other And Unspecified Effects Of External Causes
H401290	ICD10	2	Low-tension glaucoma, unspecified eye, stage unspecified	Low-tension glaucoma, unspecified eye, stage unspecified	Glaucoma	Glaucoma
6642	ICD9	1	Third-degree perineal laceration	Third-degree perineal laceration	Trauma to perineum and vulva during delivery	Complications Occurring Mainly In The Course Of Labor And Delivery
S85802S	ICD10	2	Unsp inj blood vessels at lower leg level, left leg, sequela	Unspecified injury of other blood vessels at lower leg level, left leg, sequela	Injury of blood vessels at lower leg level	Injuries To The Knee And Lower Leg
V9225XA	ICD10	2	Drown due to being washed overboard from canoe/kayk, init	Drowning and submersion due to being washed overboard from canoe or kayak, initial encounter	Drown due to acc on board wtrcrft, w/o accident to wtrcrft	Water Transport Accidents
S82223N	ICD10	2	Displ transverse fx shaft of unsp tibia, 7thN	Displaced transverse fracture of shaft of unspecified tibia, subsequent encounter for open fracture type IIIA, IIIB, or IIIC with nonunion	Fracture of lower leg, including ankle	Injuries To The Knee And Lower Leg
X75XXXA	ICD10	2	Intentional self-harm by explosive material, init encntr	Intentional self-harm by explosive material, initial encounter	Intentional self-harm by explosive material	Intentional Self-Harm
M4856XA	ICD10	2	Collapsed vertebra, NEC, lumbar region, init	Collapsed vertebra, not elsewhere classified, lumbar region, initial encounter for fracture	Other spondylopathies	Spondylopathies
S52629K	ICD10	2	Torus fx lower end of unsp ulna, subs for fx w nonunion	Torus fracture of lower end of unspecified ulna, subsequent encounter for fracture with nonunion	Fracture of forearm	Injuries To The Elbow And Forearm
V754	ICD10	2	Prsn brd/alit from bus injured in collision w rail trn/veh	Person boarding or alighting from bus injured in collision with railway train or railway vehicle	Bus occupant injured in collision w rail trn/veh	Bus Occupant Injured In Transport Accident
M10259	ICD10	2	Drug-induced gout, unspecified hip	Drug-induced gout, unspecified hip	Other and unspecified arthropathy	Inflammatory Polyarthropathies
O4190X1	ICD10	2	Disorder of amnio fluid and membrns, unsp, unsp tri, fetus 1	Disorder of amniotic fluid and membranes, unspecified, unspecified trimester, fetus 1	Other disorders of amniotic fluid and membranes	Maternal Care Related To The Fetus And Amniotic Cavity And Possible Delivery Problems
H3333	ICD10	2	Multiple defects of retina without detachment	Multiple defects of retina without detachment	Retinal detachments and breaks	Disorders Of Choroid And Retina
S63121	ICD10	2	Subluxation of unsp interphalangeal joint of right thumb	Subluxation of unspecified interphalangeal joint of right thumb	Dislocation and sprain of joints and ligaments at wrs/hnd lv	Injuries To The Wrist, Hand And Fingers
T2076XS	ICD10	2	Corrosion of third degree of forehead and cheek, sequela	Corrosion of third degree of forehead and cheek, sequela	Burn and corrosion of head, face, and neck	Burns And Corrosions Of External Body Surface, Specified By Site
S63634S	ICD10	2	Sprain of interphalangeal joint of r rng fngr, sequela	Sprain of interphalangeal joint of right ring finger, sequela	Dislocation and sprain of joints and ligaments at wrs/hnd lv	Injuries To The Wrist, Hand And Fingers
M71479	ICD10	2	Calcium deposit in bursa, unspecified ankle and foot	Calcium deposit in bursa, unspecified ankle and foot	Other bursopathies	Other Soft Tissue Disorders
S3909	ICD10	2	Inj musc/fasc/tend abdomen, lower back and pelvis	Other injury of muscle, fascia and tendon of abdomen, lower back and pelvis	Oth & unsp injuries of abd, low back, pelv & extrn genitals	Injuries To The Abdomen, Lower Back, Lumbar Spine, Pelvis And External Genitals
S92505D	ICD10	2	Nondisp unsp fx left lesser toe(s), subs for fx w routn heal	Nondisplaced unspecified fracture of left lesser toe(s), subsequent encounter for fracture with routine healing	Fracture of foot and toe, except ankle	Injuries To The Ankle And Foot
C44591	ICD10	2	Other specified malignant neoplasm of skin of breast	Other specified malignant neoplasm of skin of breast	Other and unspecified malignant neoplasm of skin	Melanoma And Other Malignant Neoplasms Of Skin
D4981	ICD10	2	Neoplasm of unspecified behavior of retina and choroid	Neoplasm of unspecified behavior of retina and choroid	Neoplasms of unspecified behavior	Neoplasms Of Unspecified Behavior
Z48814	ICD10	2	Encntr for surg aftcr fol surg on the teeth or oral cavity	Encounter for surgical aftercare following surgery on the teeth or oral cavity	Encounter for other postprocedural aftercare	Encounters For Other Specific Health Care
T23401D	ICD10	2	Corrosion of unsp degree of right hand, unsp site, subs	Corrosion of unspecified degree of right hand, unspecified site, subsequent encounter	Burn and corrosion of wrist and hand	Burns And Corrosions Of External Body Surface, Specified By Site
M61146	ICD10	2	Myositis ossificans progressiva, unspecified finger(s)	Myositis ossificans progressiva, unspecified finger(s)	Calcification and ossification of muscle	Disorders Of Muscles
S50859A	ICD10	2	Superficial foreign body of unspecified forearm, init encntr	Superficial foreign body of unspecified forearm, initial encounter	Superficial injury of elbow and forearm	Injuries To The Elbow And Forearm
V4986	ICD9	1	Do not resusctate status	Do not resuscitate status	Other conditions influencing health status	Persons With A Condition Influencing Their Health Status
S92199A	ICD10	2	Oth fracture of unsp talus, init encntr for closed fracture	Other fracture of unspecified talus, initial encounter for closed fracture	Fracture of foot and toe, except ankle	Injuries To The Ankle And Foot
E0025	ICD9	1	Row,canoe,kayk,raft,tube	Activities involving rowing, canoeing, kayaking, rafting and tubing	Activities involving water and water craft	Activity
S75012A	ICD10	2	Minor laceration of femoral artery, left leg, init encntr	Minor laceration of femoral artery, left leg, initial encounter	Injury of blood vessels at hip and thigh level	Injuries To The Hip And Thigh
C5721	ICD10	2	Malignant neoplasm of right round ligament	Malignant neoplasm of right round ligament	Malignant neoplasm of other and unsp female genital organs	Malignant Neoplasms Of Female Genital Organs
M2001	ICD10	2	Mallet finger	Mallet finger	Acquired deformities of fingers and toes	Other Joint Disorders
S88021	ICD10	2	Partial traumatic amputation at knee level, right lower leg	Partial traumatic amputation at knee level, right lower leg	Traumatic amputation of lower leg	Injuries To The Knee And Lower Leg
I774	ICD10	2	Celiac artery compression syndrome	Celiac artery compression syndrome	Other disorders of arteries and arterioles	Diseases Of Arteries, Arterioles And Capillaries
S92344K	ICD10	2	Nondisp fx of 4th metatarsal bone, r ft, 7thK	Nondisplaced fracture of fourth metatarsal bone, right foot, subsequent encounter for fracture with nonunion	Fracture of foot and toe, except ankle	Injuries To The Ankle And Foot
94346	ICD9	1	Deep 3 deg burn scapula	Deep necrosis of underlying tissues [deep third degree] without mention of loss of a body part, of scapular region	Burn of upper limb, except wrist and hand	Burns
S52302G	ICD10	2	Unsp fx shaft of left radius, subs for clos fx w delay heal	Unspecified fracture of shaft of left radius, subsequent encounter for closed fracture with delayed healing	Fracture of forearm	Injuries To The Elbow And Forearm
V4373XD	ICD10	2	Person outside car inj in clsn w pick-up truck in traf, subs	Person on outside of car injured in collision with pick-up truck in traffic accident, subsequent encounter	Car occupant injured pick-up truck, pick-up truck or van	Car Occupant Injured In Transport Accident
T654	ICD10	2	Toxic effect of carbon disulfide	Toxic effect of carbon disulfide	Toxic effect of other and unspecified substances	Toxic Effects Of Substances Chiefly Nonmedicinal As To Source
S7300	ICD10	2	Unspecified subluxation and dislocation of hip	Unspecified subluxation and dislocation of hip	Dislocation and sprain of joint and ligaments of hip	Injuries To The Hip And Thigh
S70922A	ICD10	2	Unspecified superficial injury of left thigh, init encntr	Unspecified superficial injury of left thigh, initial encounter	Superficial injury of hip and thigh	Injuries To The Hip And Thigh
S60420S	ICD10	2	Blister (nonthermal) of right index finger, sequela	Blister (nonthermal) of right index finger, sequela	Superficial injury of wrist, hand and fingers	Injuries To The Wrist, Hand And Fingers
T8324XA	ICD10	2	Erosion of graft of urinary organ, initial encounter	Erosion of graft of urinary organ, initial encounter	Erosion of graft of urinary organ, initial encounter	Complications Of Surgical And Medical Care, Not Elsewhere Classified
S60021A	ICD10	2	Contusion of right index finger w/o damage to nail, init	Contusion of right index finger without damage to nail, initial encounter	Superficial injury of wrist, hand and fingers	Injuries To The Wrist, Hand And Fingers
S3214XS	ICD10	2	Type 1 fracture of sacrum, sequela	Type 1 fracture of sacrum, sequela	Fracture of lumbar spine and pelvis	Injuries To The Abdomen, Lower Back, Lumbar Spine, Pelvis And External Genitals
S92063P	ICD10	2	Displaced intartic fx unsp calcaneus, subs for fx w malunion	Displaced intraarticular fracture of unspecified calcaneus, subsequent encounter for fracture with malunion	Fracture of foot and toe, except ankle	Injuries To The Ankle And Foot
214	ICD9	1	Lipoma	Lipoma	Lipoma	Benign Neoplasms
78602	ICD9	1	Orthopnea	Orthopnea	Symptoms involving respiratory system and other chest symptoms	Symptoms
S42223K	ICD10	2	2-part disp fx of surg nk of unsp humer, 7thK	2-part displaced fracture of surgical neck of unspecified humerus, subsequent encounter for fracture with nonunion	Fracture of shoulder and upper arm	Injuries To The Shoulder And Upper Arm
T24611	ICD10	2	Corrosion of second degree of right thigh	Corrosion of second degree of right thigh	Burn and corrosion of lower limb, except ankle and foot	Burns And Corrosions Of External Body Surface, Specified By Site
S59001	ICD10	2	Unspecified physeal fracture of lower end of ulna, right arm	Unspecified physeal fracture of lower end of ulna, right arm	Other and unspecified injuries of elbow and forearm	Injuries To The Elbow And Forearm
C8409	ICD10	2	Mycosis fungoides, extranodal and solid organ sites	Mycosis fungoides, extranodal and solid organ sites	Mature T/NK-cell lymphomas	Malignant Neoplasms Of Lymphoid, Hematopoietic And Related Tissue
S82009S	ICD10	2	Unspecified fracture of unspecified patella, sequela	Unspecified fracture of unspecified patella, sequela	Fracture of lower leg, including ankle	Injuries To The Knee And Lower Leg
H93A3	ICD10	2	Pulsatile tinnitus, bilateral	Pulsatile tinnitus, bilateral	Pulsatile tinnitus, bilateral	Other Disorders Of Ear
S90572A	ICD10	2	Other superficial bite of ankle, left ankle, init encntr	Other superficial bite of ankle, left ankle, initial encounter	Superficial injury of ankle, foot and toes	Injuries To The Ankle And Foot
M61561	ICD10	2	Other ossification of muscle, right lower leg	Other ossification of muscle, right lower leg	Calcification and ossification of muscle	Disorders Of Muscles
1736	ICD9	1	Other and unspecified malignant neoplasm of skin of upper limb, including shoulder	Other and unspecified malignant neoplasm of skin of upper limb, including shoulder	Other and unspecified malignant neoplasm of skin	Malignant Neoplasm Of Bone, Connective Tissue, Skin, And Breast
R852	ICD10	2	Abn lev drug/meds/biol subst in specmn fr dgstv org/abd cav	Abnormal level of other drugs, medicaments and biological substances in specimens from digestive organs and abdominal cavity	Abnormal findings in specimens from dgstv org/abd cav	Abnormal Findings On Examination Of Other Body Fluids, Substances And Tissues, Without Diagnosis
S62632G	ICD10	2	Disp fx of dist phalanx of r mid fngr, 7thG	Displaced fracture of distal phalanx of right middle finger, subsequent encounter for fracture with delayed healing	Fracture at wrist and hand level	Injuries To The Wrist, Hand And Fingers
S62633D	ICD10	2	Disp fx of dist phalanx of l mid fngr, 7thD	Displaced fracture of distal phalanx of left middle finger, subsequent encounter for fracture with routine healing	Fracture at wrist and hand level	Injuries To The Wrist, Hand And Fingers
M1A10X0	ICD10	2	Lead-induced chronic gout, unspecified site, without tophus	Lead-induced chronic gout, unspecified site, without tophus (tophi)	Gout	Inflammatory Polyarthropathies
H7381	ICD10	2	Atrophic flaccid tympanic membrane	Atrophic flaccid tympanic membrane	Other disorders of tympanic membrane	Diseases Of Middle Ear And Mastoid
I71	ICD10	2	Aortic aneurysm and dissection	Aortic aneurysm and dissection	Aortic aneurysm and dissection	Diseases Of Arteries, Arterioles And Capillaries
S62231B	ICD10	2	Oth disp fx of base of 1st MC bone, r hand, init for opn fx	Other displaced fracture of base of first metacarpal bone, right hand, initial encounter for open fracture	Fracture at wrist and hand level	Injuries To The Wrist, Hand And Fingers
I6913	ICD10	2	Monoplg upr lmb following nontraumatic intcrbl hemorrhage	Monoplegia of upper limb following nontraumatic intracerebral hemorrhage	Sequelae of cerebrovascular disease	Cerebrovascular Diseases
S36229	ICD10	2	Contusion of unspecified part of pancreas	Contusion of unspecified part of pancreas	Injury of intra-abdominal organs	Injuries To The Abdomen, Lower Back, Lumbar Spine, Pelvis And External Genitals
7364	ICD9	1	Genu valgum or varum (acquired)	Genu valgum or varum (acquired)	Other acquired deformities of limbs	Osteopathies, Chondropathies, And Acquired Musculoskeletal Deformities
G549	ICD10	2	Nerve root and plexus disorder, unspecified	Nerve root and plexus disorder, unspecified	Nerve root and plexus disorders	Nerve, Nerve Root And Plexus Disorders
O36821	ICD10	2	Fetal anemia and thrombocytopenia, first trimester	Fetal anemia and thrombocytopenia, first trimester	Maternal care for other fetal problems	Maternal Care Related To The Fetus And Amniotic Cavity And Possible Delivery Problems
S1264XD	ICD10	2	Type III traum spondylolysis of 7th cervcal vert, 7thD	Type III traumatic spondylolisthesis of seventh cervical vertebra, subsequent encounter for fracture with routine healing	Fracture of cervical vertebra and other parts of neck	Injuries To The Neck
V710XXA	ICD10	2	Driver of bus injured in collision w pedl cyc nontraf, init	Driver of bus injured in collision with pedal cycle in nontraffic accident, initial encounter	Bus occupant injured in collision with pedal cycle	Bus Occupant Injured In Transport Accident
Q751	ICD10	2	Craniofacial dysostosis	Craniofacial dysostosis	Other congenital malformations of skull and face bones	Congenital Malformations And Deformations Of The Musculoskeletal System
85196	ICD9	1	Opn brain lacer-coma NOS	Other and unspecified cerebral laceration and contusion, with open intracranial wound, with loss of consciousness of unspecified duration	Cerebral laceration and contusion	Intracranial Injury, Excluding Those With Skull Fracture
S2002XS	ICD10	2	Contusion of left breast, sequela	Contusion of left breast, sequela	Superficial injury of thorax	Injuries To The Thorax
Y37460A	ICD10	2	Milt op involving intentl restrict of air/airwy, milt, init	Military operations involving intentional restriction of air and airway, military personnel, initial encounter	Military operations	Legal Intervention, Operations Of War, Military Operations, And Terrorism
T25732D	ICD10	2	Corrosion of third degree of left toe(s) (nail), subs encntr	Corrosion of third degree of left toe(s) (nail), subsequent encounter	Burn and corrosion of ankle and foot	Burns And Corrosions Of External Body Surface, Specified By Site
W2113XS	ICD10	2	Struck by golf club, sequela	Struck by golf club, sequela	Striking against or struck by sports equipment	Exposure To Inanimate Mechanical Forces
S63641S	ICD10	2	Sprain of metacarpophalangeal joint of right thumb, sequela	Sprain of metacarpophalangeal joint of right thumb, sequela	Dislocation and sprain of joints and ligaments at wrs/hnd lv	Injuries To The Wrist, Hand And Fingers
P570	ICD10	2	Kernicterus due to isoimmunization	Kernicterus due to isoimmunization	Kernicterus	Hemorrhagic And Hematological Disorders Of Newborn
S62354D	ICD10	2	Nondisp fx of shaft of 4th MC bone, r hand, 7thD	Nondisplaced fracture of shaft of fourth metacarpal bone, right hand, subsequent encounter for fracture with routine healing	Fracture at wrist and hand level	Injuries To The Wrist, Hand And Fingers
O3491	ICD10	2	Maternal care for abnlt of pelvic organ, unsp, first tri	Maternal care for abnormality of pelvic organ, unspecified, first trimester	Maternal care for abnormality of pelvic organs	Maternal Care Related To The Fetus And Amniotic Cavity And Possible Delivery Problems
V667XXA	ICD10	2	Person outsd hv veh inj in clsn w nonmtr veh in traf, init	Person on outside of heavy transport vehicle injured in collision with other nonmotor vehicle in traffic accident, initial encounter	Occupant of hv veh injured in collision w nonmtr vehicle	Occupant Of Heavy Transport Vehicle Injured In Transport Accident
S72026D	ICD10	2	Nondisp fx of epiphy (separation) (upper) of unsp femr, 7thD	Nondisplaced fracture of epiphysis (separation) (upper) of unspecified femur, subsequent encounter for closed fracture with routine healing	Fracture of femur	Injuries To The Hip And Thigh
75442	ICD9	1	Congen bowing of femur	Congenital bowing of femur	Certain congenital musculoskeletal deformities	Congenital Anomalies
3234	ICD9	1	Other encephalitis, myelitis, and encephalomyelitis due to other infections classified elsewhere	Other encephalitis, myelitis, and encephalomyelitis due to other infections classified elsewhere	Encephalitis, myelitis, and encephalomyelitis	Inflammatory Diseases Of The Central Nervous System
E8348	ICD9	1	W/crft fall NEC-pers NEC	Other fall from one level to another in water transport injuring other specified person	Other fall from one level to another in water transport	Transport Accidents
36732	ICD9	1	Aniseikonia	Aniseikonia	Disorders of refraction and accommodation	Disorders Of The Eye And Adnexa
K225	ICD10	2	Diverticulum of esophagus, acquired	Diverticulum of esophagus, acquired	Other diseases of esophagus	Diseases Of Esophagus, Stomach And Duodenum
H59121	ICD10	2	Intraop hemor/hemtom of right eye and adnexa comp oth proc	Intraoperative hemorrhage and hematoma of right eye and adnexa complicating other procedure	Intraop and postproc comp and disord of eye and adnexa, NEC	Intraoperative And Postprocedural Complications And Disorders Of Eye And Adnexa, Not Elsewhere Classified
I269	ICD10	2	Pulmonary embolism without acute cor pulmonale	Pulmonary embolism without acute cor pulmonale	Pulmonary embolism	Pulmonary Heart Disease And Diseases Of Pulmonary Circulation
W35XXXD	ICD10	2	Explosion and rupture of boiler, subsequent encounter	Explosion and rupture of boiler, subsequent encounter	Explosion and rupture of boiler	Exposure To Inanimate Mechanical Forces
T80A9XS	ICD10	2	Oth non-ABO incompat react d/t tranfs of bld/bld prod, sqla	Other non-ABO incompatibility reaction due to transfusion of blood or blood products, sequela	Comp following infusion, transfusion and theraputc injection	Complications Of Surgical And Medical Care, Not Elsewhere Classified
S82253K	ICD10	2	Displ commnt fx shaft of unsp tibia, 7thK	Displaced comminuted fracture of shaft of unspecified tibia, subsequent encounter for closed fracture with nonunion	Fracture of lower leg, including ankle	Injuries To The Knee And Lower Leg
9603	ICD9	1	Pois-erythromyc/macrolid	Poisoning by erythromycin and other macrolides	Poisoning by antibiotics	Poisoning By Drugs, Medicinal And Biological Substances
S59101D	ICD10	2	Unsp physl fx upper end rad, r arm, subs for fx w routn heal	Unspecified physeal fracture of upper end of radius, right arm, subsequent encounter for fracture with routine healing	Other and unspecified injuries of elbow and forearm	Injuries To The Elbow And Forearm
S81011S	ICD10	2	Laceration without foreign body, right knee, sequela	Laceration without foreign body, right knee, sequela	Open wound of knee and lower leg	Injuries To The Knee And Lower Leg
S062X8A	ICD10	2	Diffuse TBI w LOC w death due to oth cause bf consc, init	Diffuse traumatic brain injury with loss of consciousness of any duration with death due to other cause prior to regaining consciousness, initial encounter	Intracranial injury	Injuries To The Head
T85631S	ICD10	2	Leakage of intraperitoneal dialysis catheter, sequela	Leakage of intraperitoneal dialysis catheter, sequela	Complications of internal prosth dev/grft	Complications Of Surgical And Medical Care, Not Elsewhere Classified
287	ICD9	1	Purpura and other hemorrhagic conditions	Purpura and other hemorrhagic conditions	Purpura and other hemorrhagic conditions	Diseases Of The Blood And Blood-Forming Organs
S93334D	ICD10	2	Other dislocation of right foot, subsequent encounter	Other dislocation of right foot, subsequent encounter	Disloc & sprain of joints & ligaments at ankl, ft & toe lev	Injuries To The Ankle And Foot
T2145XD	ICD10	2	Corrosion of unspecified degree of buttock, subs encntr	Corrosion of unspecified degree of buttock, subsequent encounter	Burn and corrosion of trunk	Burns And Corrosions Of External Body Surface, Specified By Site
W201	ICD10	2	Struck by object due to collapse of building	Struck by object due to collapse of building	Struck by thrown, projected or falling object	Exposure To Inanimate Mechanical Forces
S72123J	ICD10	2	Disp fx of less trochanter of unsp femr, 7thJ	Displaced fracture of lesser trochanter of unspecified femur, subsequent encounter for open fracture type IIIA, IIIB, or IIIC with delayed healing	Fracture of femur	Injuries To The Hip And Thigh
T3692XS	ICD10	2	Poisoning by unsp systemic antibiotic, self-harm, sequela	Poisoning by unspecified systemic antibiotic, intentional self-harm, sequela	Systemic antibiotics	Poisoning By, Adverse Effects Of And Underdosing Of Drugs, Medicaments And Biological Substances
V807	ICD10	2	Animl-ridr or occ of anml-drn veh inj in clsn w nonmtr veh	Animal-rider or occupant of animal-drawn vehicle injured in collision with other nonmotor vehicles	Animl-ridr or occ of anml-drn vehicle injured in trnsp acc	Other Land Transport Accidents
T33019	ICD10	2	Superficial frostbite of unspecified ear	Superficial frostbite of unspecified ear	Superficial frostbite	Frostbite
C460	ICD10	2	Kaposi's sarcoma of skin	Kaposi's sarcoma of skin	Malignant neoplasm of retroperitoneum and peritoneum	Malignant Neoplasms Of Mesothelial And Soft Tissue
71829	ICD9	1	Pathol dislocat-mult jts	Pathological dislocation of joint, multiple sites	Other derangement of joint	Arthropathies And Related Disorders
T50994	ICD10	2	Poisoning by oth drug/meds/biol subst, undetermined	Poisoning by other drugs, medicaments and biological substances, undetermined	Diuretics and oth and unsp drug/meds/biol subst	Poisoning By, Adverse Effects Of And Underdosing Of Drugs, Medicaments And Biological Substances
53100	ICD9	1	Ac stomach ulcer w hem	Acute gastric ulcer with hemorrhage, without mention of obstruction	Gastric ulcer	Diseases Of Esophagus, Stomach, And Duodenum
99694	ICD9	1	Compl reattached arm NEC	Complications of reattached upper extremity, other and unspecified	Complications peculiar to certain specified procedures	Complications Of Surgical And Medical Care, Not Elsewhere Classified
S0121XD	ICD10	2	Laceration without foreign body of nose, subs encntr	Laceration without foreign body of nose, subsequent encounter	Open wound of head	Injuries To The Head
N6099	ICD10	2	Unspecified benign mammary dysplasia of unspecified breast	Unspecified benign mammary dysplasia of unspecified breast	Benign mammary dysplasia	Disorders Of Breast
Z1210	ICD10	2	Encntr screen for malignant neoplasm of intest tract, unsp	Encounter for screening for malignant neoplasm of intestinal tract, unspecified	Encounter for screening for malignant neoplasms	Persons Encountering Health Services For Examinations
S82016G	ICD10	2	Nondisp osteochon fx unsp patella, 7thG	Nondisplaced osteochondral fracture of unspecified patella, subsequent encounter for closed fracture with delayed healing	Fracture of lower leg, including ankle	Injuries To The Knee And Lower Leg
D6941	ICD10	2	Evans syndrome	Evans syndrome	Purpura and other hemorrhagic conditions	Coagulation Defects, Purpura And Other Hemorrhagic Conditions
D649	ICD10	2	Anemia, unspecified	Anemia, unspecified	Other anemias	Aplastic And Other Anemias And Other Bone Marrow Failure Syndromes
S34115A	ICD10	2	Complete lesion of L5 level of lumbar spinal cord, init	Complete lesion of L5 level of lumbar spinal cord, initial encounter	Inj lower spinl cord and nrv at abd, low back and pelv level	Injuries To The Abdomen, Lower Back, Lumbar Spine, Pelvis And External Genitals
S72115N	ICD10	2	Nondisp fx of greater trochanter of l femr, 7thN	Nondisplaced fracture of greater trochanter of left femur, subsequent encounter for open fracture type IIIA, IIIB, or IIIC with nonunion	Fracture of femur	Injuries To The Hip And Thigh
C44391	ICD10	2	Other specified malignant neoplasm of skin of nose	Other specified malignant neoplasm of skin of nose	Other and unspecified malignant neoplasm of skin	Melanoma And Other Malignant Neoplasms Of Skin
P745	ICD10	2	Transitory tyrosinemia of newborn	Transitory tyrosinemia of newborn	Oth transitory neonatal electrolyte and metabolic disturb	Transitory Endocrine And Metabolic Disorders Specific To Newborn
T63002A	ICD10	2	Toxic effect of unsp snake venom, self-harm, init	Toxic effect of unspecified snake venom, intentional self-harm, initial encounter	Toxic effect of contact with venomous animals and plants	Toxic Effects Of Substances Chiefly Nonmedicinal As To Source
H16142	ICD10	2	Punctate keratitis, left eye	Punctate keratitis, left eye	Keratitis	Disorders Of Sclera, Cornea, Iris And Ciliary Body
94436	ICD9	1	3 deg burn back of hand	Full-thickness skin loss [third degree, not otherwise specified] of back of hand	Burn of wrist(s) and hand(s)	Burns
T473X6A	ICD10	2	Underdosing of saline and osmotic laxatives, init encntr	Underdosing of saline and osmotic laxatives, initial encounter	Agents primarily affecting the gastrointestinal system	Poisoning By, Adverse Effects Of And Underdosing Of Drugs, Medicaments And Biological Substances
S52551K	ICD10	2	Oth extrartic fx low end r rad, subs for clos fx w nonunion	Other extraarticular fracture of lower end of right radius, subsequent encounter for closed fracture with nonunion	Fracture of forearm	Injuries To The Elbow And Forearm
P779	ICD10	2	Necrotizing enterocolitis in newborn, unspecified	Necrotizing enterocolitis in newborn, unspecified	Necrotizing enterocolitis of newborn	Digestive System Disorders Of Newborn
S52562E	ICD10	2	Barton's fx left rad, subs for opn fx type I/2 w routn heal	Barton's fracture of left radius, subsequent encounter for open fracture type I or II with routine healing	Fracture of forearm	Injuries To The Elbow And Forearm
25090	ICD9	1	DMII unspf nt st uncntrl	Diabetes with unspecified complication, type II or unspecified type, not stated as uncontrolled	Diabetes mellitus	Diseases Of Other Endocrine Glands
S72001F	ICD10	2	Fx unsp prt of nk of r femr, 7thF	Fracture of unspecified part of neck of right femur, subsequent encounter for open fracture type IIIA, IIIB, or IIIC with routine healing	Fracture of femur	Injuries To The Hip And Thigh
S75899	ICD10	2	Inj oth blood vessels at hip and thigh level, unsp leg	Other specified injury of other blood vessels at hip and thigh level, unspecified leg	Injury of blood vessels at hip and thigh level	Injuries To The Hip And Thigh
S72361B	ICD10	2	Displ seg fx shaft of r femur, init for opn fx type I/2	Displaced segmental fracture of shaft of right femur, initial encounter for open fracture type I or II	Fracture of femur	Injuries To The Hip And Thigh
I722	ICD10	2	Aneurysm of renal artery	Aneurysm of renal artery	Other aneurysm	Diseases Of Arteries, Arterioles And Capillaries
S21151	ICD10	2	Open bite of r frnt wl of thorax w/o penet thoracic cavity	Open bite of right front wall of thorax without penetration into thoracic cavity	Open wound of thorax	Injuries To The Thorax
S82199P	ICD10	2	Oth fx upper end of unsp tibia, subs for clos fx w malunion	Other fracture of upper end of unspecified tibia, subsequent encounter for closed fracture with malunion	Fracture of lower leg, including ankle	Injuries To The Knee And Lower Leg
20017	ICD9	1	Lymphosarcoma spleen	Lymphosarcoma, spleen	Lymphosarcoma and reticulosarcoma and other specified malignant tumors of lymphatic tissue	Malignant Neoplasm Of Lymphatic And Hematopoietic Tissue
M1A3490	ICD10	2	Chronic gout due to renal impairment, unsp hand, w/o tophus	Chronic gout due to renal impairment, unspecified hand, without tophus (tophi)	Other crystal arthropathies	Inflammatory Polyarthropathies
29563	ICD9	1	Schizo resid subchr/exac	Schizophrenic disorders, residual type, subchronic with acute exacerbation	Schizophrenic disorders	Psychoses
T84115A	ICD10	2	Breakdown (mechanical) of int fix of left femur, init	Breakdown (mechanical) of internal fixation device of left femur, initial encounter	Complications of internal orthopedic prosth dev/grft	Complications Of Surgical And Medical Care, Not Elsewhere Classified
7590	ICD9	1	Anomalies of spleen	Anomalies of spleen	Other and unspecified congenital anomalies	Congenital Anomalies
S92416G	ICD10	2	Nondisp fx of prox phalanx of unsp great toe, 7thG	Nondisplaced fracture of proximal phalanx of unspecified great toe, subsequent encounter for fracture with delayed healing	Fracture of foot and toe, except ankle	Injuries To The Ankle And Foot
T477X6S	ICD10	2	Underdosing of emetics, sequela	Underdosing of emetics, sequela	Agents primarily affecting the gastrointestinal system	Poisoning By, Adverse Effects Of And Underdosing Of Drugs, Medicaments And Biological Substances
M4852XG	ICD10	2	Collapsed vert, NEC, cerv region, subs for fx w delay heal	Collapsed vertebra, not elsewhere classified, cervical region, subsequent encounter for fracture with delayed healing	Other spondylopathies	Spondylopathies
T8052XD	ICD10	2	Anaphylactic reaction due to vaccination, subs encntr	Anaphylactic reaction due to vaccination, subsequent encounter	Comp following infusion, transfusion and theraputc injection	Complications Of Surgical And Medical Care, Not Elsewhere Classified
E1110	ICD10	2	Type 2 diabetes mellitus with ketoacidosis without coma	Type 2 diabetes mellitus with ketoacidosis without coma	Type 2 diabetes mellitus with ketoacidosis without coma	Diabetes Mellitus
F0781	ICD10	2	Postconcussional syndrome	Postconcussional syndrome	Personality & behavrl disorders due to known physiol cond	Mental Disorders Due To Known Physiological Conditions
S62033S	ICD10	2	Disp fx of prox third of navic bone of unsp wrist, sequela	Displaced fracture of proximal third of navicular [scaphoid] bone of unspecified wrist, sequela	Fracture at wrist and hand level	Injuries To The Wrist, Hand And Fingers
8133	ICD9	1	Shaft, open	Shaft, open	Fracture of radius and ulna	Fractures
S63052A	ICD10	2	Subluxation of oth carpometacarpal joint of left hand, init	Subluxation of other carpometacarpal joint of left hand, initial encounter	Dislocation and sprain of joints and ligaments at wrs/hnd lv	Injuries To The Wrist, Hand And Fingers
S0121XA	ICD10	2	Laceration without foreign body of nose, initial encounter	Laceration without foreign body of nose, initial encounter	Open wound of head	Injuries To The Head
S37422A	ICD10	2	Contusion of ovary, bilateral, initial encounter	Contusion of ovary, bilateral, initial encounter	Injury of urinary and pelvic organs	Injuries To The Abdomen, Lower Back, Lumbar Spine, Pelvis And External Genitals
S82435Q	ICD10	2	Nondisp oblique fx shaft of l fibula, 7thQ	Nondisplaced oblique fracture of shaft of left fibula, subsequent encounter for open fracture type I or II with malunion	Fracture of lower leg, including ankle	Injuries To The Knee And Lower Leg
H9390	ICD10	2	Unspecified disorder of ear, unspecified ear	Unspecified disorder of ear, unspecified ear	Other disorders of ear, not elsewhere classified	Other Disorders Of Ear
S72064N	ICD10	2	Nondisp artic fx head of r femr, 7thN	Nondisplaced articular fracture of head of right femur, subsequent encounter for open fracture type IIIA, IIIB, or IIIC with nonunion	Fracture of femur	Injuries To The Hip And Thigh
T422X6	ICD10	2	Underdosing of succinimides and oxazolidinediones	Underdosing of succinimides and oxazolidinediones	Antiepileptic, sedative- hypnotic and antiparkinsonism drugs	Poisoning By, Adverse Effects Of And Underdosing Of Drugs, Medicaments And Biological Substances
S363	ICD10	2	Injury of stomach	Injury of stomach	Injury of intra-abdominal organs	Injuries To The Abdomen, Lower Back, Lumbar Spine, Pelvis And External Genitals
S836	ICD10	2	Sprain of the superior tibiofibular joint and ligament	Sprain of the superior tibiofibular joint and ligament	Dislocation and sprain of joints and ligaments of knee	Injuries To The Knee And Lower Leg
S82101E	ICD10	2	Unsp fx upr end r tibia, 7thE	Unspecified fracture of upper end of right tibia, subsequent encounter for open fracture type I or II with routine healing	Fracture of lower leg, including ankle	Injuries To The Knee And Lower Leg
E834	ICD9	1	Other fall from one level to another in water transport	Other fall from one level to another in water transport	Other fall from one level to another in water transport	Transport Accidents
Q6269	ICD10	2	Other malposition of ureter	Other malposition of ureter	Congen defects of renal pelvis and congen malform of ureter	Congenital Malformations Of The Urinary System
S0180XD	ICD10	2	Unspecified open wound of other part of head, subs encntr	Unspecified open wound of other part of head, subsequent encounter	Open wound of head	Injuries To The Head
M61331	ICD10	2	Calcifcn and ossifictn of muscles assoc w burns, r forearm	Calcification and ossification of muscles associated with burns, right forearm	Calcification and ossification of muscle	Disorders Of Muscles
N35114	ICD10	2	Postinfective anterior urethral stricture, NEC	Postinfective anterior urethral stricture, not elsewhere classified, male	Urethral stricture	Other Diseases Of The Urinary System
S89121D	ICD10	2	Sltr-haris Type II physl fx low end r tibia, 7thD	Salter-Harris Type II physeal fracture of lower end of right tibia, subsequent encounter for fracture with routine healing	Other and unspecified injuries of lower leg	Injuries To The Knee And Lower Leg
L02612	ICD10	2	Cutaneous abscess of left foot	Cutaneous abscess of left foot	Cutaneous abscess, furuncle and carbuncle	Infections Of The Skin And Subcutaneous Tissue
1521	ICD9	1	Malignant neopl jejunum	Malignant neoplasm of jejunum	Malignant neoplasm of small intestine, including duodenum	Malignant Neoplasm Of Digestive Organs And Peritoneum
S43121	ICD10	2	Dislocation of r acromioclav jt, 100%-200% displacement	Dislocation of right acromioclavicular joint, 100%-200% displacement	Disloc and sprain of joints and ligaments of shoulder girdle	Injuries To The Shoulder And Upper Arm
S62629A	ICD10	2	Disp fx of medial phalanx of unsp finger, init for clos fx	Displaced fracture of middle phalanx of unspecified finger, initial encounter for closed fracture	Fracture at wrist and hand level	Injuries To The Wrist, Hand And Fingers
S14113A	ICD10	2	Complete lesion at C3 level of cervical spinal cord, init	Complete lesion at C3 level of cervical spinal cord, initial encounter	Injury of nerves and spinal cord at neck level	Injuries To The Neck
M84572S	ICD10	2	Path fracture in neoplastic disease, left ankle, sequela	Pathological fracture in neoplastic disease, left ankle, sequela	Disorder of continuity of bone	Disorders Of Bone Density And Structure
2358	ICD9	1	Unc behav neo pleura	Neoplasm of uncertain behavior of pleura, thymus, and mediastinum	Neoplasm of uncertain behavior of digestive and respiratory systems	Neoplasms Of Uncertain Behavior
V376XXA	ICD10	2	Pasngr in 3-whl mv inj in clsn w statnry obj in traf, init	Passenger in three-wheeled motor vehicle injured in collision with fixed or stationary object in traffic accident, initial encounter	Occupant of 3-whl mv injured in collision w statnry object	Occupant Of Three-Wheeled Motor Vehicle Injured In Transport Accident
B948	ICD10	2	Sequelae of oth infectious and parasitic diseases	Sequelae of other specified infectious and parasitic diseases	Sequelae of other and unsp infectious and parasitic diseases	Sequelae Of Infectious And Parasitic Diseases
E133212	ICD10	2	Other specified diabetes mellitus with mild nonproliferative diabetic retinopathy with macular edema, left eye	Other specified diabetes mellitus with mild nonproliferative diabetic retinopathy with macular edema, left eye	Other specified diabetes mellitus with mild nonproliferative diabetic retinopathy with macular edema, left eye	Diabetes Mellitus
2377	ICD9	1	Neurofibromatosis	Neurofibromatosis	Neoplasm of uncertain behavior of endocrine glands and nervous system	Neoplasms Of Uncertain Behavior
M41129	ICD10	2	Adolescent idiopathic scoliosis, site unspecified	Adolescent idiopathic scoliosis, site unspecified	Scoliosis	Deforming Dorsopathies
V880XXA	ICD10	2	Person inj in clsn betw car and 2/3-whl mv, nontraf, init	Person injured in collision between car and two- or three-wheeled motor vehicle, nontraffic, initial encounter	Nontraf of spcf type but victim's mode of transport unknown	Other Land Transport Accidents
S62364	ICD10	2	Nondisp fx of neck of fourth metacarpal bone, right hand	Nondisplaced fracture of neck of fourth metacarpal bone, right hand	Fracture at wrist and hand level	Injuries To The Wrist, Hand And Fingers
V1940XD	ICD10	2	Pedl cyc driver injured in collision w unsp mv in traf, subs	Pedal cycle driver injured in collision with unspecified motor vehicles in traffic accident, subsequent encounter	Pedl cyc rider injured in oth and unsp transport accidents	Pedal Cycle Rider Injured In Transport Accident
S66103A	ICD10	2	Unsp inj flxr musc/fasc/tend l mid fngr at wrs/hnd lv, init	Unspecified injury of flexor muscle, fascia and tendon of left middle finger at wrist and hand level, initial encounter	Injury of muscle, fascia and tendon at wrist and hand level	Injuries To The Wrist, Hand And Fingers
S0501	ICD10	2	Injury of conjunctiva and corneal abrasion w/o fb, right eye	Injury of conjunctiva and corneal abrasion without foreign body, right eye	Injury of eye and orbit	Injuries To The Head
81514	ICD9	1	Fx metacarpal neck-open	Open fracture of neck of metacarpal bone(s)	Fracture of metacarpal bone(s)	Fractures
E9081	ICD9	1	Accident d/t tornado	Tornado	Cataclysmic storms, and floods resulting from storms	Accidents Due To Natural And Environmental Factors
S5011XD	ICD10	2	Contusion of right forearm, subsequent encounter	Contusion of right forearm, subsequent encounter	Superficial injury of elbow and forearm	Injuries To The Elbow And Forearm
S25599	ICD10	2	Oth injury of intercostal blood vessels, unspecified side	Other specified injury of intercostal blood vessels, unspecified side	Injury of blood vessels of thorax	Injuries To The Thorax
C8208	ICD10	2	Follicular lymphoma grade I, lymph nodes of multiple sites	Follicular lymphoma grade I, lymph nodes of multiple sites	Follicular lymphoma	Malignant Neoplasms Of Lymphoid, Hematopoietic And Related Tissue
T463X6D	ICD10	2	Underdosing of coronary vasodilators, subsequent encounter	Underdosing of coronary vasodilators, subsequent encounter	Agents primarily affecting the cardiovascular system	Poisoning By, Adverse Effects Of And Underdosing Of Drugs, Medicaments And Biological Substances
B387	ICD10	2	Disseminated coccidioidomycosis	Disseminated coccidioidomycosis	Coccidioidomycosis	Mycoses
C7640	ICD10	2	Malignant neoplasm of unspecified upper limb	Malignant neoplasm of unspecified upper limb	Secondary malignant neoplasm of other and unspecified sites	Malignant Neoplasms Of Ill-Defined, Other Secondary And Unspecified Sites
71146	ICD9	1	Bact arthritis-l/leg	Arthropathy associated with other bacterial diseases, lower leg	Arthropathy associated with infections	Arthropathies And Related Disorders
M60141	ICD10	2	Interstitial myositis, right hand	Interstitial myositis, right hand	Myositis	Disorders Of Muscles
7021	ICD9	1	Hpt B acte coma w dlta	Viral hepatitis B with hepatic coma, acute or unspecified, with hepatitis delta	Viral hepatitis	Other Diseases Due To Viruses And Chlamydiae
76509	ICD9	1	Extreme immat 2500+g	Extreme immaturity, 2,500 grams and over	Disorders relating to short gestation and low birthweight	Other Conditions Originating In The Perinatal Period
S8254XQ	ICD10	2	Nondisp fx of med malleolus of r tibia, 7thQ	Nondisplaced fracture of medial malleolus of right tibia, subsequent encounter for open fracture type I or II with malunion	Fracture of lower leg, including ankle	Injuries To The Knee And Lower Leg
S66299	ICD10	2	Inj extensor musc/fasc/tend thmb at wrist and hand level	Other specified injury of extensor muscle, fascia and tendon of unspecified thumb at wrist and hand level	Injury of muscle, fascia and tendon at wrist and hand level	Injuries To The Wrist, Hand And Fingers
T410X2D	ICD10	2	Poisoning by inhaled anesthetics, self-harm, subs	Poisoning by inhaled anesthetics, intentional self-harm, subsequent encounter	Anesthetics and therapeutic gases	Poisoning By, Adverse Effects Of And Underdosing Of Drugs, Medicaments And Biological Substances
T7662XS	ICD10	2	Child forced labor exploitation, suspected, sequela	Child forced labor exploitation, suspected, sequela	Child forced labor exploitation, suspected, sequela	Other And Unspecified Effects Of External Causes
O1212	ICD10	2	Gestational proteinuria, second trimester	Gestational proteinuria, second trimester	Gestational edema and proteinuria without hypertension	Edema, Proteinuria And Hypertensive Disorders In Pregnancy, Childbirth And The Puerperium
Y36301A	ICD10	2	War op w unsp fire/conflagr/hot subst, civilian, init	War operations involving unspecified fire, conflagration and hot substance, civilian, initial encounter	Operations of war	Legal Intervention, Operations Of War, Military Operations, And Terrorism
M12421	ICD10	2	Intermittent hydrarthrosis, right elbow	Intermittent hydrarthrosis, right elbow	Chronic gout	Osteoarthritis
S40242	ICD10	2	External constriction of left shoulder	External constriction of left shoulder	Superficial injury of shoulder and upper arm	Injuries To The Shoulder And Upper Arm
W16222D	ICD10	2	Fall in (into) bucket of water causing oth injury, subs	Fall in (into) bucket of water causing other injury, subsequent encounter	Fall, jump or diving into water	Slipping, Tripping, Stumbling And Falls
G1220	ICD10	2	Motor neuron disease, unspecified	Motor neuron disease, unspecified	Spinal muscular atrophy and related syndromes	Systemic Atrophies Primarily Affecting The Central Nervous System
S42125B	ICD10	2	Nondisp fx of acromial process, l shoulder, init for opn fx	Nondisplaced fracture of acromial process, left shoulder, initial encounter for open fracture	Fracture of shoulder and upper arm	Injuries To The Shoulder And Upper Arm
V2900XA	ICD10	2	Mtrcy driver injured in collision w unsp mv nontraf, init	Motorcycle driver injured in collision with unspecified motor vehicles in nontraffic accident, initial encounter	Motorcycle rider injured in oth and unsp transport accidents	Motorcycle Rider Injured In Transport Accident
S060X	ICD10	2	Concussion	Concussion	Intracranial injury	Injuries To The Head
M663	ICD10	2	Spontaneous rupture of flexor tendons	Spontaneous rupture of flexor tendons	Spontaneous rupture of synovium and tendon	Disorders Of Synovium And Tendon
S62660	ICD10	2	Nondisp fx of distal phalanx of right index finger	Nondisplaced fracture of distal phalanx of right index finger	Fracture at wrist and hand level	Injuries To The Wrist, Hand And Fingers
S72092P	ICD10	2	Oth fx head/neck of left femur, subs for clos fx w malunion	Other fracture of head and neck of left femur, subsequent encounter for closed fracture with malunion	Fracture of femur	Injuries To The Hip And Thigh
E8350	ICD10	2	Unspecified disorder of calcium metabolism	Unspecified disorder of calcium metabolism	Disorders of mineral metabolism	Metabolic Disorders
172	ICD9	1	Malignant melanoma of skin	Malignant melanoma of skin	Malignant melanoma of skin	Malignant Neoplasm Of Bone, Connective Tissue, Skin, And Breast
P190	ICD10	2	Metabolic acidemia in newborn first noted before onset labor	Metabolic acidemia in newborn first noted before onset of labor	Metabolic acidemia in newborn	Respiratory And Cardiovascular Disorders Specific To The Perinatal Period
5310	ICD9	1	H zoster nerv syst NOS	Herpes zoster with unspecified nervous system complication	Herpes zoster	Viral Diseases Generally Accompanied By Exanthem
T2373	ICD10	2	Corrosion of 3rd deg mu fingers (nail), not including thumb	Corrosion of third degree of multiple fingers (nail), not including thumb	Burn and corrosion of wrist and hand	Burns And Corrosions Of External Body Surface, Specified By Site
Z9101	ICD10	2	Food allergy status	Food allergy status	Personal risk factors, not elsewhere classified	Persons With Potential Health Hazards Related To Family And Personal History And Certain Conditions Influencing Health Status
T34019A	ICD10	2	Frostbite with tissue necrosis of unsp ear, init encntr	Frostbite with tissue necrosis of unspecified ear, initial encounter	Frostbite with tissue necrosis	Frostbite
S8264XM	ICD10	2	Nondisp fx of lateral malleolus of r fibula, 7thM	Nondisplaced fracture of lateral malleolus of right fibula, subsequent encounter for open fracture type I or II with nonunion	Fracture of lower leg, including ankle	Injuries To The Knee And Lower Leg
M948X9	ICD10	2	Other specified disorders of cartilage, unspecified sites	Other specified disorders of cartilage, unspecified sites	Other disorders of cartilage	Chondropathies
A4101	ICD10	2	Sepsis due to Methicillin susceptible Staphylococcus aureus	Sepsis due to Methicillin susceptible Staphylococcus aureus	Other sepsis	Other Bacterial Diseases
Y36130D	ICD10	2	War op involving dest arcrft due to onboard fire, milt, subs	War operations involving destruction of aircraft due to onboard fire, military personnel, subsequent encounter	Operations of war	Legal Intervention, Operations Of War, Military Operations, And Terrorism
S42452A	ICD10	2	Disp fx of lateral condyle of left humerus, init for clos fx	Displaced fracture of lateral condyle of left humerus, initial encounter for closed fracture	Fracture of shoulder and upper arm	Injuries To The Shoulder And Upper Arm
V9629XA	ICD10	2	Oth glider (nonpowered) accident injuring occupant, init	Other glider (nonpowered) accident injuring occupant, initial encounter	Accident to nonpowered aircraft causing injury to occupant	Air And Space Transport Accidents
S92499K	ICD10	2	Oth fracture of unsp great toe, subs for fx w nonunion	Other fracture of unspecified great toe, subsequent encounter for fracture with nonunion	Fracture of foot and toe, except ankle	Injuries To The Ankle And Foot
115	ICD9	1	Tuberculous bronchiectasis	Tuberculous bronchiectasis	Pulmonary tuberculosis	Tuberculosis
S93629S	ICD10	2	Sprain of tarsometatarsal ligament of unsp foot, sequela	Sprain of tarsometatarsal ligament of unspecified foot, sequela	Disloc & sprain of joints & ligaments at ankl, ft & toe lev	Injuries To The Ankle And Foot
F93	ICD10	2	Emotional disorders with onset specific to childhood	Emotional disorders with onset specific to childhood	Emotional disorders with onset specific to childhood	Behavioral And Emotional Disorders With Onset Usually Occurring In Childhood And Adolescence
T24339D	ICD10	2	Burn of third degree of unspecified lower leg, subs encntr	Burn of third degree of unspecified lower leg, subsequent encounter	Burn and corrosion of lower limb, except ankle and foot	Burns And Corrosions Of External Body Surface, Specified By Site
S52562B	ICD10	2	Barton's fracture of left radius, init for opn fx type I/2	Barton's fracture of left radius, initial encounter for open fracture type I or II	Fracture of forearm	Injuries To The Elbow And Forearm
S60829S	ICD10	2	Blister (nonthermal) of unspecified wrist, sequela	Blister (nonthermal) of unspecified wrist, sequela	Superficial injury of wrist, hand and fingers	Injuries To The Wrist, Hand And Fingers
K4020	ICD10	2	Bi inguinal hernia, w/o obst or gangrene, not spcf as recur	Bilateral inguinal hernia, without obstruction or gangrene, not specified as recurrent	Inguinal hernia	Hernia
Q209	ICD10	2	Congenital malform of cardiac chambers and connections, unsp	Congenital malformation of cardiac chambers and connections, unspecified	Congenital malformations of cardiac chambers and connections	Congenital Malformations Of The Circulatory System
S62023S	ICD10	2	Disp fx of middle third of navic bone of unsp wrist, sequela	Displaced fracture of middle third of navicular [scaphoid] bone of unspecified wrist, sequela	Fracture at wrist and hand level	Injuries To The Wrist, Hand And Fingers
S56029	ICD10	2	Laceration of flexor musc/fasc/tend thmb at forearm level	Laceration of flexor muscle, fascia and tendon of unspecified thumb at forearm level	Injury of muscle, fascia and tendon at forearm level	Injuries To The Elbow And Forearm
M1122	ICD10	2	Other chondrocalcinosis, elbow	Other chondrocalcinosis, elbow	Arthropathies in other diseases classified elsewhere	Osteoarthritis
V00288	ICD10	2	Other accident on other gliding-type pedestrian conveyance	Other accident on other gliding-type pedestrian conveyance	Pedestrian conveyance accident	Pedestrian Injured In Transport Accident
Y92311	ICD10	2	Squash court as place	Squash court as the place of occurrence of the external cause	Place of occurrence of the external cause	Supplementary Factors Related To Causes Of Morbidity Classified Elsewhere
2410	ICD9	1	Nontox uninodular goiter	Nontoxic uninodular goiter	Nontoxic nodular goiter	Disorders Of Thyroid Gland
7271	ICD9	1	Mumps hepatitis	Mumps hepatitis	Mumps	Other Diseases Due To Viruses And Chlamydiae
T424X3S	ICD10	2	Poisoning by benzodiazepines, assault, sequela	Poisoning by benzodiazepines, assault, sequela	Antiepileptic, sedative- hypnotic and antiparkinsonism drugs	Poisoning By, Adverse Effects Of And Underdosing Of Drugs, Medicaments And Biological Substances
Y3710	ICD10	2	Military operations involving unsp destruction of aircraft	Military operations involving unspecified destruction of aircraft	Military operations	Legal Intervention, Operations Of War, Military Operations, And Terrorism
S82266	ICD10	2	Nondisplaced segmental fracture of shaft of unsp tibia	Nondisplaced segmental fracture of shaft of unspecified tibia	Fracture of lower leg, including ankle	Injuries To The Knee And Lower Leg
83302	ICD9	1	Disloc radiocarpal-clos	Closed dislocation of radiocarpal (joint)	Dislocation of wrist	Dislocation
V599	ICD9	1	Org or tissue donor NOS	Donors of unspecified organ or tissue	Donors	Persons Encountering Health Services For Specific Procedures And Aftercare
135	ICD9	1	Sarcoidosis	Sarcoidosis	Sarcoidosis	Other Infectious And Parasitic Diseases
V9102XD	ICD10	2	Burn due to fishing boat on fire, subsequent encounter	Burn due to fishing boat on fire, subsequent encounter	Other injury due to accident to watercraft	Water Transport Accidents
M84661P	ICD10	2	Path fx in oth disease, r tibia, subs for fx w malunion	Pathological fracture in other disease, right tibia, subsequent encounter for fracture with malunion	Disorder of continuity of bone	Disorders Of Bone Density And Structure
V761XXA	ICD10	2	Pasngr on bus injured in clsn w nonmtr vehicle nontraf, init	Passenger on bus injured in collision with other nonmotor vehicle in nontraffic accident, initial encounter	Bus occupant injured in collision with oth nonmotor vehicle	Bus Occupant Injured In Transport Accident
T2890XD	ICD10	2	Corrosions of unspecified internal organs, subs encntr	Corrosions of unspecified internal organs, subsequent encounter	Burn and corrosion of other internal organs	Burns And Corrosions Confined To Eye And Internal Organs
S061X7	ICD10	2	Traum cereb edema w LOC w death due to brain injury bf consc	Traumatic cerebral edema with loss of consciousness of any duration with death due to brain injury prior to regaining consciousness	Intracranial injury	Injuries To The Head
G830	ICD10	2	Diplegia of upper limbs	Diplegia of upper limbs	Other paralytic syndromes	Cerebral Palsy And Other Paralytic Syndromes
X999XXD	ICD10	2	Assault by unspecified sharp object, subsequent encounter	Assault by unspecified sharp object, subsequent encounter	Assault by sharp object	Assault
Z8751	ICD10	2	Personal history of pre-term labor	Personal history of pre-term labor	Personal history of other diseases and conditions	Persons With Potential Health Hazards Related To Family And Personal History And Certain Conditions Influencing Health Status
31383	ICD9	1	Academic underachievment	Academic underachievement disorder of childhood or adolescence	Disturbance of emotions specific to childhood and adolescence	Neurotic Disorders, Personality Disorders, And Other Nonpsychotic Mental Disorders
S96111S	ICD10	2	Strain msl/tnd lng extn msl toe at ank/ft lev, r foot, sqla	Strain of muscle and tendon of long extensor muscle of toe at ankle and foot level, right foot, sequela	Injury of muscle and tendon at ankle and foot level	Injuries To The Ankle And Foot
S6412XS	ICD10	2	Injury of median nerve at wrs/hnd lv of left arm, sequela	Injury of median nerve at wrist and hand level of left arm, sequela	Injury of nerves at wrist and hand level	Injuries To The Wrist, Hand And Fingers
V8032	ICD10	2	Occupant of anml-drn vehicle injured in clsn w 2/3-whl mv	Occupant of animal-drawn vehicle injured in collision with two- or three-wheeled motor vehicle	Animl-ridr or occ of anml-drn vehicle injured in trnsp acc	Other Land Transport Accidents
S14102D	ICD10	2	Unsp injury at C2 level of cervical spinal cord, subs encntr	Unspecified injury at C2 level of cervical spinal cord, subsequent encounter	Injury of nerves and spinal cord at neck level	Injuries To The Neck
O4101X5	ICD10	2	Oligohydramnios, first trimester, fetus 5	Oligohydramnios, first trimester, fetus 5	Other disorders of amniotic fluid and membranes	Maternal Care Related To The Fetus And Amniotic Cavity And Possible Delivery Problems
W6152XD	ICD10	2	Struck by goose, subsequent encounter	Struck by goose, subsequent encounter	Contact with birds (domestic) (wild)	Exposure To Animate Mechanical Forces
Z182	ICD10	2	Retained plastic fragments	Retained plastic fragments	Retained foreign body fragments	Retained Foreign Body Fragments
S82861Q	ICD10	2	Displ Maisonneuve's fx r leg, 7thQ	Displaced Maisonneuve's fracture of right leg, subsequent encounter for open fracture type I or II with malunion	Fracture of lower leg, including ankle	Injuries To The Knee And Lower Leg
S46012S	ICD10	2	Strain of musc/tend the rotator cuff of l shoulder, sequela	Strain of muscle(s) and tendon(s) of the rotator cuff of left shoulder, sequela	Injury of muscle, fascia and tendon at shldr/up arm	Injuries To The Shoulder And Upper Arm
T85730D	ICD10	2	Infection and inflammatory reaction due to ventricular intracranial (communicating) shunt, subsequent encounter	Infection and inflammatory reaction due to ventricular intracranial (communicating) shunt, subsequent encounter	Infection and inflammatory reaction due to ventricular intracranial (communicating) shunt, subsequent encounter	Complications Of Surgical And Medical Care, Not Elsewhere Classified
T25221D	ICD10	2	Burn of second degree of right foot, subsequent encounter	Burn of second degree of right foot, subsequent encounter	Burn and corrosion of ankle and foot	Burns And Corrosions Of External Body Surface, Specified By Site
S52616B	ICD10	2	Nondisp fx of unsp ulna styloid pro, 7thB	Nondisplaced fracture of unspecified ulna styloid process, initial encounter for open fracture type I or II	Fracture of forearm	Injuries To The Elbow And Forearm
S32591K	ICD10	2	Oth fracture of right pubis, subs for fx w nonunion	Other specified fracture of right pubis, subsequent encounter for fracture with nonunion	Fracture of lumbar spine and pelvis	Injuries To The Abdomen, Lower Back, Lumbar Spine, Pelvis And External Genitals
S76219S	ICD10	2	Strain of adductor musc/fasc/tend unsp thigh, sequela	Strain of adductor muscle, fascia and tendon of unspecified thigh, sequela	Injury of muscle, fascia and tendon at hip and thigh level	Injuries To The Hip And Thigh
K081	ICD10	2	Complete loss of teeth	Complete loss of teeth	Other disorders of teeth and supporting structures	Diseases Of Oral Cavity And Salivary Glands
V144XXS	ICD10	2	Pedl cyc driver injured in clsn w hv veh in traf, sequela	Pedal cycle driver injured in collision with heavy transport vehicle or bus in traffic accident, sequela	Pedal cycle rider injured in collision w hv veh	Pedal Cycle Rider Injured In Transport Accident
S86321	ICD10	2	Lacerat musc/tend peroneal grp at lower leg level, right leg	Laceration of muscle(s) and tendon(s) of peroneal muscle group at lower leg level, right leg	Injury of muscle, fascia and tendon at lower leg level	Injuries To The Knee And Lower Leg
6525	ICD9	1	High head at term	High head at term	Malposition and malpresentation of fetus	Normal Delivery, And Other Indications For Care In Pregnancy, Labor, And Delivery
S33121S	ICD10	2	Dislocation of L2/L3 lumbar vertebra, sequela	Dislocation of L2/L3 lumbar vertebra, sequela	Disloc & sprain of joints & ligaments of lumbar spin & pelv	Injuries To The Abdomen, Lower Back, Lumbar Spine, Pelvis And External Genitals
S52256S	ICD10	2	Nondisp comminuted fx shaft of ulna, unsp arm, sequela	Nondisplaced comminuted fracture of shaft of ulna, unspecified arm, sequela	Fracture of forearm	Injuries To The Elbow And Forearm
H47641	ICD10	2	Disord of visual cortex in vasc disord, right side of brain	Disorders of visual cortex in (due to) vascular disorders, right side of brain	Other disorders of optic [2nd] nerve and visual pathways	Disorders Of Optic Nerve And Visual Pathways
S56492A	ICD10	2	Inj extensor musc/fasc/tend l idx fngr at forarm lv, init	Other injury of extensor muscle, fascia and tendon of left index finger at forearm level, initial encounter	Injury of muscle, fascia and tendon at forearm level	Injuries To The Elbow And Forearm
S82421M	ICD10	2	Displ transverse fx shaft of r fibula, 7thM	Displaced transverse fracture of shaft of right fibula, subsequent encounter for open fracture type I or II with nonunion	Fracture of lower leg, including ankle	Injuries To The Knee And Lower Leg
W208XXD	ICD10	2	Oth cause of strike by thrown, projected or fall obj, subs	Other cause of strike by thrown, projected or falling object, subsequent encounter	Struck by thrown, projected or falling object	Exposure To Inanimate Mechanical Forces
H44443	ICD10	2	Primary hypotony of eye, bilateral	Primary hypotony of eye, bilateral	Disorders of globe	Disorders Of Vitreous Body And Globe
3719	ICD9	1	Corneal disorder NOS	Unspecified corneal disorder	Corneal opacity and other disorders of cornea	Disorders Of The Eye And Adnexa
72282	ICD9	1	Postlaminect synd-thorac	Postlaminectomy syndrome, thoracic region	Intervertebral disc disorders	Dorsopathies
F1311	ICD10	2	Sedative, hypnotic or anxiolytic abuse, in remission	Sedative, hypnotic or anxiolytic abuse, in remission	Sedative, hypnotic or anxiolytic abuse, in remission	Mental And Behavioral Disorders Due To Psychoactive Substance Use
H3542	ICD10	2	Microcystoid degeneration of retina	Microcystoid degeneration of retina	Other retinal disorders	Disorders Of Choroid And Retina
T533X2S	ICD10	2	Toxic effect of tetrachloroethylene, self-harm, sequela	Toxic effect of tetrachloroethylene, intentional self-harm, sequela	Toxic effect of halogen derivatives of aromat hydrocrb	Toxic Effects Of Substances Chiefly Nonmedicinal As To Source
S62625D	ICD10	2	Disp fx of med phalanx of l rng fngr, 7thD	Displaced fracture of middle phalanx of left ring finger, subsequent encounter for fracture with routine healing	Fracture at wrist and hand level	Injuries To The Wrist, Hand And Fingers
S01341D	ICD10	2	Puncture wound with foreign body of right ear, subs encntr	Puncture wound with foreign body of right ear, subsequent encounter	Open wound of head	Injuries To The Head
S62109K	ICD10	2	Fx unsp carpal bone, unsp wrist, subs for fx w nonunion	Fracture of unspecified carpal bone, unspecified wrist, subsequent encounter for fracture with nonunion	Fracture at wrist and hand level	Injuries To The Wrist, Hand And Fingers
S6700XS	ICD10	2	Crushing injury of unspecified thumb, sequela	Crushing injury of unspecified thumb, sequela	Crushing injury of wrist, hand and fingers	Injuries To The Wrist, Hand And Fingers
S42123K	ICD10	2	Disp fx of acromial pro, unsp shldr, subs for fx w nonunion	Displaced fracture of acromial process, unspecified shoulder, subsequent encounter for fracture with nonunion	Fracture of shoulder and upper arm	Injuries To The Shoulder And Upper Arm
R32	ICD10	2	Unspecified urinary incontinence	Unspecified urinary incontinence	Unspecified urinary incontinence	Symptoms And Signs Involving The Genitourinary System
J16	ICD10	2	Pneumonia due to oth infectious organisms, NEC	Pneumonia due to other infectious organisms, not elsewhere classified	Pneumonia due to oth infectious organisms, NEC	Influenza And Pneumonia
L89312	ICD10	2	Pressure ulcer of right buttock, stage 2	Pressure ulcer of right buttock, stage 2	Pressure ulcer	Other Disorders Of The Skin And Subcutaneous Tissue
T475X3A	ICD10	2	Poisoning by digestants, assault, initial encounter	Poisoning by digestants, assault, initial encounter	Agents primarily affecting the gastrointestinal system	Poisoning By, Adverse Effects Of And Underdosing Of Drugs, Medicaments And Biological Substances
Y36120S	ICD10	2	War op w dest arcrft due to clsn w oth arcrft, milt, sequela	War operations involving destruction of aircraft due to collision with other aircraft, military personnel, sequela	Operations of war	Legal Intervention, Operations Of War, Military Operations, And Terrorism
S92332S	ICD10	2	Disp fx of third metatarsal bone, left foot, sequela	Displaced fracture of third metatarsal bone, left foot, sequela	Fracture of foot and toe, except ankle	Injuries To The Ankle And Foot
Y079	ICD10	2	Unspecified perpetrator of maltreatment and neglect	Unspecified perpetrator of maltreatment and neglect	Perpetrator of assault, maltreatment and neglect	Assault
Y35091	ICD10	2	Legal intervnt w firearm disch, law enforc offl injured	Legal intervention involving other firearm discharge, law enforcement official injured	Legal intervention	Legal Intervention, Operations Of War, Military Operations, And Terrorism
M25151	ICD10	2	Fistula, right hip	Fistula, right hip	Other joint disorder, not elsewhere classified	Other Joint Disorders
T84059	ICD10	2	Periprosthetic osteolysis of unsp internal prosthetic joint	Periprosthetic osteolysis of unspecified internal prosthetic joint	Complications of internal orthopedic prosth dev/grft	Complications Of Surgical And Medical Care, Not Elsewhere Classified
O43111	ICD10	2	Circumvallate placenta, first trimester	Circumvallate placenta, first trimester	Placental disorders	Maternal Care Related To The Fetus And Amniotic Cavity And Possible Delivery Problems
S12400K	ICD10	2	Unsp disp fx of fifth cervcal vert, subs for fx w nonunion	Unspecified displaced fracture of fifth cervical vertebra, subsequent encounter for fracture with nonunion	Fracture of cervical vertebra and other parts of neck	Injuries To The Neck
H5350	ICD10	2	Unspecified color vision deficiencies	Unspecified color vision deficiencies	Visual disturbances	Visual Disturbances And Blindness
N006	ICD10	2	Acute nephritic syndrome with dense deposit disease	Acute nephritic syndrome with dense deposit disease	Acute nephritic syndrome	Glomerular Diseases
S72012N	ICD10	2	Unsp intracap fx l femr, 7thN	Unspecified intracapsular fracture of left femur, subsequent encounter for open fracture type IIIA, IIIB, or IIIC with nonunion	Fracture of femur	Injuries To The Hip And Thigh
B572	ICD10	2	Chagas' disease (chronic) with heart involvement	Chagas' disease (chronic) with heart involvement	Chagas' disease	Protozoal Diseases
R1937	ICD10	2	Generalized abdominal rigidity	Generalized abdominal rigidity	Oth symptoms and signs involving the dgstv sys and abdomen	Symptoms And Signs Involving The Digestive System And Abdomen
S5529	ICD10	2	Other specified injury of vein at forearm level	Other specified injury of vein at forearm level	Injury of blood vessels at forearm level	Injuries To The Elbow And Forearm
S62313G	ICD10	2	Disp fx of base of 3rd MC bone, l hand, 7thG	Displaced fracture of base of third metacarpal bone, left hand, subsequent encounter for fracture with delayed healing	Fracture at wrist and hand level	Injuries To The Wrist, Hand And Fingers
S52283R	ICD10	2	Bent bone of unsp ulna, 7thR	Bent bone of unspecified ulna, subsequent encounter for open fracture type IIIA, IIIB, or IIIC with malunion	Fracture of forearm	Injuries To The Elbow And Forearm
S63262D	ICD10	2	Dislocation of MCP joint of right middle finger, subs	Dislocation of metacarpophalangeal joint of right middle finger, subsequent encounter	Dislocation and sprain of joints and ligaments at wrs/hnd lv	Injuries To The Wrist, Hand And Fingers
T83022D	ICD10	2	Displacement of nephrostomy catheter, subsequent encounter	Displacement of nephrostomy catheter, subsequent encounter	Displacement of nephrostomy catheter, subsequent encounter	Complications Of Surgical And Medical Care, Not Elsewhere Classified
2307	ICD9	1	Ca in situ bowel NEC/NOS	Carcinoma in situ of other and unspecified parts of intestine	Carcinoma in situ of digestive organs	Carcinoma In Situ
C441191	ICD10	2	Basal cell carcinoma of skin of left upper eyelid, including canthus	Basal cell carcinoma of skin of left upper eyelid, including canthus	Basal cell carcinoma of skin of left upper eyelid, including canthus	Melanoma And Other Malignant Neoplasms Of Skin
V0400	ICD10	2	Pedestrian on foot injured in collision w hv veh nontraf	Pedestrian on foot injured in collision with heavy transport vehicle or bus in nontraffic accident	Pedestrian injured in collision w hv veh	Pedestrian Injured In Transport Accident
38845	ICD9	1	Acq auditory process dis	Acquired auditory processing disorder	Other disorders of ear	Diseases Of The Ear And Mastoid Process
S60149A	ICD10	2	Contusion of unsp ring finger w damage to nail, init encntr	Contusion of unspecified ring finger with damage to nail, initial encounter	Superficial injury of wrist, hand and fingers	Injuries To The Wrist, Hand And Fingers
7946	ICD9	1	Abn endocrine study NEC	Nonspecific abnormal results of other endocrine function study	Nonspecific abnormal results of function studies	Nonspecific Abnormal Findings
V273	ICD10	2	Prsn brd/alit mtrcy injured in collision w statnry object	Person boarding or alighting a motorcycle injured in collision with fixed or stationary object	Motorcycle rider injured in collision w statnry object	Motorcycle Rider Injured In Transport Accident
S85891D	ICD10	2	Inj oth blood vessels at lower leg level, right leg, subs	Other specified injury of other blood vessels at lower leg level, right leg, subsequent encounter	Injury of blood vessels at lower leg level	Injuries To The Knee And Lower Leg
T25339	ICD10	2	Burn of third degree of unspecified toe(s) (nail)	Burn of third degree of unspecified toe(s) (nail)	Burn and corrosion of ankle and foot	Burns And Corrosions Of External Body Surface, Specified By Site
S45809A	ICD10	2	Unsp injury of blood vessels at shldr/up arm, unsp arm, init	Unspecified injury of other specified blood vessels at shoulder and upper arm level, unspecified arm, initial encounter	Injury of blood vessels at shoulder and upper arm level	Injuries To The Shoulder And Upper Arm
8361	ICD9	1	Tear lat menisc knee-cur	Tear of lateral cartilage or meniscus of knee, current	Dislocation of knee	Dislocation
M9918	ICD10	2	Subluxation complex (vertebral) of rib cage	Subluxation complex (vertebral) of rib cage	Biomechanical lesions, not elsewhere classified	Biomechanical Lesions, Not Elsewhere Classified
T80419	ICD10	2	Rh incompatibility with hemolytic transfusion reaction, unsp	Rh incompatibility with hemolytic transfusion reaction, unspecified	Comp following infusion, transfusion and theraputc injection	Complications Of Surgical And Medical Care, Not Elsewhere Classified
S42215P	ICD10	2	Unsp nondisp fx of surg nk of l humer, 7thP	Unspecified nondisplaced fracture of surgical neck of left humerus, subsequent encounter for fracture with malunion	Fracture of shoulder and upper arm	Injuries To The Shoulder And Upper Arm
M10452	ICD10	2	Other secondary gout, left hip	Other secondary gout, left hip	Other arthritis	Inflammatory Polyarthropathies
S76929D	ICD10	2	Lacerat unsp musc/fasc/tend at thigh level, unsp thigh, subs	Laceration of unspecified muscles, fascia and tendons at thigh level, unspecified thigh, subsequent encounter	Injury of muscle, fascia and tendon at hip and thigh level	Injuries To The Hip And Thigh
C7970	ICD10	2	Secondary malignant neoplasm of unspecified adrenal gland	Secondary malignant neoplasm of unspecified adrenal gland	Secondary neuroendocrine tumors	Secondary Neuroendocrine Tumors
X0809XA	ICD10	2	Exposure to bed fire due to oth burning material, init	Exposure to bed fire due to other burning material, initial encounter	Exposure to other specified smoke, fire and flames	Exposure To Smoke, Fire And Flames
S20429D	ICD10	2	Blister (nonthermal) of unsp back wall of thorax, subs	Blister (nonthermal) of unspecified back wall of thorax, subsequent encounter	Superficial injury of thorax	Injuries To The Thorax
S5642	ICD10	2	Lacerat extensor musc/fasc/tend and unsp finger at forarm lv	Laceration of extensor muscle, fascia and tendon of other and unspecified finger at forearm level	Injury of muscle, fascia and tendon at forearm level	Injuries To The Elbow And Forearm
S21342	ICD10	2	Pnctr w fb of l frnt wl of thorax w penet thoracic cavity	Puncture wound with foreign body of left front wall of thorax with penetration into thoracic cavity	Open wound of thorax	Injuries To The Thorax
90183	ICD9	1	Inj mult thoracic vessel	Injury to multiple blood vessels of thorax	Injury to blood vessels of thorax	Injury To Blood Vessels
M24352	ICD10	2	Pathological dislocation of left hip, NEC	Pathological dislocation of left hip, not elsewhere classified	Other specific joint derangements	Other Joint Disorders
S56311	ICD10	2	Strain of extn/abdr musc/fasc/tend of r thm at forarm lv	Strain of extensor or abductor muscles, fascia and tendons of right thumb at forearm level	Injury of muscle, fascia and tendon at forearm level	Injuries To The Elbow And Forearm
V673XXD	ICD10	2	Occup of hv veh inj in clsn w statnry object nontraf, subs	Unspecified occupant of heavy transport vehicle injured in collision with fixed or stationary object in nontraffic accident, subsequent encounter	Occupant of hv veh injured in collision w statnry object	Occupant Of Heavy Transport Vehicle Injured In Transport Accident
O411235	ICD10	2	Chorioamnionitis, third trimester, fetus 5	Chorioamnionitis, third trimester, fetus 5	Other disorders of amniotic fluid and membranes	Maternal Care Related To The Fetus And Amniotic Cavity And Possible Delivery Problems
H18009	ICD10	2	Unspecified corneal deposit, unspecified eye	Unspecified corneal deposit, unspecified eye	Other disorders of cornea	Disorders Of Sclera, Cornea, Iris And Ciliary Body
E093293	ICD10	2	Drug or chemical induced diabetes mellitus with mild nonproliferative diabetic retinopathy without macular edema, bilateral	Drug or chemical induced diabetes mellitus with mild nonproliferative diabetic retinopathy without macular edema, bilateral	Drug or chemical induced diabetes mellitus with mild nonproliferative diabetic retinopathy without macular edema, bilateral	Diabetes Mellitus
I606	ICD10	2	Nontraumatic subarachnoid hemorrhage from oth intracran art	Nontraumatic subarachnoid hemorrhage from other intracranial arteries	Nontraumatic subarachnoid hemorrhage	Cerebrovascular Diseases
9943	ICD9	1	Effects of thirst	Effects of thirst	Effects of other external causes	Other And Unspecified Effects Of External Causes
S50851A	ICD10	2	Superficial foreign body of right forearm, initial encounter	Superficial foreign body of right forearm, initial encounter	Superficial injury of elbow and forearm	Injuries To The Elbow And Forearm
S28219	ICD10	2	Complete traumatic amputation of unspecified breast	Complete traumatic amputation of unspecified breast	Crushing inj thorax, and traumatic amp of part of thorax	Injuries To The Thorax
S62213K	ICD10	2	Bennett's fracture, unsp hand, subs for fx w nonunion	Bennett's fracture, unspecified hand, subsequent encounter for fracture with nonunion	Fracture at wrist and hand level	Injuries To The Wrist, Hand And Fingers
W5681XA	ICD10	2	Bitten by other nonvenomous marine animals, init encntr	Bitten by other nonvenomous marine animals, initial encounter	Contact with nonvenomous marine animal	Exposure To Animate Mechanical Forces
M0885	ICD10	2	Other juvenile arthritis, hip	Other juvenile arthritis, hip	Juvenile arthritis	Inflammatory Polyarthropathies
S8212	ICD10	2	Fracture of lateral condyle of tibia	Fracture of lateral condyle of tibia	Fracture of lower leg, including ankle	Injuries To The Knee And Lower Leg
S60944S	ICD10	2	Unspecified superficial injury of right ring finger, sequela	Unspecified superficial injury of right ring finger, sequela	Superficial injury of wrist, hand and fingers	Injuries To The Wrist, Hand And Fingers
S49001S	ICD10	2	Unsp physeal fx upper end of humerus, right arm, sequela	Unspecified physeal fracture of upper end of humerus, right arm, sequela	Other and unspecified injuries of shoulder and upper arm	Injuries To The Shoulder And Upper Arm
668	ICD9	1	Complications of the administration of anesthetic or other sedation in labor and delivery	Complications of the administration of anesthetic or other sedation in labor and delivery	Complications of the administration of anesthetic or other sedation in labor and delivery	Complications Occurring Mainly In The Course Of Labor And Delivery
52663	ICD9	1	Endodontic underfill	Endodontic underfill	Diseases of the jaws	Diseases Of Oral Cavity, Salivary Glands, And Jaws
W1800XD	ICD10	2	Striking against unsp object w subsequent fall, subs encntr	Striking against unspecified object with subsequent fall, subsequent encounter	Other slipping, tripping and stumbling and falls	Slipping, Tripping, Stumbling And Falls
T24129	ICD10	2	Burn of first degree of unspecified knee	Burn of first degree of unspecified knee	Burn and corrosion of lower limb, except ankle and foot	Burns And Corrosions Of External Body Surface, Specified By Site
S92113D	ICD10	2	Disp fx of neck of unsp talus, subs for fx w routn heal	Displaced fracture of neck of unspecified talus, subsequent encounter for fracture with routine healing	Fracture of foot and toe, except ankle	Injuries To The Ankle And Foot
7597	ICD9	1	Mult congen anomal NEC	Multiple congenital anomalies, so described	Other and unspecified congenital anomalies	Congenital Anomalies
S85909D	ICD10	2	Unsp inj unsp blood vess at lower leg level, unsp leg, subs	Unspecified injury of unspecified blood vessel at lower leg level, unspecified leg, subsequent encounter	Injury of blood vessels at lower leg level	Injuries To The Knee And Lower Leg
Y9357	ICD10	2	Activity, non-running track and field events	Activity, non-running track and field events	Activity codes	Supplementary Factors Related To Causes Of Morbidity Classified Elsewhere
6478	ICD9	1	Other specified infectious and parasitic diseases	Other specified infectious and parasitic diseases	Infectious and parasitic conditions in the mother classifiable elsewhere, but complicating pregnancy, childbirth, or the puerperium	Complications Mainly Related To Pregnancy
Y35811D	ICD10	2	Legal intervnt w manhandling, law enforc offl injured, subs	Legal intervention involving manhandling, law enforcement official injured, subsequent encounter	Legal intervention	Legal Intervention, Operations Of War, Military Operations, And Terrorism
K035	ICD10	2	Ankylosis of teeth	Ankylosis of teeth	Other diseases of hard tissues of teeth	Diseases Of Oral Cavity And Salivary Glands
I69049	ICD10	2	Monoplg low lmb following ntrm subarach hemor aff unsp side	Monoplegia of lower limb following nontraumatic subarachnoid hemorrhage affecting unspecified side	Sequelae of cerebrovascular disease	Cerebrovascular Diseases
S63243D	ICD10	2	Subluxation of distal interphaln joint of l mid finger, subs	Subluxation of distal interphalangeal joint of left middle finger, subsequent encounter	Dislocation and sprain of joints and ligaments at wrs/hnd lv	Injuries To The Wrist, Hand And Fingers
M87366	ICD10	2	Other secondary osteonecrosis, unspecified fibula	Other secondary osteonecrosis, unspecified fibula	Osteonecrosis	Other Osteopathies
K91872	ICD10	2	Postprocedural seroma of a digestive system organ or structure following a digestive system procedure	Postprocedural seroma of a digestive system organ or structure following a digestive system procedure	Postprocedural seroma of a digestive system organ or structure following a digestive system procedure	Other Diseases Of The Digestive System
I70693	ICD10	2	Oth athscl nonbiol bypass of the extremities, bilateral legs	Other atherosclerosis of nonbiological bypass graft(s) of the extremities, bilateral legs	Atherosclerosis	Diseases Of Arteries, Arterioles And Capillaries
C9301	ICD10	2	Acute monoblastic/monocytic leukemia, in remission	Acute monoblastic/monocytic leukemia, in remission	Monocytic leukemia	Malignant Neoplasms Of Lymphoid, Hematopoietic And Related Tissue
R066	ICD10	2	Hiccough	Hiccough	Abnormalities of breathing	Symptoms And Signs Involving The Circulatory And Respiratory Systems
I228	ICD10	2	Subsequent STEMI of sites	Subsequent ST elevation (STEMI) myocardial infarction of other sites	Subsequent STEMI & NSTEMI mocard infrc	Ischemic Heart Diseases
9768	ICD9	1	Pois-skin/membr agnt NEC	Poisoning by other agents primarily affecting skin and mucous membrane	Poisoning by agents primarily affecting skin and mucous membrane, ophthalmological, otorhinolaryngological, and dental drugs	Poisoning By Drugs, Medicinal And Biological Substances
71594	ICD9	1	Osteoarthros NOS-hand	Osteoarthrosis, unspecified whether generalized or localized, hand	Osteoarthrosis and allied disorders	Arthropathies And Related Disorders
P949	ICD10	2	Disorder of muscle tone of newborn, unspecified	Disorder of muscle tone of newborn, unspecified	Disorders of muscle tone of newborn	Other Disorders Originating In The Perinatal Period
N30	ICD10	2	Cystitis	Cystitis	Cystitis	Other Diseases Of The Urinary System
S63112	ICD10	2	Subluxation of metacarpophalangeal joint of left thumb	Subluxation of metacarpophalangeal joint of left thumb	Dislocation and sprain of joints and ligaments at wrs/hnd lv	Injuries To The Wrist, Hand And Fingers
T465X6D	ICD10	2	Underdosing of other antihypertensive drugs, subs encntr	Underdosing of other antihypertensive drugs, subsequent encounter	Agents primarily affecting the cardiovascular system	Poisoning By, Adverse Effects Of And Underdosing Of Drugs, Medicaments And Biological Substances
S82491P	ICD10	2	Oth fx shaft of r fibula, subs for clos fx w malunion	Other fracture of shaft of right fibula, subsequent encounter for closed fracture with malunion	Fracture of lower leg, including ankle	Injuries To The Knee And Lower Leg
S028XXG	ICD10	2	Fx of skull and facial bones, subs for fx w delay heal	Fractures of other specified skull and facial bones, subsequent encounter for fracture with delayed healing	Fracture of skull and facial bones	Injuries To The Head
V0251	ICD9	1	Group b streptoc carrier	Carrier or suspected carrier of group B streptococcus	Carrier or suspected carrier of infectious diseases	Persons With Potential Healthhazards Related To Communicable Diseases
R455	ICD10	2	Hostility	Hostility	Symptoms and signs involving emotional state	Symptoms And Signs Involving Cognition, Perception, Emotional State And Behavior
7871	ICD9	1	Heartburn	Heartburn	Symptoms involving digestive system	Symptoms
3853	ICD9	1	Cholesteatoma of middle ear and mastoid	Cholesteatoma of middle ear and mastoid	Other disorders of middle ear and mastoid	Diseases Of The Ear And Mastoid Process
S55112S	ICD10	2	Laceration of radial artery at forarm lv, left arm, sequela	Laceration of radial artery at forearm level, left arm, sequela	Injury of blood vessels at forearm level	Injuries To The Elbow And Forearm
D690	ICD10	2	Allergic purpura	Allergic purpura	Purpura and other hemorrhagic conditions	Coagulation Defects, Purpura And Other Hemorrhagic Conditions
S52355P	ICD10	2	Nondisp commnt fx shaft of rad, l arm, 7thP	Nondisplaced comminuted fracture of shaft of radius, left arm, subsequent encounter for closed fracture with malunion	Fracture of forearm	Injuries To The Elbow And Forearm
9967	ICD9	1	Other complications of internal (biological) (synthetic) prosthetic device, implant, and graft	Other complications of internal (biological) (synthetic) prosthetic device, implant, and graft	Complications peculiar to certain specified procedures	Complications Of Surgical And Medical Care, Not Elsewhere Classified
M8785	ICD10	2	Other osteonecrosis, pelvis and femur	Other osteonecrosis, pelvis and femur	Osteonecrosis	Other Osteopathies
V336XXS	ICD10	2	Pasngr in 3-whl mv inj pk-up truck, pk-up/van in traf, sqla	Passenger in three-wheeled motor vehicle injured in collision with car, pick-up truck or van in traffic accident, sequela	Occupant of 3-whl mv injured pick-up truck, pk-up/van	Occupant Of Three-Wheeled Motor Vehicle Injured In Transport Accident
E10339	ICD10	2	Type 1 diab w moderate nonprlf diab rtnop w/o macular edema	Type 1 diabetes mellitus with moderate nonproliferative diabetic retinopathy without macular edema	Type 1 diabetes mellitus	Diabetes Mellitus
S01452D	ICD10	2	Open bite of left cheek and temporomandibular area, subs	Open bite of left cheek and temporomandibular area, subsequent encounter	Open wound of head	Injuries To The Head
S140XXD	ICD10	2	Concussion and edema of cervical spinal cord, subs encntr	Concussion and edema of cervical spinal cord, subsequent encounter	Injury of nerves and spinal cord at neck level	Injuries To The Neck
T508X2A	ICD10	2	Poisoning by diagnostic agents, intentional self-harm, init	Poisoning by diagnostic agents, intentional self-harm, initial encounter	Diuretics and oth and unsp drug/meds/biol subst	Poisoning By, Adverse Effects Of And Underdosing Of Drugs, Medicaments And Biological Substances
S91349	ICD10	2	Puncture wound with foreign body, unspecified foot	Puncture wound with foreign body, unspecified foot	Open wound of ankle, foot and toes	Injuries To The Ankle And Foot
P0510	ICD10	2	Newborn small for gestational age, unspecified weight	Newborn small for gestational age, unspecified weight	Disord of NB related to slow fetal growth and fetal malnut	Disorders Of Newborn Related To Length Of Gestation And Fetal Growth
T4392XS	ICD10	2	Poisoning by unsp psychotropic drug, self-harm, sequela	Poisoning by unspecified psychotropic drug, intentional self-harm, sequela	Psychotropic drugs, not elsewhere classified	Poisoning By, Adverse Effects Of And Underdosing Of Drugs, Medicaments And Biological Substances
S42155P	ICD10	2	Nondisp fx of nk of scapula, l shldr, subs for fx w malunion	Nondisplaced fracture of neck of scapula, left shoulder, subsequent encounter for fracture with malunion	Fracture of shoulder and upper arm	Injuries To The Shoulder And Upper Arm
5528	ICD9	1	Hernia, site NEC w obstr	Hernia of other specified sites, with obstruction	Other hernia of abdominal cavity, with obstruction, but without mention of gangrene	Hernia Of Abdominal Cavity
1385	ICD9	1	Cns TB NEC-histo dx	Other specified tuberculosis of central nervous system, tubercle bacilli not found by bacteriological examination, but tuberculosis confirmed histologically	Tuberculosis of meninges and central nervous system	Tuberculosis
T39012A	ICD10	2	Poisoning by aspirin, intentional self-harm, init encntr	Poisoning by aspirin, intentional self-harm, initial encounter	Nonopioid analgesics, antipyretics and antirheumatics	Poisoning By, Adverse Effects Of And Underdosing Of Drugs, Medicaments And Biological Substances
E8798	ICD9	1	Abn react-procedure NEC	Other specified procedures as the cause of abnormal reaction of patient, or of later complication, without mention of misadventure at time of procedure	Other procedures, without mention of misadventure at the time of procedure, as the cause of abnormal reaction of patient, or of later complication	Surgical And Medical Procedures As The Cause Of Abnormal Reaction Of Patient Or Later Complication,Without Mention Of Misadventure At The Time Of Procedure
6259	ICD9	1	Fem genital symptoms NOS	Unspecified symptom associated with female genital organs	Pain and other symptoms associated with female genital organs	Other Disorders Of Female Genital Tract
M1A40X1	ICD10	2	Other secondary chronic gout, unspecified site, with tophus	Other secondary chronic gout, unspecified site, with tophus (tophi)	Other and unspecified arthropathy	Inflammatory Polyarthropathies
M47899	ICD10	2	Other spondylosis, site unspecified	Other spondylosis, site unspecified	Spondylosis	Spondylopathies
794	ICD9	1	Nonspecific abnormal results of function studies	Nonspecific abnormal results of function studies	Nonspecific abnormal results of function studies	Nonspecific Abnormal Findings
H40043	ICD10	2	Steroid responder, bilateral	Steroid responder, bilateral	Glaucoma	Glaucoma
V8626XD	ICD10	2	Person on outside of dirt bike or motor/cross bike injured in traffic accident, subsequent encounter	Person on outside of dirt bike or motor/cross bike injured in traffic accident, subsequent encounter	Person on outside of dirt bike or motor/cross bike injured in traffic accident, subsequent encounter	Other Land Transport Accidents
S92414P	ICD10	2	Nondisp fx of prox phalanx of r great toe, 7thP	Nondisplaced fracture of proximal phalanx of right great toe, subsequent encounter for fracture with malunion	Fracture of foot and toe, except ankle	Injuries To The Ankle And Foot
S06358A	ICD10	2	Traum hemor l cereb w LOC w dth d/t oth cause bf consc, init	Traumatic hemorrhage of left cerebrum with loss of consciousness of any duration with death due to other cause prior to regaining consciousness, initial encounter	Intracranial injury	Injuries To The Head
M1A119	ICD10	2	Lead-induced chronic gout, unspecified shoulder	Lead-induced chronic gout, unspecified shoulder	Gout	Inflammatory Polyarthropathies
F1026	ICD10	2	Alcohol depend w alcoh-induce persisting amnestic disorder	Alcohol dependence with alcohol-induced persisting amnestic disorder	Alcohol related disorders	Mental And Behavioral Disorders Due To Psychoactive Substance Use
75312	ICD9	1	Polycystic kidney NOS	Polycystic kidney, unspecified type	Congenital anomalies of urinary system	Congenital Anomalies
H0540	ICD10	2	Unspecified enophthalmos	Unspecified enophthalmos	Disorders of orbit	Disorders Of Eyelid, Lacrimal System And Orbit
S748X1D	ICD10	2	Injury of oth nerves at hip and thigh level, right leg, subs	Injury of other nerves at hip and thigh level, right leg, subsequent encounter	Injury of nerves at hip and thigh level	Injuries To The Hip And Thigh
E099	ICD10	2	Drug or chemical induced diabetes mellitus w/o complications	Drug or chemical induced diabetes mellitus without complications	Drug or chemical induced diabetes mellitus	Diabetes Mellitus
2105	ICD9	1	Benign neoplasm tonsil	Benign neoplasm of tonsil	Benign neoplasm of lip, oral cavity, and pharynx	Benign Neoplasms
F15250	ICD10	2	Oth stim depend w stim-induce psych disorder w delusions	Other stimulant dependence with stimulant-induced psychotic disorder with delusions	Other stimulant related disorders	Mental And Behavioral Disorders Due To Psychoactive Substance Use
S78911A	ICD10	2	Complete traumatic amp of r hip and thigh, level unsp, init	Complete traumatic amputation of right hip and thigh, level unspecified, initial encounter	Traumatic amputation of hip and thigh	Injuries To The Hip And Thigh
T23149A	ICD10	2	Burn first degree of unsp mult fngr (nail), inc thumb, init	Burn of first degree of unspecified multiple fingers (nail), including thumb, initial encounter	Burn and corrosion of wrist and hand	Burns And Corrosions Of External Body Surface, Specified By Site
S66111A	ICD10	2	Strain flexor musc/fasc/tend l idx fngr at wrs/hnd lv, init	Strain of flexor muscle, fascia and tendon of left index finger at wrist and hand level, initial encounter	Injury of muscle, fascia and tendon at wrist and hand level	Injuries To The Wrist, Hand And Fingers
M80059D	ICD10	2	Age-rel osteopor w crnt path fx, unsp femr, 7thD	Age-related osteoporosis with current pathological fracture, unspecified femur, subsequent encounter for fracture with routine healing	Osteoporosis with current pathological fracture	Disorders Of Bone Density And Structure
V7909XS	ICD10	2	Driver of bus injured in collision w oth mv nontraf, sequela	Driver of bus injured in collision with other motor vehicles in nontraffic accident, sequela	Bus occupant injured in other and unsp transport accidents	Bus Occupant Injured In Transport Accident
E243	ICD10	2	Ectopic ACTH syndrome	Ectopic ACTH syndrome	Cushing's syndrome	Disorders Of Other Endocrine Glands
M06821	ICD10	2	Other specified rheumatoid arthritis, right elbow	Other specified rheumatoid arthritis, right elbow	Other rheumatoid arthritis	Inflammatory Polyarthropathies
R531	ICD10	2	Weakness	Weakness	Malaise and fatigue	General Symptoms And Signs
S1016XS	ICD10	2	Insect bite (nonvenomous) of throat, sequela	Insect bite (nonvenomous) of throat, sequela	Superficial injury of neck	Injuries To The Neck
M23069	ICD10	2	Cystic meniscus, other lateral meniscus, unspecified knee	Cystic meniscus, other lateral meniscus, unspecified knee	Internal derangement of knee	Other Joint Disorders
S72415H	ICD10	2	Nondisp unsp condyle fx low end l femr, 7thH	Nondisplaced unspecified condyle fracture of lower end of left femur, subsequent encounter for open fracture type I or II with delayed healing	Fracture of femur	Injuries To The Hip And Thigh
S20121	ICD10	2	Blister (nonthermal) of breast, right breast	Blister (nonthermal) of breast, right breast	Superficial injury of thorax	Injuries To The Thorax
P051	ICD10	2	Newborn small for gestational age	Newborn small for gestational age	Disord of NB related to slow fetal growth and fetal malnut	Disorders Of Newborn Related To Length Of Gestation And Fetal Growth
S21431A	ICD10	2	Pnctr w/o fb of r bk wl of thorax w penet thor cavity, init	Puncture wound without foreign body of right back wall of thorax with penetration into thoracic cavity, initial encounter	Open wound of thorax	Injuries To The Thorax
Z3863	ICD10	2	Quadruplet liveborn infant, delivered vaginally	Quadruplet liveborn infant, delivered vaginally	Weeks of gestation	Persons Encountering Health Services In Circumstances Related To Reproduction
S61248S	ICD10	2	Pnctr w foreign body of finger w/o damage to nail, sequela	Puncture wound with foreign body of other finger without damage to nail, sequela	Open wound of wrist, hand and fingers	Injuries To The Wrist, Hand And Fingers
S81822S	ICD10	2	Laceration with foreign body, left lower leg, sequela	Laceration with foreign body, left lower leg, sequela	Open wound of knee and lower leg	Injuries To The Knee And Lower Leg
T563X2	ICD10	2	Toxic effect of cadmium and its compounds, self-harm	Toxic effect of cadmium and its compounds, intentional self-harm	Toxic effect of metals	Toxic Effects Of Substances Chiefly Nonmedicinal As To Source
697	ICD9	1	Lichen	Lichen	Lichen	Other Inflammatory Conditions Of Skin And Subcutaneous Tissue
O7582	ICD10	2	Onset labor 37-39 weeks, w del by (planned) cesarean section	Onset (spontaneous) of labor after 37 completed weeks of gestation but before 39 completed weeks gestation, with delivery by (planned) cesarean section	Oth complications of labor and delivery, NEC	Complications Of Labor And Delivery
S82291A	ICD10	2	Oth fracture of shaft of right tibia, init for clos fx	Other fracture of shaft of right tibia, initial encounter for closed fracture	Fracture of lower leg, including ankle	Injuries To The Knee And Lower Leg
F0631	ICD10	2	Mood disorder due to known physiol cond w depressv features	Mood disorder due to known physiological condition with depressive features	Other mental disorders due to known physiological condition	Mental Disorders Due To Known Physiological Conditions
H442A2	ICD10	2	Degenerative myopia with choroidal neovascularization, left eye	Degenerative myopia with choroidal neovascularization, left eye	Degenerative myopia with choroidal neovascularization, left eye	Disorders Of Vitreous Body And Globe
A80	ICD10	2	Acute poliomyelitis	Acute poliomyelitis	Acute poliomyelitis	Viral And Prion Infections Of The Central Nervous System
I9751	ICD10	2	Acc pnctr & lac of a circ sys org during a circ sys proc	Accidental puncture and laceration of a circulatory system organ or structure during a circulatory system procedure	Intraop and postproc comp and disorders of circ sys, NEC	Other And Unspecified Disorders Of The Circulatory System
S90859A	ICD10	2	Superficial foreign body, unspecified foot, init encntr	Superficial foreign body, unspecified foot, initial encounter	Superficial injury of ankle, foot and toes	Injuries To The Ankle And Foot
S6710XS	ICD10	2	Crushing injury of unspecified finger(s), sequela	Crushing injury of unspecified finger(s), sequela	Crushing injury of wrist, hand and fingers	Injuries To The Wrist, Hand And Fingers
T2672	ICD10	2	Corrosion w resulting rupture and dest of left eyeball	Corrosion with resulting rupture and destruction of left eyeball	Burn and corrosion confined to eye and adnexa	Burns And Corrosions Confined To Eye And Internal Organs
V00212S	ICD10	2	Ice-skater colliding with stationary object, sequela	Ice-skater colliding with stationary object, sequela	Pedestrian conveyance accident	Pedestrian Injured In Transport Accident
G431	ICD10	2	Migraine with aura	Migraine with aura	Migraine	Episodic And Paroxysmal Disorders
T2610XA	ICD10	2	Burn of cornea and conjunctival sac, unsp eye, init encntr	Burn of cornea and conjunctival sac, unspecified eye, initial encounter	Burn and corrosion confined to eye and adnexa	Burns And Corrosions Confined To Eye And Internal Organs
M61469	ICD10	2	Other calcification of muscle, unspecified lower leg	Other calcification of muscle, unspecified lower leg	Calcification and ossification of muscle	Disorders Of Muscles
56985	ICD9	1	Angio intes w hmrhg	Angiodysplasia of intestine with hemorrhage	Other disorders of intestine	Other Diseases Of Intestines And Peritoneum
S56092	ICD10	2	Inj flexor musc/fasc/tend left thumb at forearm level	Other injury of flexor muscle, fascia and tendon of left thumb at forearm level	Injury of muscle, fascia and tendon at forearm level	Injuries To The Elbow And Forearm
M60262	ICD10	2	Foreign body granuloma of soft tissue, NEC, left lower leg	Foreign body granuloma of soft tissue, not elsewhere classified, left lower leg	Myositis	Disorders Of Muscles
S4390	ICD10	2	Sprain of unspecified parts of unspecified shoulder girdle	Sprain of unspecified parts of unspecified shoulder girdle	Disloc and sprain of joints and ligaments of shoulder girdle	Injuries To The Shoulder And Upper Arm
M23602	ICD10	2	Other spontaneous disruption of unsp ligament of left knee	Other spontaneous disruption of unspecified ligament of left knee	Internal derangement of knee	Other Joint Disorders
V1589	ICD9	1	Hx-health hazards NEC	Other specified personal history presenting hazards to health	Other personal history presenting hazards to health	Persons With Potential Health Hazards Related To Personal And Family History
W561	ICD10	2	Contact with sea lion	Contact with sea lion	Contact with nonvenomous marine animal	Exposure To Animate Mechanical Forces
S63124D	ICD10	2	Dislocation of unsp interphaln joint of right thumb, subs	Dislocation of interphalangeal joint of right thumb, subsequent encounter	Dislocation and sprain of joints and ligaments at wrs/hnd lv	Injuries To The Wrist, Hand And Fingers
T368X4A	ICD10	2	Poisoning by oth systemic antibiotics, undetermined, init	Poisoning by other systemic antibiotics, undetermined, initial encounter	Systemic antibiotics	Poisoning By, Adverse Effects Of And Underdosing Of Drugs, Medicaments And Biological Substances
T65811	ICD10	2	Toxic effect of latex, accidental (unintentional)	Toxic effect of latex, accidental (unintentional)	Toxic effect of other and unspecified substances	Toxic Effects Of Substances Chiefly Nonmedicinal As To Source
4413	ICD9	1	Rupt abd aortic aneurysm	Abdominal aneurysm, ruptured	Aortic aneurysm and dissection	Diseases Of Arteries, Arterioles, And Capillaries
S82876F	ICD10	2	Nondisp pilon fx unsp tibia, 7thF	Nondisplaced pilon fracture of unspecified tibia, subsequent encounter for open fracture type IIIA, IIIB, or IIIC with routine healing	Fracture of lower leg, including ankle	Injuries To The Knee And Lower Leg
S82309H	ICD10	2	Unsp fx low end unsp tibia, 7thH	Unspecified fracture of lower end of unspecified tibia, subsequent encounter for open fracture type I or II with delayed healing	Fracture of lower leg, including ankle	Injuries To The Knee And Lower Leg
O34519	ICD10	2	Maternal care for incarceration of gravid uterus, unsp tri	Maternal care for incarceration of gravid uterus, unspecified trimester	Maternal care for abnormality of pelvic organs	Maternal Care Related To The Fetus And Amniotic Cavity And Possible Delivery Problems
E133519	ICD10	2	Other specified diabetes mellitus with proliferative diabetic retinopathy with macular edema, unspecified eye	Other specified diabetes mellitus with proliferative diabetic retinopathy with macular edema, unspecified eye	Other specified diabetes mellitus with proliferative diabetic retinopathy with macular edema, unspecified eye	Diabetes Mellitus
D321	ICD10	2	Benign neoplasm of spinal meninges	Benign neoplasm of spinal meninges	Benign neoplasm of meninges	Benign Neoplasms, Except Benign Neuroendocrine Tumors
S14102S	ICD10	2	Unsp injury at C2 level of cervical spinal cord, sequela	Unspecified injury at C2 level of cervical spinal cord, sequela	Injury of nerves and spinal cord at neck level	Injuries To The Neck
V812	ICD10	2	Occupant of rail trn/veh injured in collisn/hit by roll stok	Occupant of railway train or railway vehicle injured in collision with or hit by rolling stock	Occupant of rail trn/veh injured in transport accident	Other Land Transport Accidents
37239	ICD9	1	Conjunctivitis NEC	Other conjunctivitis	Disorders of conjunctiva	Disorders Of The Eye And Adnexa
S06301S	ICD10	2	Unsp focal TBI w LOC of 30 minutes or less, sequela	Unspecified focal traumatic brain injury with loss of consciousness of 30 minutes or less, sequela	Intracranial injury	Injuries To The Head
S43101D	ICD10	2	Unsp dislocation of right acromioclavicular joint, subs	Unspecified dislocation of right acromioclavicular joint, subsequent encounter	Disloc and sprain of joints and ligaments of shoulder girdle	Injuries To The Shoulder And Upper Arm
S63495S	ICD10	2	Traum rupture of ligmt of l rng fngr at MCP/IP jt, sequela	Traumatic rupture of other ligament of left ring finger at metacarpophalangeal and interphalangeal joint, sequela	Dislocation and sprain of joints and ligaments at wrs/hnd lv	Injuries To The Wrist, Hand And Fingers
S12031S	ICD10	2	Nondisp posterior arch fx first cervcal vertebra, sequela	Nondisplaced posterior arch fracture of first cervical vertebra, sequela	Fracture of cervical vertebra and other parts of neck	Injuries To The Neck
C8142	ICD10	2	Lymp-rich classical Hodgkin lymphoma, intrathorac nodes	Lymphocyte-rich Hodgkin lymphoma, intrathoracic lymph nodes	Hodgkin lymphoma	Malignant Neoplasms Of Lymphoid, Hematopoietic And Related Tissue
S53092D	ICD10	2	Other subluxation of left radial head, subsequent encounter	Other subluxation of left radial head, subsequent encounter	Dislocation and sprain of joints and ligaments of elbow	Injuries To The Elbow And Forearm
T71113	ICD10	2	Asphyxiation due to smothering under pillow, assault	Asphyxiation due to smothering under pillow, assault	Asphyxiation	Other And Unspecified Effects Of External Causes
S56124D	ICD10	2	Lacerat flexor musc/fasc/tend l mid fngr at forarm lv, subs	Laceration of flexor muscle, fascia and tendon of left middle finger at forearm level, subsequent encounter	Injury of muscle, fascia and tendon at forearm level	Injuries To The Elbow And Forearm
S52283F	ICD10	2	Bent bone of unsp ulna, 7thF	Bent bone of unspecified ulna, subsequent encounter for open fracture type IIIA, IIIB, or IIIC with routine healing	Fracture of forearm	Injuries To The Elbow And Forearm
S13150S	ICD10	2	Subluxation of C4/C5 cervical vertebrae, sequela	Subluxation of C4/C5 cervical vertebrae, sequela	Dislocation and sprain of joints and ligaments at neck level	Injuries To The Neck
36131	ICD9	1	Round hole of retina	Round hole of retina without detachment	Retinal detachments and defects	Disorders Of The Eye And Adnexa
M67841	ICD10	2	Other specified disorders of synovium, right hand	Other specified disorders of synovium, right hand	Other disorders of synovium and tendon	Disorders Of Synovium And Tendon
P142	ICD10	2	Phrenic nerve paralysis due to birth injury	Phrenic nerve paralysis due to birth injury	Birth injury to peripheral nervous system	Birth Trauma
T801XXD	ICD10	2	Vascular comp fol infusn, tranfs and theraputc inject, subs	Vascular complications following infusion, transfusion and therapeutic injection, subsequent encounter	Comp following infusion, transfusion and theraputc injection	Complications Of Surgical And Medical Care, Not Elsewhere Classified
6651	ICD9	1	Rupture of uterus during labor	Rupture of uterus during labor	Other obstetrical trauma	Complications Occurring Mainly In The Course Of Labor And Delivery
S30874	ICD10	2	Other superficial bite of vagina and vulva	Other superficial bite of vagina and vulva	Superfic inj abdomen, low back, pelvis and external genitals	Injuries To The Abdomen, Lower Back, Lumbar Spine, Pelvis And External Genitals
S72122S	ICD10	2	Disp fx of lesser trochanter of left femur, sequela	Displaced fracture of lesser trochanter of left femur, sequela	Fracture of femur	Injuries To The Hip And Thigh
S0530XD	ICD10	2	Oclr lac w/o prolaps/loss of intraoc tissue, unsp eye, subs	Ocular laceration without prolapse or loss of intraocular tissue, unspecified eye, subsequent encounter	Injury of eye and orbit	Injuries To The Head
36059	ICD9	1	Old magnet fb, eye NEC	Intraocular foreign body, magnetic, in other or multiple sites	Disorders of the globe	Disorders Of The Eye And Adnexa
71168	ICD9	1	Mycotic arthritis NEC	Arthropathy associated with mycoses, other specified sites	Arthropathy associated with infections	Arthropathies And Related Disorders
S82145K	ICD10	2	Nondisp bicondylar fx l tibia, subs for clos fx w nonunion	Nondisplaced bicondylar fracture of left tibia, subsequent encounter for closed fracture with nonunion	Fracture of lower leg, including ankle	Injuries To The Knee And Lower Leg
A228	ICD10	2	Other forms of anthrax	Other forms of anthrax	Anthrax	Certain Zoonotic Bacterial Diseases
S6290XB	ICD10	2	Unsp fracture of unsp wrist and hand, init for opn fx	Unspecified fracture of unspecified wrist and hand, initial encounter for open fracture	Fracture at wrist and hand level	Injuries To The Wrist, Hand And Fingers
S42331P	ICD10	2	Displ oblique fx shaft of humer, r arm, 7thP	Displaced oblique fracture of shaft of humerus, right arm, subsequent encounter for fracture with malunion	Fracture of shoulder and upper arm	Injuries To The Shoulder And Upper Arm
T50Z11A	ICD10	2	Poisoning by immunoglobulin, accidental, init	Poisoning by immunoglobulin, accidental (unintentional), initial encounter	Diuretics and oth and unsp drug/meds/biol subst	Poisoning By, Adverse Effects Of And Underdosing Of Drugs, Medicaments And Biological Substances
E89822	ICD10	2	Postprocedural seroma of an endocrine system organ or structure following an endocrine system procedure	Postprocedural seroma of an endocrine system organ or structure following an endocrine system procedure	Postprocedural seroma of an endocrine system organ or structure following an endocrine system procedure	Postprocedural Endocrine And Metabolic Complications And Disorders, Not Elsewhere Classified
S32466G	ICD10	2	Nondisp assoc transv/post fx unsp acetab, 7thG	Nondisplaced associated transverse-posterior fracture of unspecified acetabulum, subsequent encounter for fracture with delayed healing	Fracture of lumbar spine and pelvis	Injuries To The Abdomen, Lower Back, Lumbar Spine, Pelvis And External Genitals
25030	ICD9	1	DMII o cm nt st uncntrld	Diabetes with other coma, type II or unspecified type, not stated as uncontrolled	Diabetes mellitus	Diseases Of Other Endocrine Glands
S38001	ICD10	2	Crushing injury of unspecified external genital organs, male	Crushing injury of unspecified external genital organs, male	Crush inj & traum amp of abd,low back, pelv & extrn genitals	Injuries To The Abdomen, Lower Back, Lumbar Spine, Pelvis And External Genitals
E133591	ICD10	2	Other specified diabetes mellitus with proliferative diabetic retinopathy without macular edema, right eye	Other specified diabetes mellitus with proliferative diabetic retinopathy without macular edema, right eye	Other specified diabetes mellitus with proliferative diabetic retinopathy without macular edema, right eye	Diabetes Mellitus
K95	ICD10	2	Complications of bariatric procedures	Complications of bariatric procedures	Complications of bariatric procedures	Other Diseases Of The Digestive System
S96219D	ICD10	2	Strain of intrinsic msl/tnd at ank/ft level, unsp foot, subs	Strain of intrinsic muscle and tendon at ankle and foot level, unspecified foot, subsequent encounter	Injury of muscle and tendon at ankle and foot level	Injuries To The Ankle And Foot
S062X	ICD10	2	Diffuse traumatic brain injury	Diffuse traumatic brain injury	Intracranial injury	Injuries To The Head
M13849	ICD10	2	Other specified arthritis, unspecified hand	Other specified arthritis, unspecified hand	Chronic gout	Inflammatory Polyarthropathies
36751	ICD9	1	Paresis of accommodation	Paresis of accommodation	Disorders of refraction and accommodation	Disorders Of The Eye And Adnexa
S52279G	ICD10	2	Monteggia's fx unsp ulna, subs for clos fx w delay heal	Monteggia's fracture of unspecified ulna, subsequent encounter for closed fracture with delayed healing	Fracture of forearm	Injuries To The Elbow And Forearm
80106	ICD9	1	Cl skul base fx-coma NOS	Closed fracture of base of skull without mention of intra cranial injury, with loss of consciousness of unspecified duration	Fracture of base of skull	Fractures
I82C29	ICD10	2	Chronic embolism and thombos unsp internal jugular vein	Chronic embolism and thrombosis of unspecified internal jugular vein	Other venous embolism and thrombosis	Diseases Of Veins, Lymphatic Vessels And Lymph Nodes, Not Elsewhere Classified
N414	ICD10	2	Granulomatous prostatitis	Granulomatous prostatitis	Inflammatory diseases of prostate	Diseases Of Male Genital Organs
M4819	ICD10	2	Ankylosing hyperostosis [Forestier], multiple sites in spine	Ankylosing hyperostosis [Forestier], multiple sites in spine	Other spondylopathies	Spondylopathies
S72471S	ICD10	2	Torus fracture of lower end of right femur, sequela	Torus fracture of lower end of right femur, sequela	Fracture of femur	Injuries To The Hip And Thigh
38481	ICD9	1	Atrophic flaccid tympan	Atrophic flaccid tympanic membrane	Other disorders of tympanic membrane	Diseases Of The Ear And Mastoid Process
T6104XS	ICD10	2	Ciguatera fish poisoning, undetermined, sequela	Ciguatera fish poisoning, undetermined, sequela	Toxic effect of noxious substances eaten as seafood	Toxic Effects Of Substances Chiefly Nonmedicinal As To Source
S82464M	ICD10	2	Nondisp seg fx shaft of r fibula, 7thM	Nondisplaced segmental fracture of shaft of right fibula, subsequent encounter for open fracture type I or II with nonunion	Fracture of lower leg, including ankle	Injuries To The Knee And Lower Leg
64884	ICD9	1	Abn glucose-postpartum	Abnormal glucose tolerance of mother, postpartum condition or complication	Other current conditions in the mother classifiable elsewhere, but complicating pregnancy, childbirth, or the puerperium	Complications Mainly Related To Pregnancy
V00821A	ICD10	2	Fall from babystroller, initial encounter	Fall from baby stroller, initial encounter	Pedestrian conveyance accident	Pedestrian Injured In Transport Accident
8124	ICD9	1	Lower end, closed	Lower end, closed	Fracture of humerus	Fractures
T23631D	ICD10	2	Corros 2nd deg mul right fingers (nail), not inc thumb, subs	Corrosion of second degree of multiple right fingers (nail), not including thumb, subsequent encounter	Burn and corrosion of wrist and hand	Burns And Corrosions Of External Body Surface, Specified By Site
T374X4D	ICD10	2	Poisoning by anthelminthics, undetermined, subs encntr	Poisoning by anthelminthics, undetermined, subsequent encounter	Systemic anti- infectives and antiparasitics	Poisoning By, Adverse Effects Of And Underdosing Of Drugs, Medicaments And Biological Substances
S65591D	ICD10	2	Oth injury of blood vessel of left index finger, subs encntr	Other specified injury of blood vessel of left index finger, subsequent encounter	Injury of blood vessels at wrist and hand level	Injuries To The Wrist, Hand And Fingers
S85091A	ICD10	2	Oth injury of popliteal artery, right leg, init encntr	Other specified injury of popliteal artery, right leg, initial encounter	Injury of blood vessels at lower leg level	Injuries To The Knee And Lower Leg
R468	ICD10	2	Other symptoms and signs involving appearance and behavior	Other symptoms and signs involving appearance and behavior	Symptoms and signs involving appearance and behavior	Symptoms And Signs Involving Cognition, Perception, Emotional State And Behavior
66700	ICD9	1	Retain placenta NOS-unsp	Retained placenta without hemorrhage, unspecified as to episode of care or not applicable	Retained placenta without hemorrhage	Complications Occurring Mainly In The Course Of Labor And Delivery
M60859	ICD10	2	Other myositis, unspecified thigh	Other myositis, unspecified thigh	Myositis	Disorders Of Muscles
M0894	ICD10	2	Juvenile arthritis, unspecified, hand	Juvenile arthritis, unspecified, hand	Juvenile arthritis	Inflammatory Polyarthropathies
T25719D	ICD10	2	Corrosion of third degree of unspecified ankle, subs encntr	Corrosion of third degree of unspecified ankle, subsequent encounter	Burn and corrosion of ankle and foot	Burns And Corrosions Of External Body Surface, Specified By Site
78192	ICD9	1	Abnormal posture	Abnormal posture	Symptoms involving nervous and musculoskeletal systems	Symptoms
Z226	ICD10	2	Carrier of human T-lymphotropic virus type-1 infection	Carrier of human T-lymphotropic virus type-1 [HTLV-1] infection	Carrier of infectious disease	Persons With Potential Health Hazards Related To Communicable Diseases
S63115A	ICD10	2	Dislocation of metacarpophalangeal joint of left thumb, init	Dislocation of metacarpophalangeal joint of left thumb, initial encounter	Dislocation and sprain of joints and ligaments at wrs/hnd lv	Injuries To The Wrist, Hand And Fingers
E9374	ICD9	1	Adv eff methaqualone	Methaqualone compounds causing adverse effects in therapeutic use	Sedatives and hypnotics	Drugs, Medicinal And Biological Substances Causing Adverse Effects In Therapeutic Use
L97324	ICD10	2	Non-pressure chronic ulcer of left ankle w necrosis of bone	Non-pressure chronic ulcer of left ankle with necrosis of bone	Non-pressure chronic ulcer of lower limb, NEC	Other Disorders Of The Skin And Subcutaneous Tissue
V225	ICD10	2	Mtrcy passenger injured in collision w 2/3-whl mv in traf	Motorcycle passenger injured in collision with two- or three-wheeled motor vehicle in traffic accident	Motorcycle rider injured in collision w 2/3-whl mv	Motorcycle Rider Injured In Transport Accident
E103551	ICD10	2	Type 1 diabetes mellitus with stable proliferative diabetic retinopathy, right eye	Type 1 diabetes mellitus with stable proliferative diabetic retinopathy, right eye	Type 1 diabetes mellitus with stable proliferative diabetic retinopathy, right eye	Diabetes Mellitus
L059	ICD10	2	Pilonidal cyst and sinus without abscess	Pilonidal cyst and sinus without abscess	Pilonidal cyst and sinus	Infections Of The Skin And Subcutaneous Tissue
P113	ICD10	2	Birth injury to facial nerve	Birth injury to facial nerve	Other birth injuries to central nervous system	Birth Trauma
S82261S	ICD10	2	Displaced segmental fx shaft of right tibia, sequela	Displaced segmental fracture of shaft of right tibia, sequela	Fracture of lower leg, including ankle	Injuries To The Knee And Lower Leg
F325	ICD10	2	Major depressive disorder, single episode, in full remission	Major depressive disorder, single episode, in full remission	Major depressive disorder, single episode	Mood [Affective] Disorders
H18211	ICD10	2	Corneal edema secondary to contact lens, right eye	Corneal edema secondary to contact lens, right eye	Other disorders of cornea	Disorders Of Sclera, Cornea, Iris And Ciliary Body
B9735	ICD10	2	HIV 2 as the cause of diseases classified elsewhere	Human immunodeficiency virus, type 2 [HIV 2] as the cause of diseases classified elsewhere	Viral agents as the cause of diseases classified elsewhere	Bacterial And Viral Infectious Agents
V409XXS	ICD10	2	Unsp car occ injured in clsn w ped/anml in traf, sequela	Unspecified car occupant injured in collision with pedestrian or animal in traffic accident, sequela	Car occupant injured in collision with pedestrian or animal	Car Occupant Injured In Transport Accident
S79922	ICD10	2	Unspecified injury of left thigh	Unspecified injury of left thigh	Other and unspecified injuries of hip and thigh	Injuries To The Hip And Thigh
52510	ICD9	1	Acq absence of teeth NOS	Acquired absence of teeth, unspecified	Other diseases and conditions of the teeth and supporting structures	Diseases Of Oral Cavity, Salivary Glands, And Jaws
O3111X5	ICD10	2	Cont preg aft spon abort of one fts or more, first tri, fts5	Continuing pregnancy after spontaneous abortion of one fetus or more, first trimester, fetus 5	Complications specific to multiple gestation	Maternal Care Related To The Fetus And Amniotic Cavity And Possible Delivery Problems
28983	ICD9	1	Myelofibrosis	Myelofibrosis	Other diseases of blood and blood-forming organs	Diseases Of The Blood And Blood-Forming Organs
Q369	ICD10	2	Cleft lip, unilateral	Cleft lip, unilateral	Cleft lip	Cleft Lip And Cleft Palate
W009XXS	ICD10	2	Unspecified fall due to ice and snow, sequela	Unspecified fall due to ice and snow, sequela	Fall due to ice and snow	Slipping, Tripping, Stumbling And Falls
E9427	ICD9	1	Adv eff antivaricose	Antivaricose drugs, including sclerosing agents, causing adverse effects in therapeutic use	Agents primarily affecting the cardiovascular system	Drugs, Medicinal And Biological Substances Causing Adverse Effects In Therapeutic Use
S8261XM	ICD10	2	Disp fx of lateral malleolus of r fibula, 7thM	Displaced fracture of lateral malleolus of right fibula, subsequent encounter for open fracture type I or II with nonunion	Fracture of lower leg, including ankle	Injuries To The Knee And Lower Leg
Y9342	ICD10	2	Activity, yoga	Activity, yoga	Activity codes	Supplementary Factors Related To Causes Of Morbidity Classified Elsewhere
M84377A	ICD10	2	Stress fracture, right toe(s), init encntr for fracture	Stress fracture, right toe(s), initial encounter for fracture	Disorder of continuity of bone	Disorders Of Bone Density And Structure
A7989	ICD10	2	Other specified rickettsioses	Other specified rickettsioses	Other rickettsioses	Rickettsioses
D3A021	ICD10	2	Benign carcinoid tumor of the cecum	Benign carcinoid tumor of the cecum	Neoplasm of uncrt behavior of oral cavity and dgstv organs	Neoplasms Of Uncertain Behavior, Polycythemia Vera And Myelodysplastic Syndromes
S3096XD	ICD10	2	Unsp superfic inj unsp external genital organs, male, subs	Unspecified superficial injury of unspecified external genital organs, male, subsequent encounter	Superfic inj abdomen, low back, pelvis and external genitals	Injuries To The Abdomen, Lower Back, Lumbar Spine, Pelvis And External Genitals
T40906D	ICD10	2	Underdosing of unspecified psychodysleptics, subs encntr	Underdosing of unspecified psychodysleptics, subsequent encounter	Narcotics and psychodysleptics	Poisoning By, Adverse Effects Of And Underdosing Of Drugs, Medicaments And Biological Substances
X31XXXD	ICD10	2	Exposure to excessive natural cold, subsequent encounter	Exposure to excessive natural cold, subsequent encounter	Exposure to excessive natural cold	Exposure To Forces Of Nature
S52299S	ICD10	2	Other fracture of shaft of unspecified ulna, sequela	Other fracture of shaft of unspecified ulna, sequela	Fracture of forearm	Injuries To The Elbow And Forearm
T461X1	ICD10	2	Poisoning by calcium-channel blockers, accidental	Poisoning by calcium-channel blockers, accidental (unintentional)	Agents primarily affecting the cardiovascular system	Poisoning By, Adverse Effects Of And Underdosing Of Drugs, Medicaments And Biological Substances
80376	ICD9	1	Opn skul fx NEC-coma NOS	Other open skull fracture with subarachnoid, subdural, and extradural hemorrhage, with loss of consciousness of unspecified duration	Other and unqualified skull fractures	Fractures
S42353G	ICD10	2	Displ commnt fx shaft of humer, unsp arm, 7thG	Displaced comminuted fracture of shaft of humerus, unspecified arm, subsequent encounter for fracture with delayed healing	Fracture of shoulder and upper arm	Injuries To The Shoulder And Upper Arm
S01159D	ICD10	2	Open bite of unsp eyelid and periocular area, subs encntr	Open bite of unspecified eyelid and periocular area, subsequent encounter	Open wound of head	Injuries To The Head
K08139	ICD10	2	Complete loss of teeth due to caries, unspecified class	Complete loss of teeth due to caries, unspecified class	Other disorders of teeth and supporting structures	Diseases Of Oral Cavity And Salivary Glands
I850	ICD10	2	Esophageal varices	Esophageal varices	Esophageal varices	Diseases Of Veins, Lymphatic Vessels And Lymph Nodes, Not Elsewhere Classified
S85172A	ICD10	2	Laceration of posterior tibial artery, left leg, init encntr	Laceration of posterior tibial artery, left leg, initial encounter	Injury of blood vessels at lower leg level	Injuries To The Knee And Lower Leg
O6010	ICD10	2	Preterm labor with preterm delivery, unspecified trimester	Preterm labor with preterm delivery, unspecified trimester	Preterm labor	Complications Of Labor And Delivery
64513	ICD9	1	Post term preg-antepar	Post term pregnancy, antepartum condition or complication	Late pregnancy	Complications Mainly Related To Pregnancy
S82892K	ICD10	2	Oth fracture of left lower leg, subs for clos fx w nonunion	Other fracture of left lower leg, subsequent encounter for closed fracture with nonunion	Fracture of lower leg, including ankle	Injuries To The Knee And Lower Leg
H3520	ICD10	2	Other non-diabetic proliferative retinopathy, unsp eye	Other non-diabetic proliferative retinopathy, unspecified eye	Other retinal disorders	Disorders Of Choroid And Retina
1400	ICD9	1	TB peritonitis-unspec	Tuberculous peritonitis, unspecified	Tuberculosis of intestines, peritoneum, and mesenteric glands	Tuberculosis
S91114S	ICD10	2	Lac w/o fb of right lesser toe(s) w/o damage to nail, sqla	Laceration without foreign body of right lesser toe(s) without damage to nail, sequela	Open wound of ankle, foot and toes	Injuries To The Ankle And Foot
M6108	ICD10	2	Myositis ossificans traumatica, other site	Myositis ossificans traumatica, other site	Calcification and ossification of muscle	Disorders Of Muscles
R9720	ICD10	2	Elevated prostate specific antigen [PSA]	Elevated prostate specific antigen [PSA]	Elevated prostate specific antigen [PSA]	Abnormal Tumor Markers
H33123	ICD10	2	Parasitic cyst of retina, bilateral	Parasitic cyst of retina, bilateral	Retinal detachments and breaks	Disorders Of Choroid And Retina
K09	ICD10	2	Cysts of oral region, not elsewhere classified	Cysts of oral region, not elsewhere classified	Cysts of oral region, not elsewhere classified	Diseases Of Oral Cavity And Salivary Glands
293	ICD9	1	Transient mental disorders due to conditions classified elsewhere	Transient mental disorders due to conditions classified elsewhere	Transient mental disorders due to conditions classified elsewhere	Psychoses
T50903A	ICD10	2	Poisoning by unsp drug/meds/biol subst, assault, init	Poisoning by unspecified drugs, medicaments and biological substances, assault, initial encounter	Diuretics and oth and unsp drug/meds/biol subst	Poisoning By, Adverse Effects Of And Underdosing Of Drugs, Medicaments And Biological Substances
S52391M	ICD10	2	Oth fx shaft of rad, r arm, 7thM	Other fracture of shaft of radius, right arm, subsequent encounter for open fracture type I or II with nonunion	Fracture of forearm	Injuries To The Elbow And Forearm
Y37320S	ICD10	2	Milt op involving incendiary bullet, milt, sequela	Military operations involving incendiary bullet, military personnel, sequela	Military operations	Legal Intervention, Operations Of War, Military Operations, And Terrorism
S52513A	ICD10	2	Disp fx of unsp radial styloid process, init for clos fx	Displaced fracture of unspecified radial styloid process, initial encounter for closed fracture	Fracture of forearm	Injuries To The Elbow And Forearm
V9120	ICD9	1	Quad gest-plac/sac NOS	Quadruplet gestation, unspecified number of placenta and unspecified number of amniotic sacs	Multiple gestation placenta status	Multiple Gestation Placenta Status
S15302S	ICD10	2	Unspecified injury of left internal jugular vein, sequela	Unspecified injury of left internal jugular vein, sequela	Injury of blood vessels at neck level	Injuries To The Neck
W01111D	ICD10	2	Fall same lev from slip/trip w strk agnst pwr tl/machn, subs	Fall on same level from slipping, tripping and stumbling with subsequent striking against power tool or machine, subsequent encounter	Fall on same level from slipping, tripping and stumbling	Slipping, Tripping, Stumbling And Falls
I82542	ICD10	2	Chronic embolism and thrombosis of left tibial vein	Chronic embolism and thrombosis of left tibial vein	Other venous embolism and thrombosis	Diseases Of Veins, Lymphatic Vessels And Lymph Nodes, Not Elsewhere Classified
T485X5	ICD10	2	Adverse effect of other anti-common-cold drugs	Adverse effect of other anti-common-cold drugs	Agents prim act on smooth and skeletal musc and the resp sys	Poisoning By, Adverse Effects Of And Underdosing Of Drugs, Medicaments And Biological Substances
S62308K	ICD10	2	Unsp fracture of oth metacarpal bone, subs for fx w nonunion	Unspecified fracture of other metacarpal bone, subsequent encounter for fracture with nonunion	Fracture at wrist and hand level	Injuries To The Wrist, Hand And Fingers
S61207S	ICD10	2	Unsp opn wnd l little finger w/o damage to nail, sequela	Unspecified open wound of left little finger without damage to nail, sequela	Open wound of wrist, hand and fingers	Injuries To The Wrist, Hand And Fingers
T363X4D	ICD10	2	Poisoning by macrolides, undetermined, subsequent encounter	Poisoning by macrolides, undetermined, subsequent encounter	Systemic antibiotics	Poisoning By, Adverse Effects Of And Underdosing Of Drugs, Medicaments And Biological Substances
I30	ICD10	2	Acute pericarditis	Acute pericarditis	Acute pericarditis	Other Forms Of Heart Disease
S73119	ICD10	2	Iliofemoral ligament sprain of unspecified hip	Iliofemoral ligament sprain of unspecified hip	Dislocation and sprain of joint and ligaments of hip	Injuries To The Hip And Thigh
T400X6S	ICD10	2	Underdosing of opium, sequela	Underdosing of opium, sequela	Narcotics and psychodysleptics	Poisoning By, Adverse Effects Of And Underdosing Of Drugs, Medicaments And Biological Substances
C4359	ICD10	2	Malignant melanoma of other part of trunk	Malignant melanoma of other part of trunk	Malignant melanoma of skin	Melanoma And Other Malignant Neoplasms Of Skin
E13329	ICD10	2	Oth diabetes w mild nonprlf diabetic rtnop w/o macular edema	Other specified diabetes mellitus with mild nonproliferative diabetic retinopathy without macular edema	Other specified diabetes mellitus	Diabetes Mellitus
V142XXD	ICD10	2	Unsp pedl cyclst injured in collision w hv veh nontraf, subs	Unspecified pedal cyclist injured in collision with heavy transport vehicle or bus in nontraffic accident, subsequent encounter	Pedal cycle rider injured in collision w hv veh	Pedal Cycle Rider Injured In Transport Accident
S82431S	ICD10	2	Displaced oblique fracture of shaft of right fibula, sequela	Displaced oblique fracture of shaft of right fibula, sequela	Fracture of lower leg, including ankle	Injuries To The Knee And Lower Leg
S3093	ICD10	2	Unspecified superficial injury of penis	Unspecified superficial injury of penis	Superfic inj abdomen, low back, pelvis and external genitals	Injuries To The Abdomen, Lower Back, Lumbar Spine, Pelvis And External Genitals
T420X	ICD10	2	Hydantoin derivatives	Poisoning by, adverse effect of and underdosing of hydantoin derivatives	Antiepileptic, sedative- hypnotic and antiparkinsonism drugs	Poisoning By, Adverse Effects Of And Underdosing Of Drugs, Medicaments And Biological Substances
S83145S	ICD10	2	Lateral disloc of proximal end of tibia, left knee, sequela	Lateral dislocation of proximal end of tibia, left knee, sequela	Dislocation and sprain of joints and ligaments of knee	Injuries To The Knee And Lower Leg
T65293A	ICD10	2	Toxic effect of oth tobacco and nicotine, assault, init	Toxic effect of other tobacco and nicotine, assault, initial encounter	Toxic effect of other and unspecified substances	Toxic Effects Of Substances Chiefly Nonmedicinal As To Source
T22749S	ICD10	2	Corrosion of third degree of unspecified axilla, sequela	Corrosion of third degree of unspecified axilla, sequela	Burn and corrosion of shldr/up lmb, except wrist and hand	Burns And Corrosions Of External Body Surface, Specified By Site
Y36260A	ICD10	2	War op involving fragmt of improv explosv device, milt, init	War operations involving fragments of improvised explosive device [IED], military personnel, initial encounter	Operations of war	Legal Intervention, Operations Of War, Military Operations, And Terrorism
S8253XM	ICD10	2	Disp fx of med malleolus of unsp tibia, 7thM	Displaced fracture of medial malleolus of unspecified tibia, subsequent encounter for open fracture type I or II with nonunion	Fracture of lower leg, including ankle	Injuries To The Knee And Lower Leg
S14113D	ICD10	2	Complete lesion at C3 level of cervical spinal cord, subs	Complete lesion at C3 level of cervical spinal cord, subsequent encounter	Injury of nerves and spinal cord at neck level	Injuries To The Neck
D036	ICD10	2	Melanoma in situ of upper limb, including shoulder	Melanoma in situ of upper limb, including shoulder	Melanoma in situ	In Situ Neoplasms
38641	ICD9	1	Round window fistula	Round window fistula	Vertiginous syndromes and other disorders of vestibular system	Diseases Of The Ear And Mastoid Process
E034	ICD10	2	Atrophy of thyroid (acquired)	Atrophy of thyroid (acquired)	Other hypothyroidism	Disorders Of Thyroid Gland
S64492A	ICD10	2	Injury of digital nerve of right middle finger, init encntr	Injury of digital nerve of right middle finger, initial encounter	Injury of nerves at wrist and hand level	Injuries To The Wrist, Hand And Fingers
S82854E	ICD10	2	Nondisp trimalleol fx r low leg, 7thE	Nondisplaced trimalleolar fracture of right lower leg, subsequent encounter for open fracture type I or II with routine healing	Fracture of lower leg, including ankle	Injuries To The Knee And Lower Leg
V6112	ICD9	1	Cnsl perp partner abuse	Counseling for perpetrator of spousal and partner abuse	Other family circumstances	Persons Encountering Health Services In Other Circumstances
S72141A	ICD10	2	Displaced intertrochanteric fracture of right femur, init	Displaced intertrochanteric fracture of right femur, initial encounter for closed fracture	Fracture of femur	Injuries To The Hip And Thigh
S42296	ICD10	2	Other nondisp fx of upper end of unspecified humerus	Other nondisplaced fracture of upper end of unspecified humerus	Fracture of shoulder and upper arm	Injuries To The Shoulder And Upper Arm
I80291	ICD10	2	Phlebitis and thombophlb of deep vessels of r low extrem	Phlebitis and thrombophlebitis of other deep vessels of right lower extremity	Phlebitis and thrombophlebitis	Diseases Of Veins, Lymphatic Vessels And Lymph Nodes, Not Elsewhere Classified
T63894A	ICD10	2	Toxic effect of contact w oth venomous animals, undet, init	Toxic effect of contact with other venomous animals, undetermined, initial encounter	Toxic effect of contact with venomous animals and plants	Toxic Effects Of Substances Chiefly Nonmedicinal As To Source
S85919A	ICD10	2	Lacerat unsp blood vessel at lower leg level, unsp leg, init	Laceration of unspecified blood vessel at lower leg level, unspecified leg, initial encounter	Injury of blood vessels at lower leg level	Injuries To The Knee And Lower Leg
S5234	ICD10	2	Spiral fracture of shaft of radius	Spiral fracture of shaft of radius	Fracture of forearm	Injuries To The Elbow And Forearm
O335XX4	ICD10	2	Matern care for disproprtn d/t unusually large fetus, fts4	Maternal care for disproportion due to unusually large fetus, fetus 4	Maternal care for disproportion	Maternal Care Related To The Fetus And Amniotic Cavity And Possible Delivery Problems
S52292E	ICD10	2	Oth fx shaft of l ulna, 7thE	Other fracture of shaft of left ulna, subsequent encounter for open fracture type I or II with routine healing	Fracture of forearm	Injuries To The Elbow And Forearm
T71124S	ICD10	2	Asphyxiation due to plastic bag, undetermined, sequela	Asphyxiation due to plastic bag, undetermined, sequela	Asphyxiation	Other And Unspecified Effects Of External Causes
T43022S	ICD10	2	Poisoning by tetracyclic antidepressants, self-harm, sequela	Poisoning by tetracyclic antidepressants, intentional self-harm, sequela	Psychotropic drugs, not elsewhere classified	Poisoning By, Adverse Effects Of And Underdosing Of Drugs, Medicaments And Biological Substances
Z684	ICD10	2	Body mass index (BMI) 40 or greater, adult	Body mass index (BMI) 40 or greater, adult	Body mass index [BMI]	Body Mass Index [BMI]
H3012	ICD10	2	Disseminated chorioretinal inflammation, peripheral	Disseminated chorioretinal inflammation, peripheral	Chorioretinal inflammation	Disorders Of Choroid And Retina
S27899A	ICD10	2	Unspecified injury of oth intrathoracic organs, init encntr	Unspecified injury of other specified intrathoracic organs, initial encounter	Injury of other and unspecified intrathoracic organs	Injuries To The Thorax
S56429S	ICD10	2	Lacerat extn musc/fasc/tend unsp finger at forarm lv, sqla	Laceration of extensor muscle, fascia and tendon of unspecified finger at forearm level, sequela	Injury of muscle, fascia and tendon at forearm level	Injuries To The Elbow And Forearm
T82533A	ICD10	2	Leakage of balloon (counterpulsation) device, init encntr	Leakage of balloon (counterpulsation) device, initial encounter	Complications of cardiac and vascular prosth dev/grft	Complications Of Surgical And Medical Care, Not Elsewhere Classified
S00532D	ICD10	2	Contusion of oral cavity, subsequent encounter	Contusion of oral cavity, subsequent encounter	Superficial injury of head	Injuries To The Head
H811	ICD10	2	Benign paroxysmal vertigo	Benign paroxysmal vertigo	Disorders of vestibular function	Diseases Of Inner Ear
V9338XA	ICD10	2	Fall on board other unpowered watercraft, initial encounter	Fall on board other unpowered watercraft, initial encounter	Oth injury due to acc on board wtrcrft, w/o acc to wtrcrft	Water Transport Accidents
I83003	ICD10	2	Varicose veins of unsp lower extremity with ulcer of ankle	Varicose veins of unspecified lower extremity with ulcer of ankle	Varicose veins of lower extremities	Diseases Of Veins, Lymphatic Vessels And Lymph Nodes, Not Elsewhere Classified
368	ICD9	1	Other specified meningococcal infections	Other specified meningococcal infections	Meningococcal infection	Other Bacterial Diseases
S92332A	ICD10	2	Disp fx of third metatarsal bone, left foot, init	Displaced fracture of third metatarsal bone, left foot, initial encounter for closed fracture	Fracture of foot and toe, except ankle	Injuries To The Ankle And Foot
S82829D	ICD10	2	Torus fx lower end of unsp fibula, subs for fx w routn heal	Torus fracture of lower end of unspecified fibula, subsequent encounter for fracture with routine healing	Fracture of lower leg, including ankle	Injuries To The Knee And Lower Leg
28800	ICD9	1	Neutropenia NOS	Neutropenia, unspecified	Diseases of white blood cells	Diseases Of The Blood And Blood-Forming Organs
S63266	ICD10	2	Dislocation of MCP joint of right little finger	Dislocation of metacarpophalangeal joint of right little finger	Dislocation and sprain of joints and ligaments at wrs/hnd lv	Injuries To The Wrist, Hand And Fingers
S52389B	ICD10	2	Bent bone of unsp radius, init for opn fx type I/2	Bent bone of unspecified radius, initial encounter for open fracture type I or II	Fracture of forearm	Injuries To The Elbow And Forearm
M6014	ICD10	2	Interstitial myositis, hand	Interstitial myositis, hand	Myositis	Disorders Of Muscles
66541	ICD9	1	High vaginal lacer-deliv	High vaginal laceration, delivered, with or without mention of antepartum condition	Other obstetrical trauma	Complications Occurring Mainly In The Course Of Labor And Delivery
S59012P	ICD10	2	Sltr-haris Type I physl fx low end ulna, l arm, 7thP	Salter-Harris Type I physeal fracture of lower end of ulna, left arm, subsequent encounter for fracture with malunion	Other and unspecified injuries of elbow and forearm	Injuries To The Elbow And Forearm
O42913	ICD10	2	Pretrm prem ROM, unsp time betw rupt and onst labr, 3rd tri	Preterm premature rupture of membranes, unspecified as to length of time between rupture and onset of labor, third trimester	Premature rupture of membranes	Maternal Care Related To The Fetus And Amniotic Cavity And Possible Delivery Problems
S52301E	ICD10	2	Unsp fx shaft of r rad, 7thE	Unspecified fracture of shaft of right radius, subsequent encounter for open fracture type I or II with routine healing	Fracture of forearm	Injuries To The Elbow And Forearm
S04811D	ICD10	2	Injury of olfactory nerve, right side, subsequent encounter	Injury of olfactory [1st ] nerve, right side, subsequent encounter	Injury of cranial nerve	Injuries To The Head
M4644	ICD10	2	Discitis, unspecified, thoracic region	Discitis, unspecified, thoracic region	Other inflammatory spondylopathies	Spondylopathies
24991	ICD9	1	Sec DM unsp uncontrold	Secondary diabetes mellitus with unspecified complication, uncontrolled	Secondary diabetes mellitus	Diseases Of Other Endocrine Glands
B389	ICD10	2	Coccidioidomycosis, unspecified	Coccidioidomycosis, unspecified	Coccidioidomycosis	Mycoses
T233	ICD10	2	Burn of third degree of wrist and hand	Burn of third degree of wrist and hand	Burn and corrosion of wrist and hand	Burns And Corrosions Of External Body Surface, Specified By Site
E7020	ICD10	2	Disorder of tyrosine metabolism, unspecified	Disorder of tyrosine metabolism, unspecified	Disorders of aromatic amino-acid metabolism	Metabolic Disorders
86353	ICD9	1	Descending colon inj-opn	Injury to descending [left] colon, with open wound into cavity	Injury to gastrointestinal tract	Internal Injury Of Thorax, Abdomen, And Pelvis
S8360XS	ICD10	2	Sprain of super tibiofibul joint and ligmt, unsp knee, sqla	Sprain of the superior tibiofibular joint and ligament, unspecified knee, sequela	Dislocation and sprain of joints and ligaments of knee	Injuries To The Knee And Lower Leg
Y36040D	ICD10	2	War operations involving explosion of torpedo, milt, subs	War operations involving explosion of torpedo, military personnel, subsequent encounter	Operations of war	Legal Intervention, Operations Of War, Military Operations, And Terrorism
94516	ICD9	1	1st deg burn thigh	Erythema [first degree] of thigh [any part]	Burn of lower limb(s)	Burns
S3981	ICD10	2	Other specified injuries of abdomen	Other specified injuries of abdomen	Oth & unsp injuries of abd, low back, pelv & extrn genitals	Injuries To The Abdomen, Lower Back, Lumbar Spine, Pelvis And External Genitals
S27818D	ICD10	2	Other injury of esophagus (thoracic part), subs encntr	Other injury of esophagus (thoracic part), subsequent encounter	Injury of other and unspecified intrathoracic organs	Injuries To The Thorax
S91143	ICD10	2	Pnctr w foreign body of unsp great toe w/o damage to nail	Puncture wound with foreign body of unspecified great toe without damage to nail	Open wound of ankle, foot and toes	Injuries To The Ankle And Foot
T498X4S	ICD10	2	Poisoning by other topical agents, undetermined, sequela	Poisoning by other topical agents, undetermined, sequela	Topical skin/eye/ENT/dental drugs	Poisoning By, Adverse Effects Of And Underdosing Of Drugs, Medicaments And Biological Substances
O45019	ICD10	2	Prem separtn of placenta w afibrinogenemia, unsp trimester	Premature separation of placenta with afibrinogenemia, unspecified trimester	Premature separation of placenta [abruptio placentae]	Maternal Care Related To The Fetus And Amniotic Cavity And Possible Delivery Problems
G438	ICD10	2	Other migraine	Other migraine	Migraine	Episodic And Paroxysmal Disorders
L2381	ICD10	2	Allergic contact dermatitis due to animal (cat) (dog) dander	Allergic contact dermatitis due to animal (cat) (dog) dander	Allergic contact dermatitis	Dermatitis And Eczema
S0004XD	ICD10	2	External constriction of part of scalp, subsequent encounter	External constriction of part of scalp, subsequent encounter	Superficial injury of head	Injuries To The Head
L816	ICD10	2	Other disorders of diminished melanin formation	Other disorders of diminished melanin formation	Other disorders of pigmentation	Other Disorders Of The Skin And Subcutaneous Tissue
T2371	ICD10	2	Corrosion of third degree of thumb (nail)	Corrosion of third degree of thumb (nail)	Burn and corrosion of wrist and hand	Burns And Corrosions Of External Body Surface, Specified By Site
T24219S	ICD10	2	Burn of second degree of unspecified thigh, sequela	Burn of second degree of unspecified thigh, sequela	Burn and corrosion of lower limb, except ankle and foot	Burns And Corrosions Of External Body Surface, Specified By Site
S14136	ICD10	2	Anterior cord syndrome at C6 level of cervical spinal cord	Anterior cord syndrome at C6 level of cervical spinal cord	Injury of nerves and spinal cord at neck level	Injuries To The Neck
S91132A	ICD10	2	Pnctr w/o fb of left great toe w/o damage to nail, init	Puncture wound without foreign body of left great toe without damage to nail, initial encounter	Open wound of ankle, foot and toes	Injuries To The Ankle And Foot
S82392N	ICD10	2	Oth fx low end l tibia, 7thN	Other fracture of lower end of left tibia, subsequent encounter for open fracture type IIIA, IIIB, or IIIC with nonunion	Fracture of lower leg, including ankle	Injuries To The Knee And Lower Leg
8716	ICD9	1	Penetrat FB NEC eye	Penetration of eyeball with (nonmagnetic) foreign body	Open wound of eyeball	Open Wounds
S12400A	ICD10	2	Unsp disp fx of fifth cervical vertebra, init for clos fx	Unspecified displaced fracture of fifth cervical vertebra, initial encounter for closed fracture	Fracture of cervical vertebra and other parts of neck	Injuries To The Neck
O2631	ICD10	2	Retained uterin contracep dev in pregnancy, first trimester	Retained intrauterine contraceptive device in pregnancy, first trimester	Maternal care for oth conditions predom related to pregnancy	Other Maternal Disorders Predominantly Related To Pregnancy
S52326E	ICD10	2	Nondisp transverse fx shaft of unsp rad, 7thE	Nondisplaced transverse fracture of shaft of unspecified radius, subsequent encounter for open fracture type I or II with routine healing	Fracture of forearm	Injuries To The Elbow And Forearm
7138	ICD9	1	Arthrop w oth dis NEC	Arthropathy associated with other conditions classifiable elsewhere	Arthropathy associated with other disorders classified elsewhere	Arthropathies And Related Disorders
V623XXS	ICD10	2	Occup of hv veh inj in clsn w 2/3-whl mv nontraf, sequela	Unspecified occupant of heavy transport vehicle injured in collision with two- or three-wheeled motor vehicle in nontraffic accident, sequela	Occupant of hv veh injured in collision w 2/3-whl mv	Occupant Of Heavy Transport Vehicle Injured In Transport Accident
E9250	ICD9	1	Domestic wiring accident	Accident caused by domestic wiring and appliances	Accident caused by electric current	Other Accidents
S0087XD	ICD10	2	Other superficial bite of other part of head, subs encntr	Other superficial bite of other part of head, subsequent encounter	Superficial injury of head	Injuries To The Head
S32592S	ICD10	2	Other specified fracture of left pubis, sequela	Other specified fracture of left pubis, sequela	Fracture of lumbar spine and pelvis	Injuries To The Abdomen, Lower Back, Lumbar Spine, Pelvis And External Genitals
9689	ICD9	1	Pois-local anest NEC/NOS	Poisoning by other and unspecified local anesthetics	Poisoning by other central nervous system depressants and anesthetics	Poisoning By Drugs, Medicinal And Biological Substances
S0210XS	ICD10	2	Unspecified fracture of base of skull, sequela	Unspecified fracture of base of skull, sequela	Fracture of skull and facial bones	Injuries To The Head
S62146B	ICD10	2	Nondisp fx of body of hamate bone, unsp wrs, init for opn fx	Nondisplaced fracture of body of hamate [unciform] bone, unspecified wrist, initial encounter for open fracture	Fracture at wrist and hand level	Injuries To The Wrist, Hand And Fingers
V610XXA	ICD10	2	Driver of hv veh injured in clsn w pedl cyc nontraf, init	Driver of heavy transport vehicle injured in collision with pedal cycle in nontraffic accident, initial encounter	Occupant of hv veh injured in collision w pedal cycle	Occupant Of Heavy Transport Vehicle Injured In Transport Accident
K5750	ICD10	2	Dvrtclos of both sm and lg int w/o perf or abscs w/o bleed	Diverticulosis of both small and large intestine without perforation or abscess without bleeding	Diverticular disease of intestine	Other Diseases Of Intestines
V189XXD	ICD10	2	Unsp pedl cyclst injured in nonclsn trnsp acc in traf, subs	Unspecified pedal cyclist injured in noncollision transport accident in traffic accident, subsequent encounter	Pedal cycle rider injured in noncollision transport accident	Pedal Cycle Rider Injured In Transport Accident
S42431G	ICD10	2	Disp fx of lateral epicondyl of r humer, 7thG	Displaced fracture (avulsion) of lateral epicondyle of right humerus, subsequent encounter for fracture with delayed healing	Fracture of shoulder and upper arm	Injuries To The Shoulder And Upper Arm
H9402	ICD10	2	Acustc neuritis in infec/parastc dis classd elswhr, left ear	Acoustic neuritis in infectious and parasitic diseases classified elsewhere, left ear	Other disorders of ear in diseases classified elsewhere	Other Disorders Of Ear
G822	ICD10	2	Paraplegia	Paraplegia	Paraplegia (paraparesis) and quadriplegia (quadriparesis)	Cerebral Palsy And Other Paralytic Syndromes
N025	ICD10	2	Recurrent and perst hematur w diffuse mesangiocap glomrlneph	Recurrent and persistent hematuria with diffuse mesangiocapillary glomerulonephritis	Recurrent and persistent hematuria	Glomerular Diseases
T497X	ICD10	2	Dental drugs, topically applied	Poisoning by, adverse effect of and underdosing of dental drugs, topically applied	Topical skin/eye/ENT/dental drugs	Poisoning By, Adverse Effects Of And Underdosing Of Drugs, Medicaments And Biological Substances
S20442S	ICD10	2	External constriction of left back wall of thorax, sequela	External constriction of left back wall of thorax, sequela	Superficial injury of thorax	Injuries To The Thorax
T460X2A	ICD10	2	Poisn by cardi-stim glycos/drug simlar act, self-harm, init	Poisoning by cardiac-stimulant glycosides and drugs of similar action, intentional self-harm, initial encounter	Agents primarily affecting the cardiovascular system	Poisoning By, Adverse Effects Of And Underdosing Of Drugs, Medicaments And Biological Substances
Y9373	ICD10	2	Activity, racquet and hand sports	Activity, racquet and hand sports	Activity codes	Supplementary Factors Related To Causes Of Morbidity Classified Elsewhere
M93021	ICD10	2	Chronic slipped upper femoral epiphysis, right hip	Chronic slipped upper femoral epiphysis (nontraumatic), right hip	Other osteochondropathies	Chondropathies
M84572K	ICD10	2	Path fx in neopltc disease, l ankle, subs for fx w nonunion	Pathological fracture in neoplastic disease, left ankle, subsequent encounter for fracture with nonunion	Disorder of continuity of bone	Disorders Of Bone Density And Structure
S82231C	ICD10	2	Displ oblique fx shaft of r tibia, 7thC	Displaced oblique fracture of shaft of right tibia, initial encounter for open fracture type IIIA, IIIB, or IIIC	Fracture of lower leg, including ankle	Injuries To The Knee And Lower Leg
S65902S	ICD10	2	Unsp inj unsp blood vess at wrs/hnd lv of left arm, sequela	Unspecified injury of unspecified blood vessel at wrist and hand level of left arm, sequela	Injury of blood vessels at wrist and hand level	Injuries To The Wrist, Hand And Fingers
2632	ICD9	1	Arrest devel d/t malnutr	Arrested development following protein-calorie malnutrition	Other and unspecified protein-calorie malnutrition	Nutritional Deficiencies
G5600	ICD10	2	Carpal tunnel syndrome, unspecified upper limb	Carpal tunnel syndrome, unspecified upper limb	Mononeuropathies of upper limb	Nerve, Nerve Root And Plexus Disorders
O324XX2	ICD10	2	Maternal care for high head at term, fetus 2	Maternal care for high head at term, fetus 2	Maternal care for malpresentation of fetus	Maternal Care Related To The Fetus And Amniotic Cavity And Possible Delivery Problems
S99009P	ICD10	2	Unspecified physeal fracture of unspecified calcaneus, subsequent encounter for fracture with malunion	Unspecified physeal fracture of unspecified calcaneus, subsequent encounter for fracture with malunion	Unspecified physeal fracture of unspecified calcaneus, subsequent encounter for fracture with malunion	Injuries To The Ankle And Foot
V312	ICD9	1	Twin, mate lb-nonhosp	Twin birth, mate liveborn, born outside hospital and not hospitalized	Twin, mate liveborn	Liveborn Infants According To Type Of Birth
Y35811	ICD10	2	Legal intervnt w manhandling, law enforc offl injured	Legal intervention involving manhandling, law enforcement official injured	Legal intervention	Legal Intervention, Operations Of War, Military Operations, And Terrorism
T1502XA	ICD10	2	Foreign body in cornea, left eye, initial encounter	Foreign body in cornea, left eye, initial encounter	Foreign body on external eye	Effects Of Foreign Body Entering Through Natural Orifice
S92034S	ICD10	2	Nondisp avulsion fx tuberosity of r calcaneus, sequela	Nondisplaced avulsion fracture of tuberosity of right calcaneus, sequela	Fracture of foot and toe, except ankle	Injuries To The Ankle And Foot
D229	ICD10	2	Melanocytic nevi, unspecified	Melanocytic nevi, unspecified	Melanocytic nevi	Benign Neoplasms, Except Benign Neuroendocrine Tumors
T378X5S	ICD10	2	Adverse effect of systemic anti-infect/parasit, sequela	Adverse effect of other specified systemic anti-infectives and antiparasitics, sequela	Systemic anti- infectives and antiparasitics	Poisoning By, Adverse Effects Of And Underdosing Of Drugs, Medicaments And Biological Substances
S90859D	ICD10	2	Superficial foreign body, unspecified foot, subs encntr	Superficial foreign body, unspecified foot, subsequent encounter	Superficial injury of ankle, foot and toes	Injuries To The Ankle And Foot
V9104	ICD10	2	Burn due to sailboat on fire	Burn due to sailboat on fire	Other injury due to accident to watercraft	Water Transport Accidents
S72109K	ICD10	2	Unsp trochan fx unsp femur, subs for clos fx w nonunion	Unspecified trochanteric fracture of unspecified femur, subsequent encounter for closed fracture with nonunion	Fracture of femur	Injuries To The Hip And Thigh
T6114XD	ICD10	2	Scombroid fish poisoning, undetermined, subsequent encounter	Scombroid fish poisoning, undetermined, subsequent encounter	Toxic effect of noxious substances eaten as seafood	Toxic Effects Of Substances Chiefly Nonmedicinal As To Source
S72465Q	ICD10	2	Nondisp suprcndl fx w intrcndl extn low end l femr, 7thQ	Nondisplaced supracondylar fracture with intracondylar extension of lower end of left femur, subsequent encounter for open fracture type I or II with malunion	Fracture of femur	Injuries To The Hip And Thigh
V141XXS	ICD10	2	Pedl cyc passenger injured in clsn w hv veh nontraf, sequela	Pedal cycle passenger injured in collision with heavy transport vehicle or bus in nontraffic accident, sequela	Pedal cycle rider injured in collision w hv veh	Pedal Cycle Rider Injured In Transport Accident
S52002G	ICD10	2	Unsp fx upper end of l ulna, subs for clos fx w delay heal	Unspecified fracture of upper end of left ulna, subsequent encounter for closed fracture with delayed healing	Fracture of forearm	Injuries To The Elbow And Forearm
V1529	ICD9	1	Hx surgery to organs NEC	Personal history of surgery to other organs	Other personal history presenting hazards to health	Persons With Potential Health Hazards Related To Personal And Family History
T63481D	ICD10	2	Toxic effect of venom of arthropod, accidental, subs	Toxic effect of venom of other arthropod, accidental (unintentional), subsequent encounter	Toxic effect of contact with venomous animals and plants	Toxic Effects Of Substances Chiefly Nonmedicinal As To Source
S72342C	ICD10	2	Displ spiral fx shaft of l femr, init for opn fx type 3A/B/C	Displaced spiral fracture of shaft of left femur, initial encounter for open fracture type IIIA, IIIB, or IIIC	Fracture of femur	Injuries To The Hip And Thigh
S52221S	ICD10	2	Displaced transverse fx shaft of right ulna, sequela	Displaced transverse fracture of shaft of right ulna, sequela	Fracture of forearm	Injuries To The Elbow And Forearm
S52225G	ICD10	2	Nondisp transverse fx shaft of l ulna, 7thG	Nondisplaced transverse fracture of shaft of left ulna, subsequent encounter for closed fracture with delayed healing	Fracture of forearm	Injuries To The Elbow And Forearm
S52332S	ICD10	2	Displaced oblique fracture of shaft of left radius, sequela	Displaced oblique fracture of shaft of left radius, sequela	Fracture of forearm	Injuries To The Elbow And Forearm
S4982XD	ICD10	2	Oth injuries of left shoulder and upper arm, subs encntr	Other specified injuries of left shoulder and upper arm, subsequent encounter	Other and unspecified injuries of shoulder and upper arm	Injuries To The Shoulder And Upper Arm
M2211	ICD10	2	Recurrent subluxation of patella, right knee	Recurrent subluxation of patella, right knee	Disorder of patella	Other Joint Disorders
S27419D	ICD10	2	Primary blast injury of bronchus, unspecified, subs encntr	Primary blast injury of bronchus, unspecified, subsequent encounter	Injury of other and unspecified intrathoracic organs	Injuries To The Thorax
T826XXD	ICD10	2	Infect/inflm reaction due to cardiac valve prosthesis, subs	Infection and inflammatory reaction due to cardiac valve prosthesis, subsequent encounter	Complications of cardiac and vascular prosth dev/grft	Complications Of Surgical And Medical Care, Not Elsewhere Classified
S82391F	ICD10	2	Oth fx low end r tibia, 7thF	Other fracture of lower end of right tibia, subsequent encounter for open fracture type IIIA, IIIB, or IIIC with routine healing	Fracture of lower leg, including ankle	Injuries To The Knee And Lower Leg
V4362	ICD9	1	Joint replaced elbow	Elbow joint replacement	Organ or tissue replaced by other means	Persons With A Condition Influencing Their Health Status
S161	ICD10	2	Strain of muscle, fascia and tendon at neck level	Strain of muscle, fascia and tendon at neck level	Injury of muscle, fascia and tendon at neck level	Injuries To The Neck
V1021	ICD9	1	Hx-laryngeal malignancy	Personal history of malignant neoplasm of larynx	Personal history of malignant neoplasm	Persons With Potential Health Hazards Related To Personal And Family History
C8293	ICD10	2	Follicular lymphoma, unsp, intra-abdominal lymph nodes	Follicular lymphoma, unspecified, intra-abdominal lymph nodes	Follicular lymphoma	Malignant Neoplasms Of Lymphoid, Hematopoietic And Related Tissue
T481X1S	ICD10	2	Poisoning by skeletal muscle relaxants, accidental, sequela	Poisoning by skeletal muscle relaxants [neuromuscular blocking agents], accidental (unintentional), sequela	Agents prim act on smooth and skeletal musc and the resp sys	Poisoning By, Adverse Effects Of And Underdosing Of Drugs, Medicaments And Biological Substances
S53103S	ICD10	2	Unsp subluxation of unspecified ulnohumeral joint, sequela	Unspecified subluxation of unspecified ulnohumeral joint, sequela	Dislocation and sprain of joints and ligaments of elbow	Injuries To The Elbow And Forearm
34652	ICD9	1	Prs ara wo inf/ntr w st	Persistent migraine aura without cerebral infarction, without mention of intractable migraine with status migrainosus	Migraine	Other Disorders Of The Central Nervous System
M206	ICD10	2	Acquired deformities of toe(s), unspecified	Acquired deformities of toe(s), unspecified	Acquired deformities of fingers and toes	Other Joint Disorders
T39011S	ICD10	2	Poisoning by aspirin, accidental (unintentional), sequela	Poisoning by aspirin, accidental (unintentional), sequela	Nonopioid analgesics, antipyretics and antirheumatics	Poisoning By, Adverse Effects Of And Underdosing Of Drugs, Medicaments And Biological Substances
99813	ICD9	1	Seroma complicting proc	Seroma complicating a procedure	Other complications of procedures, NEC	Complications Of Surgical And Medical Care, Not Elsewhere Classified
S61339D	ICD10	2	Pnctr w/o foreign body of unsp finger w damage to nail, subs	Puncture wound without foreign body of unspecified finger with damage to nail, subsequent encounter	Open wound of wrist, hand and fingers	Injuries To The Wrist, Hand And Fingers
E844	ICD9	1	Other specified air transport accidents	Other specified air transport accidents	Other specified air transport accidents	Transport Accidents
B0600	ICD10	2	Rubella with neurological complication, unspecified	Rubella with neurological complication, unspecified	Rubella [German measles]	Viral Infections Characterized By Skin And Mucous Membrane Lesions
T535X3	ICD10	2	Toxic effect of chlorofluorocarbons, assault	Toxic effect of chlorofluorocarbons, assault	Toxic effect of halogen derivatives of aromat hydrocrb	Toxic Effects Of Substances Chiefly Nonmedicinal As To Source
C50611	ICD10	2	Malignant neoplasm of axillary tail of right female breast	Malignant neoplasm of axillary tail of right female breast	Malignant neoplasm of breast	Malignant Neoplasms Of Breast
N11	ICD10	2	Chronic tubulo-interstitial nephritis	Chronic tubulo-interstitial nephritis	Chronic tubulo-interstitial nephritis	Renal Tubulo-Interstitial Diseases
6910	ICD9	1	Diaper or napkin rash	Diaper or napkin rash	Atopic dermatitis and related conditions	Other Inflammatory Conditions Of Skin And Subcutaneous Tissue
T445X4S	ICD10	2	Poisoning by predom beta-adrenocpt agonists, undet, sequela	Poisoning by predominantly beta-adrenoreceptor agonists, undetermined, sequela	Drugs primarily affecting the autonomic nervous system	Poisoning By, Adverse Effects Of And Underdosing Of Drugs, Medicaments And Biological Substances
S7102	ICD10	2	Laceration with foreign body of hip	Laceration with foreign body of hip	Open wound of hip and thigh	Injuries To The Hip And Thigh
7099	ICD9	1	Skin disorder NOS	Unspecified disorder of skin and subcutaneous tissue	Other disorders of skin and subcutaneous tissue	Other Diseases Of Skin And Subcutaneous Tissue
3039	ICD9	1	Other and unspecified alcohol dependence	Other and unspecified alcohol dependence	Alcohol dependence syndrome	Neurotic Disorders, Personality Disorders, And Other Nonpsychotic Mental Disorders
S42491P	ICD10	2	Oth disp fx of lower end of r humer, subs for fx w malunion	Other displaced fracture of lower end of right humerus, subsequent encounter for fracture with malunion	Fracture of shoulder and upper arm	Injuries To The Shoulder And Upper Arm
S36898A	ICD10	2	Other injury of other intra-abdominal organs, init encntr	Other injury of other intra-abdominal organs, initial encounter	Injury of intra-abdominal organs	Injuries To The Abdomen, Lower Back, Lumbar Spine, Pelvis And External Genitals
94321	ICD9	1	2nd deg burn forearm	Blisters, epidermal loss [second degree] of forearm	Burn of upper limb, except wrist and hand	Burns
S22039S	ICD10	2	Unspecified fracture of third thoracic vertebra, sequela	Unspecified fracture of third thoracic vertebra, sequela	Fracture of rib(s), sternum and thoracic spine	Injuries To The Thorax
S63430D	ICD10	2	Traum rupt of volar plate of r idx fngr at MCP/IP jt, subs	Traumatic rupture of volar plate of right index finger at metacarpophalangeal and interphalangeal joint, subsequent encounter	Dislocation and sprain of joints and ligaments at wrs/hnd lv	Injuries To The Wrist, Hand And Fingers
O411034	ICD10	2	Infct of amniotic sac and membrns, unsp, third tri, fetus 4	Infection of amniotic sac and membranes, unspecified, third trimester, fetus 4	Other disorders of amniotic fluid and membranes	Maternal Care Related To The Fetus And Amniotic Cavity And Possible Delivery Problems
M63871	ICD10	2	Disorders of muscle in diseases classd elswhr, right ank/ft	Disorders of muscle in diseases classified elsewhere, right ankle and foot	Disorders of muscle in diseases classified elsewhere	Disorders Of Muscles
S91236	ICD10	2	Pnctr w/o fb of unsp lesser toe(s) w damage to nail	Puncture wound without foreign body of unspecified lesser toe(s) with damage to nail	Open wound of ankle, foot and toes	Injuries To The Ankle And Foot
S06369S	ICD10	2	Traum hemor cereb, w LOC of unsp duration, sequela	Traumatic hemorrhage of cerebrum, unspecified, with loss of consciousness of unspecified duration, sequela	Intracranial injury	Injuries To The Head
T2052	ICD10	2	Corrosion of first degree of lip(s)	Corrosion of first degree of lip(s)	Burn and corrosion of head, face, and neck	Burns And Corrosions Of External Body Surface, Specified By Site
6424	ICD9	1	Mild or unspecified pre-eclampsia	Mild or unspecified pre-eclampsia	Hypertension complicating pregnancy, childbirth, and the puerperium	Complications Mainly Related To Pregnancy
S63258S	ICD10	2	Unspecified dislocation of other finger, sequela	Unspecified dislocation of other finger, sequela	Dislocation and sprain of joints and ligaments at wrs/hnd lv	Injuries To The Wrist, Hand And Fingers
I63343	ICD10	2	Cerebral infarction due to thrombosis of bilateral cerebellar arteries	Cerebral infarction due to thrombosis of bilateral cerebellar arteries	Cerebral infarction due to thrombosis of bilateral cerebellar arteries	Cerebrovascular Diseases
T82593A	ICD10	2	Mech compl of balloon (counterpulsation) device, init encntr	Other mechanical complication of balloon (counterpulsation) device, initial encounter	Complications of cardiac and vascular prosth dev/grft	Complications Of Surgical And Medical Care, Not Elsewhere Classified
S62522P	ICD10	2	Disp fx of distal phalanx of l thm, subs for fx w malunion	Displaced fracture of distal phalanx of left thumb, subsequent encounter for fracture with malunion	Fracture at wrist and hand level	Injuries To The Wrist, Hand And Fingers
S92335A	ICD10	2	Nondisp fx of third metatarsal bone, left foot, init	Nondisplaced fracture of third metatarsal bone, left foot, initial encounter for closed fracture	Fracture of foot and toe, except ankle	Injuries To The Ankle And Foot
Z85028	ICD10	2	Personal history of other malignant neoplasm of stomach	Personal history of other malignant neoplasm of stomach	Personal history of malignant neoplasm	Persons With Potential Health Hazards Related To Family And Personal History And Certain Conditions Influencing Health Status
658	ICD9	1	Other problems associated with amniotic cavity and membranes	Other problems associated with amniotic cavity and membranes	Other problems associated with amniotic cavity and membranes	Normal Delivery, And Other Indications For Care In Pregnancy, Labor, And Delivery
C840	ICD10	2	Mycosis fungoides	Mycosis fungoides	Mature T/NK-cell lymphomas	Malignant Neoplasms Of Lymphoid, Hematopoietic And Related Tissue
W504	ICD10	2	Accidental scratch by another person	Accidental scratch by another person	Acc hit, strk, kick, twist, bite or scratch by another prsn	Exposure To Animate Mechanical Forces
H11009	ICD10	2	Unspecified pterygium of unspecified eye	Unspecified pterygium of unspecified eye	Other disorders of conjunctiva	Disorders Of Conjunctiva
Y36261	ICD10	2	War op involving fragmt of improv explosv device, civilian	War operations involving fragments of improvised explosive device [IED], civilian	Operations of war	Legal Intervention, Operations Of War, Military Operations, And Terrorism
T20611	ICD10	2	Corrosion of second degree of right ear	Corrosion of second degree of right ear [any part, except ear drum]	Burn and corrosion of head, face, and neck	Burns And Corrosions Of External Body Surface, Specified By Site
S66201A	ICD10	2	Unsp inj extensor musc/fasc/tend r thm at wrs/hnd lv, init	Unspecified injury of extensor muscle, fascia and tendon of right thumb at wrist and hand level, initial encounter	Injury of muscle, fascia and tendon at wrist and hand level	Injuries To The Wrist, Hand And Fingers
T38895	ICD10	2	Adverse effect of other hormones and synthetic substitutes	Adverse effect of other hormones and synthetic substitutes	Hormones and their synthetic substitutes and antag, NEC	Poisoning By, Adverse Effects Of And Underdosing Of Drugs, Medicaments And Biological Substances
S70319S	ICD10	2	Abrasion, unspecified thigh, sequela	Abrasion, unspecified thigh, sequela	Superficial injury of hip and thigh	Injuries To The Hip And Thigh
S15012D	ICD10	2	Minor laceration of left carotid artery, subs encntr	Minor laceration of left carotid artery, subsequent encounter	Injury of blood vessels at neck level	Injuries To The Neck
V9601XD	ICD10	2	Balloon crash injuring occupant, subsequent encounter	Balloon crash injuring occupant, subsequent encounter	Accident to nonpowered aircraft causing injury to occupant	Air And Space Transport Accidents
M02842	ICD10	2	Other reactive arthropathies, left hand	Other reactive arthropathies, left hand	Postinfective and reactive arthropathies	Infectious Arthropathies
H01019	ICD10	2	Ulcerative blepharitis unspecified eye, unspecified eyelid	Ulcerative blepharitis unspecified eye, unspecified eyelid	Other inflammation of eyelid	Disorders Of Eyelid, Lacrimal System And Orbit
S82899D	ICD10	2	Oth fx unsp lower leg, subs for clos fx w routn heal	Other fracture of unspecified lower leg, subsequent encounter for closed fracture with routine healing	Fracture of lower leg, including ankle	Injuries To The Knee And Lower Leg
H68013	ICD10	2	Acute Eustachian salpingitis, bilateral	Acute Eustachian salpingitis, bilateral	Eustachian salpingitis and obstruction	Diseases Of Middle Ear And Mastoid
T467X3	ICD10	2	Poisoning by peripheral vasodilators, assault	Poisoning by peripheral vasodilators, assault	Agents primarily affecting the cardiovascular system	Poisoning By, Adverse Effects Of And Underdosing Of Drugs, Medicaments And Biological Substances
E9942	ICD9	1	War inj:aircrft collisn	Injury due to war operations by destruction of aircraft due to collision with other aircraft	Injury due to war operations by destruction of aircraft	Injury Resulting From Operations Of War
S62009A	ICD10	2	Unsp fracture of navicular bone of unsp wrist, init	Unspecified fracture of navicular [scaphoid] bone of unspecified wrist, initial encounter for closed fracture	Fracture at wrist and hand level	Injuries To The Wrist, Hand And Fingers
R93429	ICD10	2	Abnormal radiologic findings on diagnostic imaging of unspecified kidney	Abnormal radiologic findings on diagnostic imaging of unspecified kidney	Abnormal radiologic findings on diagnostic imaging of unspecified kidney	Abnormal Findings On Diagnostic Imaging And In Function Studies, Without Diagnosis
Q911	ICD10	2	Trisomy 18, mosaicism (mitotic nondisjunction)	Trisomy 18, mosaicism (mitotic nondisjunction)	Trisomy 18 and Trisomy 13	Chromosomal Abnormalities, Not Elsewhere Classified
L2389	ICD10	2	Allergic contact dermatitis due to other agents	Allergic contact dermatitis due to other agents	Allergic contact dermatitis	Dermatitis And Eczema
S33141A	ICD10	2	Dislocation of L4/L5 lumbar vertebra, initial encounter	Dislocation of L4/L5 lumbar vertebra, initial encounter	Disloc & sprain of joints & ligaments of lumbar spin & pelv	Injuries To The Abdomen, Lower Back, Lumbar Spine, Pelvis And External Genitals
S60811A	ICD10	2	Abrasion of right wrist, initial encounter	Abrasion of right wrist, initial encounter	Superficial injury of wrist, hand and fingers	Injuries To The Wrist, Hand And Fingers
S37519A	ICD10	2	Primary blast injury of fallopian tube, unsp, init encntr	Primary blast injury of fallopian tube, unspecified, initial encounter	Injury of urinary and pelvic organs	Injuries To The Abdomen, Lower Back, Lumbar Spine, Pelvis And External Genitals
M89231	ICD10	2	Other disorders of bone development and growth, right ulna	Other disorders of bone development and growth, right ulna	Other disorders of bone	Other Osteopathies
V459XXD	ICD10	2	Unsp car occ injured in clsn w rail trn/veh in traf, subs	Unspecified car occupant injured in collision with railway train or railway vehicle in traffic accident, subsequent encounter	Car occupant injured in collision w rail trn/veh	Car Occupant Injured In Transport Accident
T537X	ICD10	2	Toxic effects of halogen derivatives of aromatic hydrocrb	Toxic effects of other halogen derivatives of aromatic hydrocarbons	Toxic effect of halogen derivatives of aromat hydrocrb	Toxic Effects Of Substances Chiefly Nonmedicinal As To Source
T20219	ICD10	2	Burn of second degree of unspecified ear	Burn of second degree of unspecified ear [any part, except ear drum]	Burn and corrosion of head, face, and neck	Burns And Corrosions Of External Body Surface, Specified By Site
Z703	ICD10	2	Cnsl rel to comb concrn rgrd sex attitude, behav and orientn	Counseling related to combined concerns regarding sexual attitude, behavior and orientation	Counseling related to sexual attitude, behavior and orientn	Persons Encountering Health Services In Other Circumstances
S9400XD	ICD10	2	Injury of lateral plantar nerve, unsp leg, subs encntr	Injury of lateral plantar nerve, unspecified leg, subsequent encounter	Injury of nerves at ankle and foot level	Injuries To The Ankle And Foot
S43301A	ICD10	2	Subluxation of unsp parts of right shoulder girdle, init	Subluxation of unspecified parts of right shoulder girdle, initial encounter	Disloc and sprain of joints and ligaments of shoulder girdle	Injuries To The Shoulder And Upper Arm
S00251A	ICD10	2	Superficial fb of right eyelid and periocular area, init	Superficial foreign body of right eyelid and periocular area, initial encounter	Superficial injury of head	Injuries To The Head
V434	ICD10	2	Prsn brd/alit a car injured pick-up truck, pk-up/van	Person boarding or alighting a car injured in collision with car, pick-up truck or van	Car occupant injured pick-up truck, pick-up truck or van	Car Occupant Injured In Transport Accident
H4703	ICD10	2	Optic nerve hypoplasia	Optic nerve hypoplasia	Other disorders of optic [2nd] nerve and visual pathways	Disorders Of Optic Nerve And Visual Pathways
D841	ICD10	2	Defects in the complement system	Defects in the complement system	Other immunodeficiencies	Certain Disorders Involving The Immune Mechanism
C700	ICD10	2	Malignant neoplasm of cerebral meninges	Malignant neoplasm of cerebral meninges	Malignant neoplasm of meninges	Malignant Neoplasms Of Eye, Brain And Other Parts Of Central Nervous System
S06821	ICD10	2	Injury of l int carotid, intcr w LOC of 30 minutes or less	Injury of left internal carotid artery, intracranial portion, not elsewhere classified with loss of consciousness of 30 minutes or less	Intracranial injury	Injuries To The Head
S20111A	ICD10	2	Abrasion of breast, right breast, initial encounter	Abrasion of breast, right breast, initial encounter	Superficial injury of thorax	Injuries To The Thorax
M261	ICD10	2	Anomalies of jaw-cranial base relationship	Anomalies of jaw-cranial base relationship	Dentofacial anomalies [including malocclusion]	Dentofacial Anomalies [Including Malocclusion] And Other Disorders Of Jaw
T63714D	ICD10	2	Toxic effect of contact w venomous marine plant, undet, subs	Toxic effect of contact with venomous marine plant, undetermined, subsequent encounter	Toxic effect of contact with venomous animals and plants	Toxic Effects Of Substances Chiefly Nonmedicinal As To Source
S40919D	ICD10	2	Unsp superficial injury of unspecified shoulder, subs encntr	Unspecified superficial injury of unspecified shoulder, subsequent encounter	Superficial injury of shoulder and upper arm	Injuries To The Shoulder And Upper Arm
I69133	ICD10	2	Monoplg upr lmb fol ntrm intcrbl hemor aff right nondom side	Monoplegia of upper limb following nontraumatic intracerebral hemorrhage affecting right non-dominant side	Sequelae of cerebrovascular disease	Cerebrovascular Diseases
H02514	ICD10	2	Abnormal innervation syndrome left upper eyelid	Abnormal innervation syndrome left upper eyelid	Other disorders of eyelid	Disorders Of Eyelid, Lacrimal System And Orbit
S72411	ICD10	2	Displaced unsp condyle fracture of lower end of right femur	Displaced unspecified condyle fracture of lower end of right femur	Fracture of femur	Injuries To The Hip And Thigh
F1128	ICD10	2	Opioid dependence with other opioid-induced disorder	Opioid dependence with other opioid-induced disorder	Opioid related disorders	Mental And Behavioral Disorders Due To Psychoactive Substance Use
T367X5S	ICD10	2	Adverse effect of antifungal antibiotics, sys used, sequela	Adverse effect of antifungal antibiotics, systemically used, sequela	Systemic antibiotics	Poisoning By, Adverse Effects Of And Underdosing Of Drugs, Medicaments And Biological Substances
37431	ICD9	1	Paralytic ptosis	Paralytic ptosis	Other disorders of eyelids	Disorders Of The Eye And Adnexa
M545	ICD10	2	Low back pain	Low back pain	Dorsalgia	Other Dorsopathies
S42112K	ICD10	2	Disp fx of body of scapula, l shldr, subs for fx w nonunion	Displaced fracture of body of scapula, left shoulder, subsequent encounter for fracture with nonunion	Fracture of shoulder and upper arm	Injuries To The Shoulder And Upper Arm
35	ICD9	1	Erysipelas	Erysipelas	Erysipelas	Other Bacterial Diseases
2519	ICD9	1	Pancreatic disorder NOS	Unspecified disorder of pancreatic internal secretion	Other disorders of pancreatic internal secretion	Diseases Of Other Endocrine Glands
S52209D	ICD10	2	Unsp fx shaft of unsp ulna, subs for clos fx w routn heal	Unspecified fracture of shaft of unspecified ulna, subsequent encounter for closed fracture with routine healing	Fracture of forearm	Injuries To The Elbow And Forearm
T84042D	ICD10	2	Periprosth fracture around internal prosth r knee jt, subs	Periprosthetic fracture around internal prosthetic right knee joint, subsequent encounter	Complications of internal orthopedic prosth dev/grft	Complications Of Surgical And Medical Care, Not Elsewhere Classified
S52372E	ICD10	2	Galeazzi's fx l rad, subs for opn fx type I/2 w routn heal	Galeazzi's fracture of left radius, subsequent encounter for open fracture type I or II with routine healing	Fracture of forearm	Injuries To The Elbow And Forearm
S63502A	ICD10	2	Unspecified sprain of left wrist, initial encounter	Unspecified sprain of left wrist, initial encounter	Dislocation and sprain of joints and ligaments at wrs/hnd lv	Injuries To The Wrist, Hand And Fingers
8012	ICD9	1	Closed with subarachnoid, subdural, and extradural hemorrhage	Closed with subarachnoid, subdural, and extradural hemorrhage	Fracture of base of skull	Fractures
E9585	ICD9	1	Injury-motor veh crash	Suicide and self-inflicted injury by crashing of motor vehicle	Suicide and self-inflicted injury by other and unspecified means	Suicide And Self-Inflicted Injury
H35121	ICD10	2	Retinopathy of prematurity, stage 1, right eye	Retinopathy of prematurity, stage 1, right eye	Other retinal disorders	Disorders Of Choroid And Retina
O641XX3	ICD10	2	Obstructed labor due to breech presentation, fetus 3	Obstructed labor due to breech presentation, fetus 3	Obstructed labor due to malposition and malpresent of fetus	Complications Of Labor And Delivery
S63036D	ICD10	2	Dislocation of midcarpal joint of unsp wrist, subs encntr	Dislocation of midcarpal joint of unspecified wrist, subsequent encounter	Dislocation and sprain of joints and ligaments at wrs/hnd lv	Injuries To The Wrist, Hand And Fingers
S35534D	ICD10	2	Injury of right uterine vein, subsequent encounter	Injury of right uterine vein, subsequent encounter	Inj blood vessels at abdomen, low back and pelvis level	Injuries To The Abdomen, Lower Back, Lumbar Spine, Pelvis And External Genitals
S82852P	ICD10	2	Displ trimalleol fx l low leg, subs for clos fx w malunion	Displaced trimalleolar fracture of left lower leg, subsequent encounter for closed fracture with malunion	Fracture of lower leg, including ankle	Injuries To The Knee And Lower Leg
S6339	ICD10	2	Traumatic rupture of other ligament of wrist	Traumatic rupture of other ligament of wrist	Dislocation and sprain of joints and ligaments at wrs/hnd lv	Injuries To The Wrist, Hand And Fingers
A52	ICD10	2	Late syphilis	Late syphilis	Late syphilis	Infections With A Predominantly Sexual Mode Of Transmission
T3360XS	ICD10	2	Superficial frostbite of unspecified hip and thigh, sequela	Superficial frostbite of unspecified hip and thigh, sequela	Superficial frostbite	Frostbite
V17	ICD9	1	Family history of certain chronic disabling diseases	Family history of certain chronic disabling diseases	Family history of certain chronic disabling diseases	Persons With Potential Health Hazards Related To Personal And Family History
66712	ICD9	1	Ret prod conc-del w p/p	Retained portions of placenta or membranes, without hemorrhage, delivered, with mention of postpartum complication	Retained placenta without hemorrhage	Complications Occurring Mainly In The Course Of Labor And Delivery
S158XXD	ICD10	2	Injury of oth blood vessels at neck level, subs encntr	Injury of other specified blood vessels at neck level, subsequent encounter	Injury of blood vessels at neck level	Injuries To The Neck
S72451Q	ICD10	2	Displ suprcndl fx w/o intrcndl extn low end r femr, 7thQ	Displaced supracondylar fracture without intracondylar extension of lower end of right femur, subsequent encounter for open fracture type I or II with malunion	Fracture of femur	Injuries To The Hip And Thigh
T63834	ICD10	2	Toxic effect of contact w oth venomous amphibian, undet	Toxic effect of contact with other venomous amphibian, undetermined	Toxic effect of contact with venomous animals and plants	Toxic Effects Of Substances Chiefly Nonmedicinal As To Source
H21561	ICD10	2	Pupillary abnormality, right eye	Pupillary abnormality, right eye	Other disorders of iris and ciliary body	Disorders Of Sclera, Cornea, Iris And Ciliary Body
V00832D	ICD10	2	Motorized mobility scooter colliding w statnry obj, subs	Motorized mobility scooter colliding with stationary object, subsequent encounter	Pedestrian conveyance accident	Pedestrian Injured In Transport Accident
9728	ICD9	1	Poison-capillary act agt	Poisoning by capillary-active drugs	Poisoning by agents primarily affecting the cardiovascular system	Poisoning By Drugs, Medicinal And Biological Substances
T39394D	ICD10	2	Poisoning by oth nonsteroid anti-inflam drugs, undet, subs	Poisoning by other nonsteroidal anti-inflammatory drugs [NSAID], undetermined, subsequent encounter	Nonopioid analgesics, antipyretics and antirheumatics	Poisoning By, Adverse Effects Of And Underdosing Of Drugs, Medicaments And Biological Substances
S6130	ICD10	2	Unspecified open wound of finger with damage to nail	Unspecified open wound of finger with damage to nail	Open wound of wrist, hand and fingers	Injuries To The Wrist, Hand And Fingers
T85123S	ICD10	2	Displacement of implanted electronic neurostimulator, generator, sequela	Displacement of implanted electronic neurostimulator, generator, sequela	Displacement of implanted electronic neurostimulator, generator, sequela	Complications Of Surgical And Medical Care, Not Elsewhere Classified
K5731	ICD10	2	Dvrtclos of lg int w/o perforation or abscess w bleeding	Diverticulosis of large intestine without perforation or abscess with bleeding	Diverticular disease of intestine	Other Diseases Of Intestines
R253	ICD10	2	Fasciculation	Fasciculation	Abnormal involuntary movements	Symptoms And Signs Involving The Nervous And Musculoskeletal Systems
S95909S	ICD10	2	Unsp inj unsp blood vess at ank/ft level, unsp leg, sequela	Unspecified injury of unspecified blood vessel at ankle and foot level, unspecified leg, sequela	Injury of blood vessels at ankle and foot level	Injuries To The Ankle And Foot
1210	ICD9	1	TB thoracic nodes-unspec	Tuberculosis of intrathoracic lymph nodes, unspecified	Other respiratory tuberculosis	Tuberculosis
V9080XS	ICD10	2	Drown due to oth accident to merchant ship, sequela	Drowning and submersion due to other accident to merchant ship, sequela	Drowning and submersion due to accident to watercraft	Water Transport Accidents
S60444A	ICD10	2	External constriction of right ring finger, init encntr	External constriction of right ring finger, initial encounter	Superficial injury of wrist, hand and fingers	Injuries To The Wrist, Hand And Fingers
M85669	ICD10	2	Other cyst of bone, unspecified lower leg	Other cyst of bone, unspecified lower leg	Other disorders of bone density and structure	Disorders Of Bone Density And Structure
O41143	ICD10	2	Placentitis, third trimester	Placentitis, third trimester	Other disorders of amniotic fluid and membranes	Maternal Care Related To The Fetus And Amniotic Cavity And Possible Delivery Problems
37112	ICD9	1	Stromal cornea pigment	Stromal corneal pigmentations	Corneal opacity and other disorders of cornea	Disorders Of The Eye And Adnexa
72281	ICD9	1	Postlaminect synd-cerv	Postlaminectomy syndrome, cervical region	Intervertebral disc disorders	Dorsopathies
S82863S	ICD10	2	Displaced Maisonneuve's fracture of unspecified leg, sequela	Displaced Maisonneuve's fracture of unspecified leg, sequela	Fracture of lower leg, including ankle	Injuries To The Knee And Lower Leg
T457	ICD10	2	Anticoagulant antagonists, vitamin K and oth coagulants	Poisoning by, adverse effect of and underdosing of anticoagulant antagonists, vitamin K and other coagulants	Primarily systemic and hematological agents, NEC	Poisoning By, Adverse Effects Of And Underdosing Of Drugs, Medicaments And Biological Substances
S61259	ICD10	2	Open bite of unspecified finger without damage to nail	Open bite of unspecified finger without damage to nail	Open wound of wrist, hand and fingers	Injuries To The Wrist, Hand And Fingers
C72	ICD10	2	Malig neoplm of spinal cord, cranial nerves and oth prt cnsl	Malignant neoplasm of spinal cord, cranial nerves and other parts of central nervous system	Malig neoplm of spinal cord, cranial nerves and oth prt cnsl	Malignant Neoplasms Of Eye, Brain And Other Parts Of Central Nervous System
7389	ICD9	1	Acq deformity NOS	Acquired deformity of unspecified site	Other acquired deformity	Osteopathies, Chondropathies, And Acquired Musculoskeletal Deformities
S83421S	ICD10	2	Sprain of lateral collateral ligament of right knee, sequela	Sprain of lateral collateral ligament of right knee, sequela	Dislocation and sprain of joints and ligaments of knee	Injuries To The Knee And Lower Leg
S62308G	ICD10	2	Unsp fracture of metacarpal bone, subs for fx w delay heal	Unspecified fracture of other metacarpal bone, subsequent encounter for fracture with delayed healing	Fracture at wrist and hand level	Injuries To The Wrist, Hand And Fingers
M67824	ICD10	2	Other specified disorders of tendon, left elbow	Other specified disorders of tendon, left elbow	Other disorders of synovium and tendon	Disorders Of Synovium And Tendon
S62245G	ICD10	2	Nondisp fx of shaft of 1st MC bone, l hand, 7thG	Nondisplaced fracture of shaft of first metacarpal bone, left hand, subsequent encounter for fracture with delayed healing	Fracture at wrist and hand level	Injuries To The Wrist, Hand And Fingers
71684	ICD9	1	Arthropathy NEC-hand	Other specified arthropathy, hand	Other and unspecified arthropathies	Arthropathies And Related Disorders
V3949	ICD10	2	Driver of 3-whl mv injured in collision w oth mv in traf	Driver of three-wheeled motor vehicle injured in collision with other motor vehicles in traffic accident	Occupant of 3-whl mv injured in oth and unsp transport acc	Occupant Of Three-Wheeled Motor Vehicle Injured In Transport Accident
[truncated: 110,068 more rows]
