# Supplementary material for: Large-scale deep learning analysis to identify adult patients at risk for combined and common variable immunodeficiencies
Source: Commun Med (Lond). 2023 Dec 20;3:189. doi: 10.1038/s43856-023-00412-8 (PMC10733406; doi:10.1038/s43856-023-00412-8)
Supplement: Supplementary file 5 — Supplementary Data 3 [file 43856_2023_412_MOESM5_ESM.zip › Supplementary Data 3/Phenotype_mapping_processed.csv]

diag_vers_typ_id	diag_cd	diag_desc	phecode	phenotype
2	A00	Cholera	8	Intestinal infection
2	A000	Classical cholera	8	Intestinal infection
2	A001	Cholera eltor	8	Intestinal infection
2	A009	Cholera, unspecified	8	Intestinal infection
2	A01	Typhoid and paratyphoid fevers	8	Intestinal infection
2	A010	Typhoid fever	8.5	Bacterial enteritis
2	A0100	Typhoid fever, unspecified	8.5	Bacterial enteritis
2	A0101	Typhoid meningitis	8.5	Bacterial enteritis
2	A0102	Typhoid myocarditis	8.5	Bacterial enteritis
2	A0103	Typhoid pneumonia	8.5	Bacterial enteritis
2	A0104	Typhoid arthritis	8.5	Bacterial enteritis
2	A0105	Typhoid osteomyelitis	8.5	Bacterial enteritis
2	A0109	Typhoid fever with other complications	8.5	Bacterial enteritis
2	A011	Paratyphoid fever A	8	Intestinal infection
2	A012	Paratyphoid fever B	8	Intestinal infection
2	A013	Paratyphoid fever C	8	Intestinal infection
2	A014	Paratyphoid fever, unspecified	8	Intestinal infection
2	A02	infection or foodborne intoxication due to any Salmonella species other than S. typhi and S. paratyphi	8.5	Bacterial enteritis
2	A020	Salmonellosis	8.5	Bacterial enteritis
2	A021	Salmonella sepsis	38.1	Gram negative septicemia
2	A022	Localized salmonella infections	8.5	Bacterial enteritis
2	A0220	Localized salmonella infection, unspecified	8.5	Bacterial enteritis
2	A0221	Salmonella meningitis	320	Meningitis
2	A0222	Salmonella pneumonia	480.1	Bacterial pneumonia
2	A0223	Salmonella arthritis	711	Arthropathy associated with infections
2	A0224	Salmonella osteomyelitis	710.1	Osteomyelitis
2	A0225	Salmonella tubulo-interstitial nephropathy	8.5	Bacterial enteritis
2	A0229	Salmonella with other localized infection	8.5	Bacterial enteritis
2	A028	Other specified salmonella infections	8.5	Bacterial enteritis
2	A029	Salmonella infection, unspecified	8.5	Bacterial enteritis
2	A03	Shigellosis	8.5	Bacterial enteritis
2	A030	Shigellosis due to Shigella dysenteriae	8.5	Bacterial enteritis
2	A031	Shigellosis due to Shigella flexneri	8.5	Bacterial enteritis
2	A032	Shigellosis due to Shigella boydii	8.5	Bacterial enteritis
2	A033	Shigellosis due to Shigella sonnei	8.5	Bacterial enteritis
2	A038	Other shigellosis	8.5	Bacterial enteritis
2	A039	Shigellosis, unspecified	8.5	Bacterial enteritis
2	A040	Enteropathogenic Escherichia coli infection	8.51	Intestinal e.coli
2	A041	Enterotoxigenic Escherichia coli infection	8.51	Intestinal e.coli
2	A042	Enteroinvasive Escherichia coli infection	8.51	Intestinal e.coli
2	A043	Enterohemorrhagic Escherichia coli infection	8.51	Intestinal e.coli
2	A044	Other intestinal Escherichia coli infections	8.51	Intestinal e.coli
2	A045	Campylobacter enteritis	8.5	Bacterial enteritis
2	A046	Enteritis due to Yersinia enterocolitica	8.5	Bacterial enteritis
2	A047	Pseudomembraneous colitis	8.52	Intestinal infection due to C. difficile
2	A0471	Enterocolitis due to Clostridium difficile, recurrent	8.52	Intestinal infection due to C. difficile
2	A0472	Enterocolitis due to Clostridium difficile, not specified as recurrent	8.52	Intestinal infection due to C. difficile
2	A048	Other specified bacterial intestinal infections	8.5	Bacterial enteritis
2	A049	Bacterial intestinal infection, unspecified	8.5	Bacterial enteritis
2	A050	Foodborne staphylococcal intoxication	8.5	Bacterial enteritis
2	A051	Classical foodborne intoxication due to Clostridium botulinum	8.5	Bacterial enteritis
2	A052	Pig-bel	8.5	Bacterial enteritis
2	A053	Foodborne Vibrio parahaemolyticus intoxication	8.5	Bacterial enteritis
2	A054	Foodborne Bacillus cereus intoxication	8.5	Bacterial enteritis
2	A055	Foodborne Vibrio vulnificus intoxication	8.5	Bacterial enteritis
2	A058	Other specified bacterial foodborne intoxications	8.5	Bacterial enteritis
2	A059	Bacterial foodborne intoxication, unspecified	8	Intestinal infection
2	A06	infection due to Entamoeba histolytica	8	Intestinal infection
2	A060	Intestinal amebiasis NOS	8	Intestinal infection
2	A061	Chronic intestinal amebiasis	8.7	Intestinal infection due to protozoa
2	A062	Amebic nondysenteric colitis	8	Intestinal infection
2	A063	Ameboma of intestine	8	Intestinal infection
2	A064	Hepatic amebiasis	8	Intestinal infection
2	A065	Amebic lung abscess	8	Intestinal infection
2	A066	Amebic brain abscess	8	Intestinal infection
2	A067	Cutaneous amebiasis	8	Intestinal infection
2	A068	Amebic infection of other sites	8	Intestinal infection
2	A0681	Amebic cystitis	8	Intestinal infection
2	A0682	Other amebic genitourinary infections	8	Intestinal infection
2	A0689	Other amebic infections	8	Intestinal infection
2	A069	Amebiasis, unspecified	8	Intestinal infection
2	A07	Other protozoal intestinal diseases	8	Intestinal infection
2	A070	Balantidiasis	8.7	Intestinal infection due to protozoa
2	A071	Giardiasis [lambliasis]	8.7	Intestinal infection due to protozoa
2	A072	Cryptosporidiosis	8.7	Intestinal infection due to protozoa
2	A073	Isosporosis	8	Intestinal infection
2	A074	Cyclosporiasis	8	Intestinal infection
2	A078	Sarcosporidiosis	8.7	Intestinal infection due to protozoa
2	A079	Protozoal intestinal disease, unspecified	8	Intestinal infection
2	A08	Viral and other specified intestinal infections	8.6	Viral Enteritis
2	A080	Rotaviral enteritis	8.6	Viral Enteritis
2	A081	Acute gastroenteropathy due to Norwalk agent and other small round viruses	8.6	Viral Enteritis
2	A0811	Acute gastroenteropathy due to Norwalk-like agent	8.6	Viral Enteritis
2	A0819	Acute gastroenteropathy due to small round virus [SRV] NOS	8.6	Viral Enteritis
2	A082	Adenoviral enteritis	8.6	Viral Enteritis
2	A083	Other viral enteritis	8.6	Viral Enteritis
2	A0831	Calicivirus enteritis	8.6	Viral Enteritis
2	A0832	Astrovirus enteritis	8.6	Viral Enteritis
2	A0839	Torovirus enteritis	8.6	Viral Enteritis
2	A084	Viral intestinal infection, unspecified	8.6	Viral Enteritis
2	A088	Other specified intestinal infections	8.6	Viral Enteritis
2	A09	Infectious gastroenteritis and colitis, unspecified	8	Intestinal infection
2	A15	Respiratory tuberculosis	10	Tuberculosis
2	A150	Tuberculous pneumothorax	10	Tuberculosis
2	A154	Tuberculosis of tracheobronchial lymph nodes	10	Tuberculosis
2	A155	Tuberculosis of trachea	10	Tuberculosis
2	A156	Tuberculous pleurisy	10	Tuberculosis
2	A157	Primary respiratory tuberculosis	10	Tuberculosis
2	A158	Tuberculosis of sinus [any nasal]	10	Tuberculosis
2	A159	Respiratory tuberculosis unspecified	10	Tuberculosis
2	A17	Tuberculosis of nervous system	10	Tuberculosis
2	A170	Tuberculous meningitis	10	Tuberculosis
2	A171	Tuberculoma of meninges (cerebral) (spinal)	10	Tuberculosis
2	A178	Other tuberculosis of nervous system	10	Tuberculosis
2	A1781	Tuberculous abscess of brain and spinal cord	10	Tuberculosis
2	A1782	Tuberculous myelitis	10	Tuberculosis
2	A1783	Tuberculous neuritis	10	Tuberculosis
2	A1789	Tuberculous polyneuropathy	10	Tuberculosis
2	A179	Tuberculosis of nervous system, unspecified	10	Tuberculosis
2	A18	Tuberculosis of other organs	10	Tuberculosis
2	A180	Tuberculosis of bones and joints	10	Tuberculosis
2	A1801	Tuberculous spondylitis	10	Tuberculosis
2	A1802	Tuberculous arthritis of other joints	10	Tuberculosis
2	A1803	Tuberculous osteomyelitis	10	Tuberculosis
2	A1809	Tuberculous tenosynovitis	10	Tuberculosis
2	A181	Tuberculosis of genitourinary system	10	Tuberculosis
2	A1810	Tuberculosis of genitourinary system, unspecified	10	Tuberculosis
2	A1811	Tuberculosis of kidney and ureter	10	Tuberculosis
2	A1812	Tuberculosis of bladder	10	Tuberculosis
2	A1813	Tuberculous urethritis	10	Tuberculosis
2	A1814	Tuberculosis of prostate	10	Tuberculosis
2	A1815	Tuberculosis of other male genital organs	10	Tuberculosis
2	A1816	Tuberculosis of cervix	10	Tuberculosis
2	A1817	Tuberculous oophoritis and salpingitis	10	Tuberculosis
2	A1818	Tuberculous ulceration of vulva	10	Tuberculosis
2	A182	Tuberculous peripheral lymphadenopathy	10	Tuberculosis
2	A183	Tuberculosis of intestines, peritoneum and mesenteric glands	10	Tuberculosis
2	A1831	Tuberculous peritonitis	10	Tuberculosis
2	A1832	Tuberculous enteritis	10	Tuberculosis
2	A1839	Tuberculosis of retroperitoneal (lymph glands)	10	Tuberculosis
2	A184	Tuberculosis of skin and subcutaneous tissue	10	Tuberculosis
2	A185	Tuberculosis of eye	10	Tuberculosis
2	A1850	Tuberculosis of eye, unspecified	10	Tuberculosis
2	A1851	Tuberculous episcleritis	379.1	Scleritis and episcleritis
2	A1851	Tuberculous episcleritis	10	Tuberculosis
2	A1852	Tuberculous keratoconjunctivitis (interstitial) (phlyctenular)	10	Tuberculosis
2	A1853	Tuberculous chorioretinitis	10	Tuberculosis
2	A1854	Tuberculous iridocyclitis	10	Tuberculosis
2	A1859	Tuberculous conjunctivitis	10	Tuberculosis
2	A186	Tuberculous otitis media	10	Tuberculosis
2	A187	Tuberculous Addison's disease	10	Tuberculosis
2	A188	Tuberculosis of other specified organs	10	Tuberculosis
2	A1881	Tuberculosis of thyroid gland	10	Tuberculosis
2	A1882	Tuberculosis of thymus gland	10	Tuberculosis
2	A1883	Tuberculosis of digestive tract organs, not elsewhere classified	10	Tuberculosis
2	A1884	Tuberculous pericarditis	10	Tuberculosis
2	A1885	Tuberculosis of spleen	10	Tuberculosis
2	A1889	Tuberculous cerebral arteritis	10	Tuberculosis
2	A19	tuberculous polyserositis	10	Tuberculosis
2	A190	Acute miliary tuberculosis of a single specified site	10	Tuberculosis
2	A191	Acute miliary tuberculosis of multiple sites	10	Tuberculosis
2	A192	Acute miliary tuberculosis, unspecified	10	Tuberculosis
2	A198	Other miliary tuberculosis	10	Tuberculosis
2	A199	Miliary tuberculosis, unspecified	10	Tuberculosis
2	A20	infection due to Yersinia pestis	41	Bacterial infection NOS
2	A200	Bubonic plague	41	Bacterial infection NOS
2	A201	Cellulocutaneous plague	686	Other local infections of skin and subcutaneous tissue
2	A202	Pneumonic plague	480.1	Bacterial pneumonia
2	A203	Plague meningitis	41	Bacterial infection NOS
2	A207	Septicemic plague	38.1	Gram negative septicemia
2	A208	Pestis minor	41	Bacterial infection NOS
2	A209	Plague, unspecified	41	Bacterial infection NOS
2	A21	rabbit fever	41	Bacterial infection NOS
2	A210	Ulceroglandular tularemia	686	Other local infections of skin and subcutaneous tissue
2	A211	Ophthalmic tularemia	369	Infection of the eye
2	A212	Pulmonary tularemia	480.1	Bacterial pneumonia
2	A213	Gastrointestinal tularemia	8	Intestinal infection
2	A217	Generalized tularemia	41	Bacterial infection NOS
2	A218	Other forms of tularemia	41	Bacterial infection NOS
2	A219	Tularemia, unspecified	41	Bacterial infection NOS
2	A22	infection due to Bacillus anthracis	41	Bacterial infection NOS
2	A220	Malignant pustule	686	Other local infections of skin and subcutaneous tissue
2	A221	Woolsorter's disease	480.1	Bacterial pneumonia
2	A222	Gastrointestinal anthrax	8	Intestinal infection
2	A227	Anthrax sepsis	38.2	Gram positive septicemia
2	A228	Other forms of anthrax	41	Bacterial infection NOS
2	A229	Anthrax, unspecified	41	Bacterial infection NOS
2	A23	undulant fever	41	Bacterial infection NOS
2	A230	Brucellosis due to Brucella melitensis	41	Bacterial infection NOS
2	A231	Brucellosis due to Brucella abortus	41	Bacterial infection NOS
2	A232	Brucellosis due to Brucella suis	41	Bacterial infection NOS
2	A233	Brucellosis due to Brucella canis	41	Bacterial infection NOS
2	A238	Other brucellosis	41	Bacterial infection NOS
2	A239	Brucellosis, unspecified	41	Bacterial infection NOS
2	A24	Glanders and melioidosis	41	Bacterial infection NOS
2	A240	Malleus	41	Bacterial infection NOS
2	A241	Melioidosis sepsis	41	Bacterial infection NOS
2	A242	Subacute and chronic melioidosis	41	Bacterial infection NOS
2	A243	Other melioidosis	41	Bacterial infection NOS
2	A249	Whitmore's disease	41	Bacterial infection NOS
2	A25	Rat-bite fevers	41	Bacterial infection NOS
2	A250	Spirillosis	41	Bacterial infection NOS
2	A251	Streptobacillosis	711	Arthropathy associated with infections
2	A259	Rat-bite fever, unspecified	41	Bacterial infection NOS
2	A26	Erysipeloid	686	Other local infections of skin and subcutaneous tissue
2	A260	Erythema migrans	41	Bacterial infection NOS
2	A267	Erysipelothrix sepsis	994.2	Sepsis
2	A267	Erysipelothrix sepsis	41	Bacterial infection NOS
2	A268	Other forms of erysipeloid	41	Bacterial infection NOS
2	A269	Erysipeloid, unspecified	41	Bacterial infection NOS
2	A27	Leptospirosis	130	Spirochetal infection
2	A270	Weil's disease	130	Spirochetal infection
2	A2781	Aseptic meningitis in leptospirosis	320	Meningitis
2	A2789	Other forms of leptospirosis	130	Spirochetal infection
2	A279	Leptospirosis, unspecified	130	Spirochetal infection
2	A280	Pasteurellosis	41	Bacterial infection NOS
2	A281	Cat-scratch fever	79	Viral infection
2	A282	Extraintestinal yersiniosis	41	Bacterial infection NOS
2	A288	Other specified zoonotic bacterial diseases, not elsewhere classified	41	Bacterial infection NOS
2	A289	Zoonotic bacterial disease, unspecified	41	Bacterial infection NOS
2	A30	infection due to Mycobacterium leprae	31.1	Leprosy
2	A300	Indeterminate leprosy	31.1	Leprosy
2	A301	Tuberculoid leprosy	31.1	Leprosy
2	A302	Borderline tuberculoid leprosy	31.1	Leprosy
2	A303	Borderline leprosy	31.1	Leprosy
2	A304	Borderline lepromatous leprosy	31.1	Leprosy
2	A305	Lepromatous leprosy	31.1	Leprosy
2	A308	Other forms of leprosy	31.1	Leprosy
2	A309	Leprosy, unspecified	31.1	Leprosy
2	A310	Pulmonary mycobacterial infection	480.1	Bacterial pneumonia
2	A311	Infection due to Mycobacterium ulcerans	686	Other local infections of skin and subcutaneous tissue
2	A312	MAC sepsis	31	Diseases due to other mycobacteria
2	A318	Other mycobacterial infections	31	Diseases due to other mycobacteria
2	A319	Mycobacteriosis NOS	31	Diseases due to other mycobacteria
2	A32	listerial foodborne infection	41	Bacterial infection NOS
2	A320	Cutaneous listeriosis	41	Bacterial infection NOS
2	A321	Listerial meningitis and meningoencephalitis	41	Bacterial infection NOS
2	A3211	Listerial meningitis	41	Bacterial infection NOS
2	A3212	Listerial meningoencephalitis	41	Bacterial infection NOS
2	A327	Listerial sepsis	994.2	Sepsis
2	A327	Listerial sepsis	41	Bacterial infection NOS
2	A328	Other forms of listeriosis	41	Bacterial infection NOS
2	A3281	Oculoglandular listeriosis	41	Bacterial infection NOS
2	A3282	Listerial endocarditis	41	Bacterial infection NOS
2	A3289	Other forms of listeriosis	41	Bacterial infection NOS
2	A329	Listeriosis, unspecified	41	Bacterial infection NOS
2	A33	Tetanus neonatorum	657	Infections specific to the perinatal period
2	A34	Obstetrical tetanus	639	Complications following abortion or ectopic and molar pregnancies
2	A35	Tetanus NOS	41	Bacterial infection NOS
2	A36	Diphtheria	41	Bacterial infection NOS
2	A360	Tonsillar diphtheria	465	Acute upper respiratory infections of multiple or unspecified sites
2	A361	Nasopharyngeal diphtheria	465	Acute upper respiratory infections of multiple or unspecified sites
2	A362	Laryngeal diphtheria	465	Acute upper respiratory infections of multiple or unspecified sites
2	A363	Cutaneous diphtheria	686	Other local infections of skin and subcutaneous tissue
2	A3681	Diphtheritic myocarditis	420.1	Myocarditis
2	A3682	Diphtheritic radiculomyelitis	41	Bacterial infection NOS
2	A3683	Diphtheritic polyneuritis	41	Bacterial infection NOS
2	A3684	Diphtheritic tubulo-interstitial nephropathy	41	Bacterial infection NOS
2	A3685	Diphtheritic cystitis	592.1	Cystitis
2	A3686	Diphtheritic conjunctivitis	369	Infection of the eye
2	A3689	Other diphtheritic complications	567	Peritonitis and retroperitoneal infections
2	A369	Diphtheria, unspecified	41	Bacterial infection NOS
2	A37	Whooping cough	41	Bacterial infection NOS
2	A370	Whooping cough due to Bordetella pertussis	41	Bacterial infection NOS
2	A3700	Whooping cough due to Bordetella pertussis without pneumonia	41	Bacterial infection NOS
2	A3701	Whooping cough due to Bordetella pertussis with pneumonia	480.1	Bacterial pneumonia
2	A3701	Whooping cough due to Bordetella pertussis with pneumonia	41	Bacterial infection NOS
2	A371	Whooping cough due to Bordetella parapertussis	41	Bacterial infection NOS
2	A3710	Whooping cough due to Bordetella parapertussis without pneumonia	41	Bacterial infection NOS
2	A3711	Whooping cough due to Bordetella parapertussis with pneumonia	480.1	Bacterial pneumonia
2	A3711	Whooping cough due to Bordetella parapertussis with pneumonia	41	Bacterial infection NOS
2	A3780	Whooping cough due to other Bordetella species without pneumonia	41	Bacterial infection NOS
2	A3781	Whooping cough due to other Bordetella species with pneumonia	41	Bacterial infection NOS
2	A3790	Whooping cough, unspecified species without pneumonia	41	Bacterial infection NOS
2	A3791	Whooping cough, unspecified species with pneumonia	41	Bacterial infection NOS
2	A38	scarlatina	41.2	Streptococcus infection
2	A380	Scarlet fever with otitis media	41.2	Streptococcus infection
2	A381	Scarlet fever with myocarditis	41.2	Streptococcus infection
2	A388	Scarlet fever with other complications	41.2	Streptococcus infection
2	A389	Scarlet fever, uncomplicated	41.2	Streptococcus infection
2	A39	Meningococcal infection	41	Bacterial infection NOS
2	A390	Meningococcal meningitis	320	Meningitis
2	A391	Waterhouse-Friderichsen syndrome	41	Bacterial infection NOS
2	A392	Acute meningococcemia	38.1	Gram negative septicemia
2	A393	Chronic meningococcemia	38.1	Gram negative septicemia
2	A394	Meningococcemia, unspecified	38.1	Gram negative septicemia
2	A395	Meningococcal heart disease	420	Carditis
2	A3950	Meningococcal carditis, unspecified	420	Carditis
2	A3951	Meningococcal endocarditis	420.3	Endocarditis
2	A3952	Meningococcal myocarditis	420.1	Myocarditis
2	A3953	Meningococcal pericarditis	420.2	Pericarditis
2	A3981	Meningococcal encephalitis	323	Encephalitis
2	A3982	Meningococcal retrobulbar neuritis	41	Bacterial infection NOS
2	A3983	Meningococcal arthritis	711	Arthropathy associated with infections
2	A3984	Postmeningococcal arthritis	711	Arthropathy associated with infections
2	A3989	Other meningococcal infections	41	Bacterial infection NOS
2	A399	Meningococcal infection, unspecified	41	Bacterial infection NOS
2	A40	Streptococcal sepsis	38.1	Gram negative septicemia
2	A400	Sepsis due to streptococcus, group A	994.2	Sepsis
2	A401	Sepsis due to streptococcus, group B	994.2	Sepsis
2	A403	Sepsis due to Streptococcus pneumoniae	38.2	Gram positive septicemia
2	A408	Other streptococcal sepsis	994.2	Sepsis
2	A409	Streptococcal sepsis, unspecified	38.1	Gram negative septicemia
2	A410	Sepsis due to Staphylococcus aureus	38.2	Gram positive septicemia
2	A4101	Staphylococcus aureus sepsis NOS	38.2	Gram positive septicemia
2	A4102	Sepsis due to Methicillin resistant Staphylococcus aureus	38.2	Gram positive septicemia
2	A411	Sepsis due to other specified staphylococcus	994.2	Sepsis
2	A412	Sepsis due to unspecified staphylococcus	994.2	Sepsis
2	A413	Sepsis due to Hemophilus influenzae	38.1	Gram negative septicemia
2	A414	Sepsis due to anaerobes	994.2	Sepsis
2	A4150	Gram-negative sepsis, unspecified	38.1	Gram negative septicemia
2	A4151	Sepsis due to Escherichia coli [E. coli]	994.2	Sepsis
2	A4152	Sepsis due to Pseudomonas	38.1	Gram negative septicemia
2	A4153	Sepsis due to Serratia	38.1	Gram negative septicemia
2	A4159	Other Gram-negative sepsis	994.2	Sepsis
2	A4181	Sepsis due to Enterococcus	994.2	Sepsis
2	A4189	Other specified sepsis	994.2	Sepsis
2	A419	Septicemia NOS	994.2	Sepsis
2	A42	Actinomycosis	41	Bacterial infection NOS
2	A420	Pulmonary actinomycosis	480.1	Bacterial pneumonia
2	A421	Abdominal actinomycosis	41	Bacterial infection NOS
2	A422	Cervicofacial actinomycosis	41	Bacterial infection NOS
2	A427	Actinomycotic sepsis	994.2	Sepsis
2	A428	Other forms of actinomycosis	41	Bacterial infection NOS
2	A4281	Actinomycotic meningitis	41	Bacterial infection NOS
2	A4282	Actinomycotic encephalitis	41	Bacterial infection NOS
2	A4289	Other forms of actinomycosis	41	Bacterial infection NOS
2	A429	Actinomycosis, unspecified	41	Bacterial infection NOS
2	A430	Pulmonary nocardiosis	480.1	Bacterial pneumonia
2	A431	Cutaneous nocardiosis	686	Other local infections of skin and subcutaneous tissue
2	A438	Other forms of nocardiosis	41	Bacterial infection NOS
2	A439	Nocardiosis, unspecified	41	Bacterial infection NOS
2	A44	Bartonellosis	133	Arthropod-borne diseases
2	A440	Systemic bartonellosis	133	Arthropod-borne diseases
2	A441	Verruga peruana	133	Arthropod-borne diseases
2	A448	Other forms of bartonellosis	133	Arthropod-borne diseases
2	A449	Bartonellosis, unspecified	133	Arthropod-borne diseases
2	A46	Erysipelas	686	Other local infections of skin and subcutaneous tissue
2	A480	Gas gangrene	41	Bacterial infection NOS
2	A481	Legionnaires' disease	480.1	Bacterial pneumonia
2	A482	Nonpneumonic Legionnaires' disease [Pontiac fever]	41	Bacterial infection NOS
2	A483	Toxic shock syndrome	41	Bacterial infection NOS
2	A484	Systemic Hemophilus aegyptius infection	41	Bacterial infection NOS
2	A4851	Infant botulism	657	Infections specific to the perinatal period
2	A4852	Wound botulism	41	Bacterial infection NOS
2	A488	Other specified bacterial diseases	41	Bacterial infection NOS
2	A49	Bacterial infection of unspecified site	41	Bacterial infection NOS
2	A490	Staphylococcal infection, unspecified site	41.1	Staphylococcus infections
2	A4901	Staphylococcus aureus infection NOS	41.11	Methicillin sensitive Staphylococcus aureus
2	A4902	Methicillin resistant Staphylococcus aureus infection, unspecified site	41.12	Methicillin resistant Staphylococcus aureus
2	A491	Streptococcal infection, unspecified site	41.2	Streptococcus infection
2	A492	Hemophilus influenzae infection, unspecified site	41	Bacterial infection NOS
2	A493	Mycoplasma infection, unspecified site	41	Bacterial infection NOS
2	A498	Other bacterial infections of unspecified site	41	Bacterial infection NOS
2	A499	Bacterial infection, unspecified	41	Bacterial infection NOS
2	A50	Congenital syphilis	90	Sexually transmitted infections (not HIV or hepatitis)
2	A500	Early congenital syphilis, symptomatic	90	Sexually transmitted infections (not HIV or hepatitis)
2	A5001	Early congenital syphilitic oculopathy	90	Sexually transmitted infections (not HIV or hepatitis)
2	A5002	Early congenital syphilitic osteochondropathy	90	Sexually transmitted infections (not HIV or hepatitis)
2	A5003	Early congenital syphilitic pharyngitis	90	Sexually transmitted infections (not HIV or hepatitis)
2	A5004	Early congenital syphilitic pneumonia	90	Sexually transmitted infections (not HIV or hepatitis)
2	A5005	Early congenital syphilitic rhinitis	90	Sexually transmitted infections (not HIV or hepatitis)
2	A5006	Early cutaneous congenital syphilis	90	Sexually transmitted infections (not HIV or hepatitis)
2	A5007	Early mucocutaneous congenital syphilis	90	Sexually transmitted infections (not HIV or hepatitis)
2	A5008	Early visceral congenital syphilis	90	Sexually transmitted infections (not HIV or hepatitis)
2	A5009	Other early congenital syphilis, symptomatic	90	Sexually transmitted infections (not HIV or hepatitis)
2	A501	Early congenital syphilis, latent	90	Sexually transmitted infections (not HIV or hepatitis)
2	A502	Early congenital syphilis, unspecified	90	Sexually transmitted infections (not HIV or hepatitis)
2	A503	Late congenital syphilitic oculopathy	90	Sexually transmitted infections (not HIV or hepatitis)
2	A5030	Late congenital syphilitic oculopathy, unspecified	90	Sexually transmitted infections (not HIV or hepatitis)
2	A5031	Late congenital syphilitic interstitial keratitis	90	Sexually transmitted infections (not HIV or hepatitis)
2	A5032	Late congenital syphilitic chorioretinitis	90	Sexually transmitted infections (not HIV or hepatitis)
2	A5039	Other late congenital syphilitic oculopathy	90	Sexually transmitted infections (not HIV or hepatitis)
2	A504	Late congenital neurosyphilis [juvenile neurosyphilis]	90	Sexually transmitted infections (not HIV or hepatitis)
2	A5040	Late congenital neurosyphilis, unspecified	90	Sexually transmitted infections (not HIV or hepatitis)
2	A5041	Late congenital syphilitic meningitis	90	Sexually transmitted infections (not HIV or hepatitis)
2	A5042	Late congenital syphilitic encephalitis	90	Sexually transmitted infections (not HIV or hepatitis)
2	A5043	Late congenital syphilitic polyneuropathy	90	Sexually transmitted infections (not HIV or hepatitis)
2	A5044	Late congenital syphilitic optic nerve atrophy	90	Sexually transmitted infections (not HIV or hepatitis)
2	A5045	Juvenile tabetoparetic neurosyphilis	90	Sexually transmitted infections (not HIV or hepatitis)
2	A5049	Other late congenital neurosyphilis	90	Sexually transmitted infections (not HIV or hepatitis)
2	A505	Other late congenital syphilis, symptomatic	90	Sexually transmitted infections (not HIV or hepatitis)
2	A5051	Clutton's joints	90	Sexually transmitted infections (not HIV or hepatitis)
2	A5052	Hutchinson's teeth	90	Sexually transmitted infections (not HIV or hepatitis)
2	A5053	Hutchinson's triad	90	Sexually transmitted infections (not HIV or hepatitis)
2	A5054	Late congenital cardiovascular syphilis	90	Sexually transmitted infections (not HIV or hepatitis)
2	A5055	Late congenital syphilitic arthropathy	90	Sexually transmitted infections (not HIV or hepatitis)
2	A5056	Late congenital syphilitic osteochondropathy	90	Sexually transmitted infections (not HIV or hepatitis)
2	A5057	Syphilitic saddle nose	90	Sexually transmitted infections (not HIV or hepatitis)
2	A5059	Other late congenital syphilis, symptomatic	90	Sexually transmitted infections (not HIV or hepatitis)
2	A506	Late congenital syphilis, latent	90	Sexually transmitted infections (not HIV or hepatitis)
2	A507	Late congenital syphilis, unspecified	90	Sexually transmitted infections (not HIV or hepatitis)
2	A509	Congenital syphilis, unspecified	90	Sexually transmitted infections (not HIV or hepatitis)
2	A51	Early syphilis	90	Sexually transmitted infections (not HIV or hepatitis)
2	A510	Syphilitic chancre NOS	90	Sexually transmitted infections (not HIV or hepatitis)
2	A511	Primary anal syphilis	90	Sexually transmitted infections (not HIV or hepatitis)
2	A512	Primary syphilis of other sites	90	Sexually transmitted infections (not HIV or hepatitis)
2	A513	Secondary syphilis of skin and mucous membranes	90	Sexually transmitted infections (not HIV or hepatitis)
2	A5131	Condyloma latum	90	Sexually transmitted infections (not HIV or hepatitis)
2	A5132	Syphilitic alopecia	90	Sexually transmitted infections (not HIV or hepatitis)
2	A5139	Syphilitic mucous patch	90	Sexually transmitted infections (not HIV or hepatitis)
2	A514	Other secondary syphilis	90	Sexually transmitted infections (not HIV or hepatitis)
2	A5141	Secondary syphilitic meningitis	90	Sexually transmitted infections (not HIV or hepatitis)
2	A5142	Secondary syphilitic female pelvic disease	90	Sexually transmitted infections (not HIV or hepatitis)
2	A5143	Secondary syphilitic uveitis	90	Sexually transmitted infections (not HIV or hepatitis)
2	A5144	Secondary syphilitic nephritis	90	Sexually transmitted infections (not HIV or hepatitis)
2	A5145	Secondary syphilitic hepatitis	90	Sexually transmitted infections (not HIV or hepatitis)
2	A5146	Secondary syphilitic osteopathy	90	Sexually transmitted infections (not HIV or hepatitis)
2	A5149	Secondary syphilitic myositis	90	Sexually transmitted infections (not HIV or hepatitis)
2	A515	Syphilis (acquired) without clinical manifestations, with positive serological reaction and negative spinal fluid test, less than two years after infection.	90	Sexually transmitted infections (not HIV or hepatitis)
2	A519	Early syphilis, unspecified	90	Sexually transmitted infections (not HIV or hepatitis)
2	A52	Late syphilis	90	Sexually transmitted infections (not HIV or hepatitis)
2	A520	Cardiovascular and cerebrovascular syphilis	90	Sexually transmitted infections (not HIV or hepatitis)
2	A5200	Cardiovascular syphilis, unspecified	90	Sexually transmitted infections (not HIV or hepatitis)
2	A5201	Syphilitic aneurysm of aorta	90	Sexually transmitted infections (not HIV or hepatitis)
2	A5202	Syphilitic aortitis	90	Sexually transmitted infections (not HIV or hepatitis)
2	A5203	Syphilitic pulmonary valve regurgitation	90	Sexually transmitted infections (not HIV or hepatitis)
2	A5204	Syphilitic cerebral arteritis	90	Sexually transmitted infections (not HIV or hepatitis)
2	A5205	Syphilitic cerebral thrombosis	90	Sexually transmitted infections (not HIV or hepatitis)
2	A5206	Syphilitic pericarditis	90	Sexually transmitted infections (not HIV or hepatitis)
2	A5209	Other cardiovascular syphilis	90	Sexually transmitted infections (not HIV or hepatitis)
2	A5210	Symptomatic neurosyphilis, unspecified	90	Sexually transmitted infections (not HIV or hepatitis)
2	A5211	Tabetic neurosyphilis	90	Sexually transmitted infections (not HIV or hepatitis)
2	A5212	Other cerebrospinal syphilis	90	Sexually transmitted infections (not HIV or hepatitis)
2	A5213	Late syphilitic meningitis	90	Sexually transmitted infections (not HIV or hepatitis)
2	A5214	Late syphilitic encephalitis	90	Sexually transmitted infections (not HIV or hepatitis)
2	A5215	Late syphilitic retrobulbar neuritis	357	Inflammatory and toxic neuropathy
2	A5215	Late syphilitic retrobulbar neuritis	90	Sexually transmitted infections (not HIV or hepatitis)
2	A5216	Charcôt's arthropathy (tabetic)	713.5	Arthropathy associated with neurological disorders
2	A5217	General paresis	90	Sexually transmitted infections (not HIV or hepatitis)
2	A5219	Syphilitic parkinsonism	90	Sexually transmitted infections (not HIV or hepatitis)
2	A522	Asymptomatic neurosyphilis	90	Sexually transmitted infections (not HIV or hepatitis)
2	A523	Syphiloma	90	Sexually transmitted infections (not HIV or hepatitis)
2	A527	Other symptomatic late syphilis	90	Sexually transmitted infections (not HIV or hepatitis)
2	A5271	Late syphilitic oculopathy	90	Sexually transmitted infections (not HIV or hepatitis)
2	A5272	Syphilis of lung and bronchus	90	Sexually transmitted infections (not HIV or hepatitis)
2	A5273	Symptomatic late syphilis of other respiratory organs	90	Sexually transmitted infections (not HIV or hepatitis)
2	A5274	Syphilis of liver and other viscera	90	Sexually transmitted infections (not HIV or hepatitis)
2	A5275	Syphilitic glomerular disease	90	Sexually transmitted infections (not HIV or hepatitis)
2	A5276	Other genitourinary symptomatic late syphilis	90	Sexually transmitted infections (not HIV or hepatitis)
2	A5277	Syphilis of bone and joint	90	Sexually transmitted infections (not HIV or hepatitis)
2	A5278	Syphilis of other musculoskeletal tissue	90	Sexually transmitted infections (not HIV or hepatitis)
2	A5279	Syphilitic splenomegaly	90	Sexually transmitted infections (not HIV or hepatitis)
2	A528	Syphilis (acquired) without clinical manifestations, with positive serological reaction and negative spinal fluid test, two years or more after infection	90	Sexually transmitted infections (not HIV or hepatitis)
2	A529	Late syphilis, unspecified	90	Sexually transmitted infections (not HIV or hepatitis)
2	A53	Other and unspecified syphilis	90	Sexually transmitted infections (not HIV or hepatitis)
2	A530	Positive serological reaction for syphilis	90	Sexually transmitted infections (not HIV or hepatitis)
2	A539	Syphilis, unspecified	90	Sexually transmitted infections (not HIV or hepatitis)
2	A54	Gonococcal infection	90.2	Gonococcal infections
2	A540	Gonococcal infection of lower genitourinary tract without periurethral or accessory gland abscess	90.2	Gonococcal infections
2	A5400	Gonococcal infection of lower genitourinary tract, unspecified	90.2	Gonococcal infections
2	A5401	Gonococcal cystitis and urethritis, unspecified	90.2	Gonococcal infections
2	A5402	Gonococcal vulvovaginitis, unspecified	90.2	Gonococcal infections
2	A5403	Gonococcal cervicitis, unspecified	90.2	Gonococcal infections
2	A5409	Other gonococcal infection of lower genitourinary tract	90.2	Gonococcal infections
2	A541	Gonococcal infection of lower genitourinary tract with periurethral and accessory gland abscess	90.2	Gonococcal infections
2	A542	Gonococcal pelviperitonitis and other gonococcal genitourinary infection	90.2	Gonococcal infections
2	A5421	Gonococcal infection of kidney and ureter	90.2	Gonococcal infections
2	A5422	Gonococcal prostatitis	90.2	Gonococcal infections
2	A5423	Gonococcal orchitis	90.2	Gonococcal infections
2	A5424	Gonococcal pelviperitonitis	90.2	Gonococcal infections
2	A5429	Other gonococcal genitourinary infections	90.2	Gonococcal infections
2	A543	Gonococcal infection of eye	90.2	Gonococcal infections
2	A5430	Gonococcal infection of eye, unspecified	90.2	Gonococcal infections
2	A5431	Ophthalmia neonatorum due to gonococcus	90.2	Gonococcal infections
2	A5432	Gonococcal iridocyclitis	90.2	Gonococcal infections
2	A5433	Gonococcal keratitis	90.2	Gonococcal infections
2	A5439	Other gonococcal eye infection	90.2	Gonococcal infections
2	A5440	Gonococcal infection of musculoskeletal system, unspecified	90.2	Gonococcal infections
2	A5441	Gonococcal spondylopathy	90.2	Gonococcal infections
2	A5442	Gonococcal arthritis	711	Arthropathy associated with infections
2	A5443	Gonococcal osteomyelitis	90.2	Gonococcal infections
2	A5449	Gonococcal tenosynovitis	90.2	Gonococcal infections
2	A545	Gonococcal pharyngitis	90.2	Gonococcal infections
2	A546	Gonococcal infection of anus and rectum	90.2	Gonococcal infections
2	A5481	Gonococcal meningitis	90.2	Gonococcal infections
2	A5482	Gonococcal brain abscess	90.2	Gonococcal infections
2	A5483	Gonococcal pericarditis	90.2	Gonococcal infections
2	A5484	Gonococcal pneumonia	90.2	Gonococcal infections
2	A5485	Gonococcal peritonitis	90.2	Gonococcal infections
2	A5486	Gonococcal sepsis	994.2	Sepsis
2	A5486	Gonococcal sepsis	90.2	Gonococcal infections
2	A5489	Other gonococcal infections	90.2	Gonococcal infections
2	A549	Gonococcal infection, unspecified	90.2	Gonococcal infections
2	A55	Lymphogranuloma inguinale	90	Sexually transmitted infections (not HIV or hepatitis)
2	A560	Chlamydial infection of lower genitourinary tract	90.3	Venereal diseases due to Chlamydia trachomatis
2	A5600	Chlamydial infection of lower genitourinary tract, unspecified	90.3	Venereal diseases due to Chlamydia trachomatis
2	A5601	Chlamydial cystitis and urethritis	592.1	Cystitis
2	A5601	Chlamydial cystitis and urethritis	90.3	Venereal diseases due to Chlamydia trachomatis
2	A5602	Chlamydial vulvovaginitis	614.52	Vaginitis and vulvovaginitis
2	A5602	Chlamydial vulvovaginitis	90.3	Venereal diseases due to Chlamydia trachomatis
2	A5609	Other chlamydial infection of lower genitourinary tract	90.3	Venereal diseases due to Chlamydia trachomatis
2	A5611	Chlamydial female pelvic inflammatory disease	614.33	Pelvic inflammatory disease, NOS
2	A5611	Chlamydial female pelvic inflammatory disease	90.3	Venereal diseases due to Chlamydia trachomatis
2	A5619	Other chlamydial genitourinary infection	90.3	Venereal diseases due to Chlamydia trachomatis
2	A562	Chlamydial infection of genitourinary tract, unspecified	90.3	Venereal diseases due to Chlamydia trachomatis
2	A563	Chlamydial infection of anus and rectum	90.3	Venereal diseases due to Chlamydia trachomatis
2	A564	Chlamydial infection of pharynx	90.3	Venereal diseases due to Chlamydia trachomatis
2	A568	Sexually transmitted chlamydial infection of other sites	90.3	Venereal diseases due to Chlamydia trachomatis
2	A57	Ulcus molle	90	Sexually transmitted infections (not HIV or hepatitis)
2	A58	Granuloma inguinale	90	Sexually transmitted infections (not HIV or hepatitis)
2	A59	Trichomoniasis	131	Protozoan infection
2	A590	Urogenital trichomoniasis	131	Protozoan infection
2	A5900	Urogenital trichomoniasis, unspecified	131	Protozoan infection
2	A5901	Trichomonal vulvovaginitis	131	Protozoan infection
2	A5902	Trichomonal prostatitis	131	Protozoan infection
2	A5903	Trichomonal cystitis and urethritis	131	Protozoan infection
2	A5909	Trichomonas cervicitis	131	Protozoan infection
2	A598	Trichomoniasis of other sites	131	Protozoan infection
2	A599	Trichomoniasis, unspecified	131	Protozoan infection
2	A60	Anogenital herpesviral [herpes simplex] infections	54	Herpes simplex
2	A600	Herpesviral infection of genitalia and urogenital tract	54	Herpes simplex
2	A6000	Herpesviral infection of urogenital system, unspecified	54	Herpes simplex
2	A6001	Herpesviral infection of penis	54	Herpes simplex
2	A6002	Herpesviral infection of other male genital organs	54	Herpes simplex
2	A6003	Herpesviral cervicitis	54	Herpes simplex
2	A6004	Herpesviral vulvovaginitis	54	Herpes simplex
2	A6009	Herpesviral infection of other urogenital tract	54	Herpes simplex
2	A601	Herpesviral infection of perianal skin and rectum	54	Herpes simplex
2	A609	Anogenital herpesviral infection, unspecified	54	Herpes simplex
2	A630	Condyloma acuminatum	78	Viral warts & HPV
2	A638	Other specified predominantly sexually transmitted diseases	90	Sexually transmitted infections (not HIV or hepatitis)
2	A64	Unspecified sexually transmitted disease	90	Sexually transmitted infections (not HIV or hepatitis)
2	A65	Nonvenereal syphilis	130	Spirochetal infection
2	A66	pian	130	Spirochetal infection
2	A660	Mother yaw	130	Spirochetal infection
2	A661	Plantar or palmar papilloma of yaws	130	Spirochetal infection
2	A662	Other early skin lesions of yaws	130	Spirochetal infection
2	A663	Worm-eaten soles	130	Spirochetal infection
2	A664	Nodular late yaws (ulcerated)	130	Spirochetal infection
2	A665	Rhinopharyngitis mutilans	130	Spirochetal infection
2	A666	Yaws periostitis (hypertrophic)	130	Spirochetal infection
2	A667	Other manifestations of yaws	130	Spirochetal infection
2	A668	Yaws without clinical manifestations, with positive serology	130	Spirochetal infection
2	A669	Yaws, unspecified	130	Spirochetal infection
2	A67	Pinta [carate]	130	Spirochetal infection
2	A670	Primary lesions of pinta	130	Spirochetal infection
2	A671	Pintids	130	Spirochetal infection
2	A672	Late lesions of pinta	130	Spirochetal infection
2	A673	Mixed lesions of pinta	130	Spirochetal infection
2	A679	Pinta, unspecified	130	Spirochetal infection
2	A68	recurrent fever	130	Spirochetal infection
2	A680	Relapsing fever due to Borrelia recurrentis	130	Spirochetal infection
2	A681	Tick-borne relapsing fever	130	Spirochetal infection
2	A689	Relapsing fever, unspecified	130	Spirochetal infection
2	A69	Other spirochetal infections	130	Spirochetal infection
2	A690	Stomatitis gangrenosa	528	Diseases of the oral soft tissues, excluding lesions specific for gingiva and tongue
2	A691	Vincent's gingivitis	130	Spirochetal infection
2	A692	Lyme disease	130.1	Lyme disease
2	A6920	Lyme disease, unspecified	130.1	Lyme disease
2	A6921	Meningitis due to Lyme disease	130.1	Lyme disease
2	A6922	Polyneuropathy	130.1	Lyme disease
2	A6923	Arthritis due to Lyme disease	130.1	Lyme disease
2	A6929	Other conditions associated with Lyme disease	130.1	Lyme disease
2	A698	Other specified spirochetal infections	130	Spirochetal infection
2	A699	Spirochetal infection, unspecified	130	Spirochetal infection
2	A70	Psittacosis	79	Viral infection
2	A71	Trachoma	369	Infection of the eye
2	A710	Trachoma dubium	369	Infection of the eye
2	A711	Trachomatous pannus	369	Infection of the eye
2	A719	Trachoma, unspecified	369	Infection of the eye
2	A740	Paratrachoma	369	Infection of the eye
2	A748	Other chlamydial diseases	79	Viral infection
2	A7481	Chlamydial peritonitis	79	Viral infection
2	A7489	Other chlamydial diseases	79	Viral infection
2	A749	Chlamydiosis NOS	79	Viral infection
2	A75	Typhus fever	133	Arthropod-borne diseases
2	A75	Typhus fever	136	Other infectious and parasitic diseases
2	A75	Typhus fever	480.1	Bacterial pneumonia
2	A750	Epidemic louse-borne typhus fever due to Rickettsia prowazekii	136	Other infectious and parasitic diseases
2	A751	Recrudescent typhus [Brill's disease]	136	Other infectious and parasitic diseases
2	A752	Typhus fever due to Rickettsia typhi	136	Other infectious and parasitic diseases
2	A753	Typhus fever due to Rickettsia tsutsugamushi	136	Other infectious and parasitic diseases
2	A759	Typhus fever, unspecified	136	Other infectious and parasitic diseases
2	A77	Spotted fever [tick-borne rickettsioses]	136	Other infectious and parasitic diseases
2	A770	Spotted fever due to Rickettsia rickettsii	136	Other infectious and parasitic diseases
2	A771	Spotted fever due to Rickettsia conorii	136	Other infectious and parasitic diseases
2	A772	Spotted fever due to Rickettsia siberica	136	Other infectious and parasitic diseases
2	A773	Spotted fever due to Rickettsia australis	136	Other infectious and parasitic diseases
2	A774	Ehrlichiosis	136	Other infectious and parasitic diseases
2	A7740	Ehrlichiosis, unspecified	136	Other infectious and parasitic diseases
2	A7741	Ehrlichiosis chafeensis [E. chafeensis]	136	Other infectious and parasitic diseases
2	A7749	Other ehrlichiosis	136	Other infectious and parasitic diseases
2	A778	Other spotted fevers	136	Other infectious and parasitic diseases
2	A779	Tick-borne typhus NOS	136	Other infectious and parasitic diseases
2	A78	Quadrilateral fever	480.1	Bacterial pneumonia
2	A79	Other rickettsioses	136	Other infectious and parasitic diseases
2	A790	Wolhynian fever	136	Other infectious and parasitic diseases
2	A791	Vesicular rickettsiosis	136	Other infectious and parasitic diseases
2	A798	Other specified rickettsioses	136	Other infectious and parasitic diseases
2	A7981	Rickettsiosis due to Ehrlichia sennetsu	136	Other infectious and parasitic diseases
2	A7989	Other specified rickettsioses	136	Other infectious and parasitic diseases
2	A799	Rickettsiosis, unspecified	136	Other infectious and parasitic diseases
2	A80	Acute poliomyelitis	324	Other CNS infection and poliomyelitis
2	A800	Acute paralytic poliomyelitis, vaccine-associated	324	Other CNS infection and poliomyelitis
2	A801	Acute paralytic poliomyelitis, wild virus, imported	324	Other CNS infection and poliomyelitis
2	A802	Acute paralytic poliomyelitis, wild virus, indigenous	324	Other CNS infection and poliomyelitis
2	A803	Acute paralytic poliomyelitis, other and unspecified	324	Other CNS infection and poliomyelitis
2	A8030	Acute paralytic poliomyelitis, unspecified	324	Other CNS infection and poliomyelitis
2	A8039	Other acute paralytic poliomyelitis	324	Other CNS infection and poliomyelitis
2	A804	Acute nonparalytic poliomyelitis	324	Other CNS infection and poliomyelitis
2	A809	Acute poliomyelitis, unspecified	324	Other CNS infection and poliomyelitis
2	A810	Creutzfeldt-Jakob disease	324.1	Jakob-Creutzfeldt disease
2	A8100	Jakob-Creutzfeldt disease, unspecified	324.1	Jakob-Creutzfeldt disease
2	A8101	vCJD	324.1	Jakob-Creutzfeldt disease
2	A8109	Subacute spongiform encephalopathy (with dementia)	324.1	Jakob-Creutzfeldt disease
2	A811	Van Bogaert's sclerosing leukoencephalopathy	323	Encephalitis
2	A812	Progressive multifocal leukoencephalopathy	324	Other CNS infection and poliomyelitis
2	A818	Other atypical virus infections of central nervous system	324	Other CNS infection and poliomyelitis
2	A8181	Kuru	324	Other CNS infection and poliomyelitis
2	A8182	Gerstmann-Sträussler-Scheinker syndrome	324	Other CNS infection and poliomyelitis
2	A8183	Fatal familial insomnia	324	Other CNS infection and poliomyelitis
2	A8189	Other atypical virus infections of central nervous system	324	Other CNS infection and poliomyelitis
2	A819	Prion diseases of the central nervous system NOS	324	Other CNS infection and poliomyelitis
2	A82	Rabies	79	Viral infection
2	A820	Sylvatic rabies	79	Viral infection
2	A821	Urban rabies	79	Viral infection
2	A829	Rabies, unspecified	79	Viral infection
2	A83	mosquito-borne viral meningoencephalitis	323	Encephalitis
2	A830	Japanese encephalitis	323	Encephalitis
2	A831	Western equine encephalitis	323	Encephalitis
2	A832	Eastern equine encephalitis	323	Encephalitis
2	A833	St Louis encephalitis	323	Encephalitis
2	A834	Kunjin virus disease	323	Encephalitis
2	A835	La Crosse encephalitis	323	Encephalitis
2	A836	Rocio virus disease	323	Encephalitis
2	A838	Other mosquito-borne viral encephalitis	323	Encephalitis
2	A839	Mosquito-borne viral encephalitis, unspecified	323	Encephalitis
2	A84	tick-borne viral meningoencephalitis	323	Encephalitis
2	A840	Far Eastern tick-borne encephalitis [Russian spring-summer encephalitis]	323	Encephalitis
2	A841	Central European tick-borne encephalitis	323	Encephalitis
2	A848	Powassan virus disease	323	Encephalitis
2	A849	Tick-borne viral encephalitis, unspecified	323	Encephalitis
2	A85	specified viral meningoencephalitis NEC	323	Encephalitis
2	A850	Enteroviral encephalomyelitis	323	Encephalitis
2	A851	Adenoviral meningoencephalitis	323	Encephalitis
2	A852	Arthropod-borne viral encephalitis, unspecified	323	Encephalitis
2	A858	Von Economo-Cruchet disease	323	Encephalitis
2	A86	Viral meningoencephalitis NOS	323	Encephalitis
2	A87	Viral meningitis	320	Meningitis
2	A870	Enteroviral meningitis	320	Meningitis
2	A871	Adenoviral meningitis	320	Meningitis
2	A872	Lymphocytic meningoencephalitis	320	Meningitis
2	A878	Other viral meningitis	320	Meningitis
2	A879	Viral meningitis, unspecified	320	Meningitis
2	A880	Enteroviral exanthematous fever [Boston exanthem]	324	Other CNS infection and poliomyelitis
2	A881	Epidemic vertigo	79	Viral infection
2	A888	Other specified viral infections of central nervous system	323	Encephalitis
2	A89	Unspecified viral infection of central nervous system	323	Encephalitis
2	A90	Dengue fever [classical dengue]	79	Viral infection
2	A91	Dengue hemorrhagic fever	79	Viral infection
2	A92	Other mosquito-borne viral fevers	79	Viral infection
2	A920	Chikungunya virus disease	79	Viral infection
2	A921	O'nyong-nyong fever	79	Viral infection
2	A922	Venezuelan equine fever	323	Encephalitis
2	A923	West Nile virus infection	79	Viral infection
2	A9230	West Nile virus infection, unspecified	79	Viral infection
2	A9231	West Nile virus infection with encephalitis	79	Viral infection
2	A9232	West Nile virus infection with other neurologic manifestation	79	Viral infection
2	A9239	West Nile virus infection with other complications	79	Viral infection
2	A924	Rift Valley fever	79	Viral infection
2	A928	Other specified mosquito-borne viral fevers	79	Viral infection
2	A929	Mosquito-borne viral fever, unspecified	79	Viral infection
2	A93	Other arthropod-borne viral fevers, not elsewhere classified	79	Viral infection
2	A930	Oropouche virus disease	79	Viral infection
2	A931	Sandfly fever	79	Viral infection
2	A932	Colorado tick fever	79	Viral infection
2	A938	Vesicular stomatitis virus disease [Indiana fever]	79	Viral infection
2	A94	Unspecified arthropod-borne viral fever	79	Viral infection
2	A95	Yellow fever	79	Viral infection
2	A950	Sylvatic yellow fever	79	Viral infection
2	A951	Urban yellow fever	79	Viral infection
2	A959	Yellow fever, unspecified	79	Viral infection
2	A96	Arenaviral hemorrhagic fever	79	Viral infection
2	A960	Junin hemorrhagic fever	79	Viral infection
2	A961	Machupo hemorrhagic fever	79	Viral infection
2	A962	Lassa fever	79	Viral infection
2	A968	Other arenaviral hemorrhagic fevers	79	Viral infection
2	A969	Arenaviral hemorrhagic fever, unspecified	79	Viral infection
2	A98	Other viral hemorrhagic fevers, not elsewhere classified	79	Viral infection
2	A980	Crimean-Congo hemorrhagic fever	79	Viral infection
2	A981	Omsk hemorrhagic fever	79	Viral infection
2	A982	Kyasanur Forest disease	79	Viral infection
2	A983	Marburg virus disease	79	Viral infection
2	A984	Ebola virus disease	79	Viral infection
2	A985	Songo fever	79	Viral infection
2	A988	Other specified viral hemorrhagic fevers	79	Viral infection
2	A99	Unspecified viral hemorrhagic fever	79	Viral infection
2	B00	Herpesviral [herpes simplex] infections	54	Herpes simplex
2	B000	Kaposi's varicelliform eruption	54	Herpes simplex
2	B001	Vesicular dermatitis of lip	54	Herpes simplex
2	B002	Herpesviral pharyngitis	54	Herpes simplex
2	B003	Herpesviral meningitis	320	Meningitis
2	B004	Simian B disease	323	Encephalitis
2	B005	Herpesviral ocular disease	369.2	Eye infection, viral
2	B0050	Herpesviral ocular disease, unspecified	369.2	Eye infection, viral
2	B0051	Herpesviral uveitis, anterior	369.2	Eye infection, viral
2	B0052	Herpesviral keratoconjunctivitis	369.2	Eye infection, viral
2	B0053	Herpesviral conjunctivitis	369.2	Eye infection, viral
2	B0059	Other herpesviral disease of eye	369.2	Eye infection, viral
2	B007	Herpesviral sepsis	38	Septicemia
2	B008	Other forms of herpesviral infections	54	Herpes simplex
2	B0081	Herpesviral hepatitis	54	Herpes simplex
2	B0082	Herpes simplex myelitis	54	Herpes simplex
2	B0089	Other herpesviral infection	54	Herpes simplex
2	B009	Herpesviral infection, unspecified	54	Herpes simplex
2	B01	Varicella [chickenpox]	79.1	Varicella infection
2	B010	Varicella meningitis	320	Meningitis
2	B0111	Varicella encephalitis and encephalomyelitis	323	Encephalitis
2	B0112	Varicella myelitis	79.1	Varicella infection
2	B012	Varicella pneumonia	480.2	Viral pneumonia
2	B018	Varicella with other complications	79.1	Varicella infection
2	B0181	Varicella keratitis	79.1	Varicella infection
2	B0189	Other varicella complications	79.1	Varicella infection
2	B019	Varicella without complication	79.1	Varicella infection
2	B02	zona	53	Herpes zoster
2	B020	Zoster meningoencephalitis	53.1	Herpes zoster with nervous system complications
2	B021	Zoster meningitis	320	Meningitis
2	B022	Zoster with other nervous system involvement	53.1	Herpes zoster with nervous system complications
2	B0221	Postherpetic geniculate ganglionitis	53.1	Herpes zoster with nervous system complications
2	B0222	Postherpetic trigeminal neuralgia	53.1	Herpes zoster with nervous system complications
2	B0223	Postherpetic polyneuropathy	53.1	Herpes zoster with nervous system complications
2	B0224	Postherpetic myelitis	53.1	Herpes zoster with nervous system complications
2	B0229	Postherpetic radiculopathy	53.1	Herpes zoster with nervous system complications
2	B023	Zoster ocular disease	369.2	Eye infection, viral
2	B0230	Zoster ocular disease, unspecified	369.2	Eye infection, viral
2	B0231	Zoster conjunctivitis	369.2	Eye infection, viral
2	B0232	Zoster iridocyclitis	369.2	Eye infection, viral
2	B0233	Zoster keratitis	369.2	Eye infection, viral
2	B0234	Zoster scleritis	369.2	Eye infection, viral
2	B0239	Zoster blepharitis	369.2	Eye infection, viral
2	B027	Disseminated zoster	53	Herpes zoster
2	B028	Zoster with other complications	53	Herpes zoster
2	B029	Zoster without complications	53	Herpes zoster
2	B03	Smallpox	79	Viral infection
2	B04	Monkeypox	79	Viral infection
2	B05	morbilli	79	Viral infection
2	B050	Postmeasles encephalitis	323	Encephalitis
2	B051	Postmeasles meningitis	79	Viral infection
2	B052	Postmeasles pneumonia	480.2	Viral pneumonia
2	B053	Postmeasles otitis media	381.1	Otitis media
2	B054	Measles with intestinal complications	79	Viral infection
2	B0581	Measles keratitis and keratoconjunctivitis	369.2	Eye infection, viral
2	B0589	Other measles complications	79	Viral infection
2	B059	Measles without complication	79	Viral infection
2	B06	Rubella [German measles]	79	Viral infection
2	B060	Rubella with neurological complications	79	Viral infection
2	B0600	Rubella with neurological complication, unspecified	79	Viral infection
2	B0601	Rubella meningoencephalitis	323	Encephalitis
2	B0602	Rubella meningitis	79	Viral infection
2	B0609	Other neurological complications of rubella	79	Viral infection
2	B0681	Rubella pneumonia	79	Viral infection
2	B0682	Rubella arthritis	711	Arthropathy associated with infections
2	B0689	Other rubella complications	79	Viral infection
2	B069	Rubella without complication	79	Viral infection
2	B07	viral warts due to human papillomavirus	78	Viral warts & HPV
2	B070	Verruca plantaris	78	Viral warts & HPV
2	B078	Verruca plana	78	Viral warts & HPV
2	B079	Viral wart, unspecified	78	Viral warts & HPV
2	B080	Other orthopoxvirus infections	79	Viral infection
2	B0801	Cowpox and vaccinia not from vaccine	79	Viral infection
2	B08010	Cowpox	79	Viral infection
2	B08011	Vaccinia not from vaccine	79	Viral infection
2	B0802	Orf virus disease	79	Viral infection
2	B0803	Pseudocowpox [milker's node]	79	Viral infection
2	B0804	Paravaccinia, unspecified	79	Viral infection
2	B0809	Other orthopoxvirus infections	79	Viral infection
2	B081	Molluscum contagiosum	79	Viral infection
2	B082	Roseola infantum	54	Herpes simplex
2	B082	Roseola infantum	79	Viral infection
2	B0820	Roseola infantum, unspecified	54	Herpes simplex
2	B0821	Roseola infantum due to human herpesvirus 6	54	Herpes simplex
2	B0822	Roseola infantum due to human herpesvirus 7	54	Herpes simplex
2	B083	Erythema infectiosum [fifth disease]	79	Viral infection
2	B084	Hand, foot and mouth disease	79	Viral infection
2	B085	Herpangina	79	Viral infection
2	B086	Parapoxvirus infections	79	Viral infection
2	B0860	Parapoxvirus infection, unspecified	79	Viral infection
2	B0861	Bovine stomatitis	79	Viral infection
2	B0862	Sealpox	79	Viral infection
2	B0869	Other parapoxvirus infections	79	Viral infection
2	B087	Yatapoxvirus infections	79	Viral infection
2	B0870	Yatapoxvirus infection, unspecified	79	Viral infection
2	B0871	Tanapox virus disease	79	Viral infection
2	B0872	Yaba pox virus disease	79	Viral infection
2	B0879	Other yatapoxvirus infections	79	Viral infection
2	B088	Poxvirus NEC	79	Viral infection
2	B09	Viral exanthema NOS	79	Viral infection
2	B100	Other human herpesvirus encephalitis	323	Encephalitis
2	B1001	Human herpesvirus 6 encephalitis	323	Encephalitis
2	B1009	Other human herpesvirus encephalitis	323	Encephalitis
2	B108	Other human herpesvirus infection	54	Herpes simplex
2	B1081	Human herpesvirus 6 infection	54	Herpes simplex
2	B1082	Human herpesvirus 7 infection	54	Herpes simplex
2	B1089	Other human herpesvirus infection	54	Herpes simplex
2	B150	Hepatitis A with hepatic coma	70.1	Viral hepatitis A
2	B159	Hepatitis A without hepatic coma	70.1	Viral hepatitis A
2	B16	Acute hepatitis B	70.2	Viral hepatitis B
2	B160	Acute hepatitis B with delta-agent with hepatic coma	70.2	Viral hepatitis B
2	B161	Acute hepatitis B with delta-agent without hepatic coma	70.2	Viral hepatitis B
2	B162	Acute hepatitis B without delta-agent with hepatic coma	70.2	Viral hepatitis B
2	B169	Hepatitis B (acute) (viral) NOS	70.2	Viral hepatitis B
2	B170	Acute delta-(super) infection of hepatitis B carrier	70	Viral hepatitis
2	B171	Acute hepatitis C	70.3	Viral hepatitis C
2	B1710	Acute hepatitis C without hepatic coma	70.3	Viral hepatitis C
2	B1711	Acute hepatitis C with hepatic coma	70.3	Viral hepatitis C
2	B172	Acute hepatitis E	70	Viral hepatitis
2	B178	Other specified acute viral hepatitis	70	Viral hepatitis
2	B179	Acute viral hepatitis, unspecified	70	Viral hepatitis
2	B18	Chronic viral hepatitis	1010	Other tests
2	B180	Chronic viral hepatitis B with delta-agent	70.2	Viral hepatitis B
2	B181	Chronic viral hepatitis B without delta-agent	70.2	Viral hepatitis B
2	B182	Chronic viral hepatitis C	70.3	Viral hepatitis C
2	B188	Other chronic viral hepatitis	70	Viral hepatitis
2	B189	Chronic viral hepatitis, unspecified	70	Viral hepatitis
2	B19	Unspecified viral hepatitis	70	Viral hepatitis
2	B190	Unspecified viral hepatitis with hepatic coma	70	Viral hepatitis
2	B191	Unspecified viral hepatitis B	70.2	Viral hepatitis B
2	B1910	Unspecified viral hepatitis B without hepatic coma	70.2	Viral hepatitis B
2	B1911	Unspecified viral hepatitis B with hepatic coma	70.2	Viral hepatitis B
2	B192	Unspecified viral hepatitis C	70.3	Viral hepatitis C
2	B1920	Viral hepatitis C NOS	70.3	Viral hepatitis C
2	B1921	Unspecified viral hepatitis C with hepatic coma	70.3	Viral hepatitis C
2	B199	Viral hepatitis NOS	70	Viral hepatitis
2	B20	acquired immune deficiency syndrome [AIDS]	71.1	HIV infection, symptomatic
2	B25	Cytomegaloviral disease	79	Viral infection
2	B250	Cytomegaloviral pneumonitis	480.2	Viral pneumonia
2	B251	Cytomegaloviral hepatitis	70	Viral hepatitis
2	B252	Cytomegaloviral pancreatitis	79	Viral infection
2	B252	Cytomegaloviral pancreatitis	577.1	Acute pancreatitis
2	B258	Other cytomegaloviral diseases	79	Viral infection
2	B259	Cytomegaloviral disease, unspecified	79	Viral infection
2	B26	infectious parotitis	79	Viral infection
2	B260	Mumps orchitis	79	Viral infection
2	B261	Mumps meningitis	320	Meningitis
2	B262	Mumps encephalitis	323	Encephalitis
2	B263	Mumps pancreatitis	79	Viral infection
2	B268	Mumps with other complications	79	Viral infection
2	B2681	Mumps hepatitis	79	Viral infection
2	B2682	Mumps myocarditis	79	Viral infection
2	B2683	Mumps nephritis	79	Viral infection
2	B2684	Mumps polyneuropathy	79	Viral infection
2	B2685	Mumps arthritis	79	Viral infection
2	B2689	Other mumps complications	79	Viral infection
2	B269	Mumps without complication	79	Viral infection
2	B27	monocytic angina	79.2	Infectious mononucleosis
2	B270	Mononucleosis due to Epstein-Barr virus	79.2	Infectious mononucleosis
2	B2700	Gammaherpesviral mononucleosis without complication	79.2	Infectious mononucleosis
2	B2701	Gammaherpesviral mononucleosis with polyneuropathy	79.2	Infectious mononucleosis
2	B2702	Gammaherpesviral mononucleosis with meningitis	79.2	Infectious mononucleosis
2	B2709	Hepatomegaly in gammaherpesviral mononucleosis	79.2	Infectious mononucleosis
2	B271	Cytomegaloviral mononucleosis	79.2	Infectious mononucleosis
2	B2710	Cytomegaloviral mononucleosis without complications	79.2	Infectious mononucleosis
2	B2711	Cytomegaloviral mononucleosis with polyneuropathy	79.2	Infectious mononucleosis
2	B2712	Cytomegaloviral mononucleosis with meningitis	79.2	Infectious mononucleosis
2	B2719	Hepatomegaly in cytomegaloviral mononucleosis	79.2	Infectious mononucleosis
2	B278	Other infectious mononucleosis	79.2	Infectious mononucleosis
2	B2780	Other infectious mononucleosis without complication	79.2	Infectious mononucleosis
2	B2781	Other infectious mononucleosis with polyneuropathy	79.2	Infectious mononucleosis
2	B2782	Other infectious mononucleosis with meningitis	79.2	Infectious mononucleosis
2	B2789	Other infectious mononucleosis with other complication	79.2	Infectious mononucleosis
2	B279	Infectious mononucleosis, unspecified	79.2	Infectious mononucleosis
2	B2790	Infectious mononucleosis, unspecified without complication	79.2	Infectious mononucleosis
2	B2791	Infectious mononucleosis, unspecified with polyneuropathy	79.2	Infectious mononucleosis
2	B2792	Infectious mononucleosis, unspecified with meningitis	79.2	Infectious mononucleosis
2	B2799	Infectious mononucleosis, unspecified with other complication	79.2	Infectious mononucleosis
2	B30	Viral conjunctivitis	369.2	Eye infection, viral
2	B300	Shipyard eye	369.2	Eye infection, viral
2	B301	Swimming-pool conjunctivitis	369.2	Eye infection, viral
2	B302	Viral pharyngoconjunctivitis	369.2	Eye infection, viral
2	B303	Hemorrhagic conjunctivitis (acute)(epidemic)	369.2	Eye infection, viral
2	B308	Other viral conjunctivitis	369.2	Eye infection, viral
2	B309	Viral conjunctivitis, unspecified	369.2	Eye infection, viral
2	B330	Epidemic myalgia	79	Viral infection
2	B331	Ross River fever	79	Viral infection
2	B332	Viral carditis	414	Other forms of chronic heart disease
2	B332	Viral carditis	79	Viral infection
2	B3320	Viral carditis, unspecified	420	Carditis
2	B3321	Viral endocarditis	420.3	Endocarditis
2	B3322	Viral myocarditis	420.1	Myocarditis
2	B3323	Viral pericarditis	420.2	Pericarditis
2	B3324	Viral cardiomyopathy	79	Viral infection
2	B333	Retrovirus infections, not elsewhere classified	79	Viral infection
2	B334	Sin nombre virus disease	79	Viral infection
2	B338	Other specified viral diseases	79	Viral infection
2	B34	Viral infection of unspecified site	79	Viral infection
2	B340	Adenovirus infection, unspecified	79	Viral infection
2	B341	Enterovirus infection, unspecified	79	Viral infection
2	B342	Coronavirus infection, unspecified	79	Viral infection
2	B343	Parvovirus infection, unspecified	79	Viral infection
2	B344	Papovavirus infection, unspecified	79	Viral infection
2	B348	Other viral infections of unspecified site	79	Viral infection
2	B349	Viremia NOS	79.9	Viremia, NOS
2	B35	tinea, any type except those in B36.-	110.1	Dermatophytosis
2	B350	Tinea barbae and tinea capitis	110.1	Dermatophytosis
2	B351	Tinea unguium	110.11	Dermatophytosis of nail
2	B352	Tinea manuum	110.1	Dermatophytosis
2	B353	Tinea pedis	110.12	Althete's foot
2	B354	Tinea corporis	110.13	Dermatophytosis of the body
2	B355	Tokelau	110.13	Dermatophytosis of the body
2	B356	Tinea cruris	110.13	Dermatophytosis of the body
2	B358	Other dermatophytoses	110.1	Dermatophytosis
2	B359	Ringworm NOS	110.1	Dermatophytosis
2	B36	Other superficial mycoses	110.2	Dermatomycoses
2	B360	Tinea versicolor	110.2	Dermatomycoses
2	B361	Tinea nigra	110.2	Dermatomycoses
2	B362	White piedra	110.2	Dermatomycoses
2	B363	Black piedra	110.2	Dermatomycoses
2	B368	Other specified superficial mycoses	110.2	Dermatomycoses
2	B369	Superficial mycosis, unspecified	110.2	Dermatomycoses
2	B37	moniliasis	112	Candidiasis
2	B370	Oral thrush	112	Candidiasis
2	B371	Pulmonary candidiasis	480.3	Pneumonia due to fungus (mycoses)
2	B372	Candidiasis of skin and nail	112.3	Candidiasis of skin and nails
2	B373	Vaginal thrush	112	Candidiasis
2	B374	Candidiasis of other urogenital sites	112	Candidiasis
2	B3741	Candidal cystitis and urethritis	112	Candidiasis
2	B3742	Candidal balanitis	112	Candidiasis
2	B3749	Other urogenital candidiasis	112	Candidiasis
2	B375	Candidal meningitis	320	Meningitis
2	B376	Candidal endocarditis	420.3	Endocarditis
2	B377	Systemic candidiasis	112	Candidiasis
2	B378	Candidiasis of other sites	112	Candidiasis
2	B3781	Candidal esophagitis	112	Candidiasis
2	B3782	Candidal proctitis	112	Candidiasis
2	B3783	Candidal cheilitis	112	Candidiasis
2	B3784	Candidal otitis externa	112	Candidiasis
2	B3789	Other sites of candidiasis	112	Candidiasis
2	B379	Thrush NOS	112	Candidiasis
2	B38	Coccidioidomycosis	117.2	Coccidioidomycosis
2	B380	Acute pulmonary coccidioidomycosis	480.3	Pneumonia due to fungus (mycoses)
2	B381	Chronic pulmonary coccidioidomycosis	480.3	Pneumonia due to fungus (mycoses)
2	B382	Pulmonary coccidioidomycosis, unspecified	480.3	Pneumonia due to fungus (mycoses)
2	B383	Cutaneous coccidioidomycosis	117.2	Coccidioidomycosis
2	B384	Coccidioidomycosis meningitis	320	Meningitis
2	B387	Generalized coccidioidomycosis	117.2	Coccidioidomycosis
2	B388	Other forms of coccidioidomycosis	117.2	Coccidioidomycosis
2	B3881	Prostatic coccidioidomycosis	117.2	Coccidioidomycosis
2	B3889	Other forms of coccidioidomycosis	117.2	Coccidioidomycosis
2	B389	Coccidioidomycosis, unspecified	117.2	Coccidioidomycosis
2	B39	Histoplasmosis	117.1	Histoplasmosis
2	B390	Acute pulmonary histoplasmosis capsulati	117.1	Histoplasmosis
2	B391	Chronic pulmonary histoplasmosis capsulati	117.1	Histoplasmosis
2	B392	Pulmonary histoplasmosis capsulati, unspecified	117.1	Histoplasmosis
2	B393	Generalized histoplasmosis capsulati	117.1	Histoplasmosis
2	B394	Histoplasmosis capsulati, unspecified	117.1	Histoplasmosis
2	B395	Histoplasmosis duboisii	117.1	Histoplasmosis
2	B399	Histoplasmosis, unspecified	117.1	Histoplasmosis
2	B40	Blastomycosis	117.3	Blastomycotic infection
2	B400	Acute pulmonary blastomycosis	117.3	Blastomycotic infection
2	B401	Chronic pulmonary blastomycosis	117.3	Blastomycotic infection
2	B402	Pulmonary blastomycosis, unspecified	117.3	Blastomycotic infection
2	B403	Cutaneous blastomycosis	117.3	Blastomycotic infection
2	B407	Generalized blastomycosis	117.3	Blastomycotic infection
2	B408	Other forms of blastomycosis	117.3	Blastomycotic infection
2	B4081	Meningomyelitis due to blastomycosis	117.3	Blastomycotic infection
2	B4089	Other forms of blastomycosis	117.3	Blastomycotic infection
2	B409	Blastomycosis, unspecified	117.3	Blastomycotic infection
2	B41	Paracoccidioidomycosis	117.3	Blastomycotic infection
2	B410	Pulmonary paracoccidioidomycosis	117.3	Blastomycotic infection
2	B417	Generalized paracoccidioidomycosis	117.3	Blastomycotic infection
2	B418	Other forms of paracoccidioidomycosis	117.3	Blastomycotic infection
2	B419	Paracoccidioidomycosis, unspecified	117.3	Blastomycotic infection
2	B42	Sporotrichosis	117	Mycoses
2	B420	Pulmonary sporotrichosis	117	Mycoses
2	B421	Lymphocutaneous sporotrichosis	117	Mycoses
2	B427	Generalized sporotrichosis	117	Mycoses
2	B428	Other forms of sporotrichosis	117	Mycoses
2	B4281	Meningitis due to sporotrichosis	117	Mycoses
2	B4282	Sporotrichosis arthritis	117	Mycoses
2	B4289	Other forms of sporotrichosis	117	Mycoses
2	B429	Sporotrichosis, unspecified	117	Mycoses
2	B43	Chromomycosis and pheomycotic abscess	117	Mycoses
2	B430	Dermatitis verrucosa	117	Mycoses
2	B431	Pheomycotic brain abscess	117	Mycoses
2	B432	Subcutaneous pheomycotic abscess and cyst	117	Mycoses
2	B438	Other forms of chromomycosis	117	Mycoses
2	B439	Chromomycosis, unspecified	117	Mycoses
2	B44	aspergilloma	117.4	Aspergillosis
2	B440	Invasive pulmonary aspergillosis	480.3	Pneumonia due to fungus (mycoses)
2	B441	Other pulmonary aspergillosis	117.4	Aspergillosis
2	B442	Tonsillar aspergillosis	117.4	Aspergillosis
2	B447	Generalized aspergillosis	117.4	Aspergillosis
2	B448	Other forms of aspergillosis	117.4	Aspergillosis
2	B4481	Allergic bronchopulmonary aspergillosis	117.4	Aspergillosis
2	B4489	Other forms of aspergillosis	117.4	Aspergillosis
2	B449	Aspergillosis, unspecified	117.4	Aspergillosis
2	B45	Cryptococcosis	117	Mycoses
2	B450	Pulmonary cryptococcosis	117	Mycoses
2	B451	Cryptococcosis meningocerebralis	320	Meningitis
2	B452	Cutaneous cryptococcosis	117	Mycoses
2	B453	Osseous cryptococcosis	117	Mycoses
2	B457	Generalized cryptococcosis	117	Mycoses
2	B458	Other forms of cryptococcosis	117	Mycoses
2	B459	Cryptococcosis, unspecified	117	Mycoses
2	B46	Zygomycosis	117	Mycoses
2	B460	Pulmonary mucormycosis	117	Mycoses
2	B461	Rhinocerebral mucormycosis	117	Mycoses
2	B462	Gastrointestinal mucormycosis	117	Mycoses
2	B463	Subcutaneous mucormycosis	117	Mycoses
2	B464	Generalized mucormycosis	117	Mycoses
2	B465	Mucormycosis, unspecified	117	Mycoses
2	B468	Other zygomycoses	117	Mycoses
2	B469	Zygomycosis, unspecified	117	Mycoses
2	B470	Maduromycosis	117	Mycoses
2	B471	Actinomycetoma	41	Bacterial infection NOS
2	B479	Mycetoma, unspecified	41	Bacterial infection NOS
2	B480	Lobomycosis	117.3	Blastomycotic infection
2	B481	Rhinosporidiosis	117	Mycoses
2	B482	Infection due to Pseudallescheria boydii	117	Mycoses
2	B483	Geotrichum stomatitis	117	Mycoses
2	B484	Penicillosis	117.4	Aspergillosis
2	B488	Other specified mycoses	117	Mycoses
2	B49	Unspecified mycosis	117	Mycoses
2	B50	mixed infections of Plasmodium falciparum with any other Plasmodium species	133	Arthropod-borne diseases
2	B500	Plasmodium falciparum malaria with cerebral complications	133	Arthropod-borne diseases
2	B508	Severe or complicated Plasmodium falciparum malaria NOS	133	Arthropod-borne diseases
2	B509	Plasmodium falciparum malaria, unspecified	133	Arthropod-borne diseases
2	B51	mixed infections of Plasmodium vivax with other Plasmodium species, except Plasmodium falciparum	133	Arthropod-borne diseases
2	B510	Plasmodium vivax malaria with rupture of spleen	133	Arthropod-borne diseases
2	B518	Plasmodium vivax malaria with other complications	133	Arthropod-borne diseases
2	B519	Plasmodium vivax malaria without complication	133	Arthropod-borne diseases
2	B52	mixed infections of Plasmodium malariae with other Plasmodium species, except Plasmodium falciparum and Plasmodium vivax	133	Arthropod-borne diseases
2	B520	Plasmodium malariae malaria with nephropathy	580.2	Nephrotic syndrome without mention of glomerulonephritis
2	B520	Plasmodium malariae malaria with nephropathy	133	Arthropod-borne diseases
2	B528	Plasmodium malariae malaria with other complications	133	Arthropod-borne diseases
2	B529	Plasmodium malariae malaria without complication	133	Arthropod-borne diseases
2	B53	Other specified malaria	133	Arthropod-borne diseases
2	B530	Plasmodium ovale malaria	133	Arthropod-borne diseases
2	B531	Malaria due to simian plasmodia	133	Arthropod-borne diseases
2	B538	Other malaria, not elsewhere classified	133	Arthropod-borne diseases
2	B54	Unspecified malaria	133	Arthropod-borne diseases
2	B55	Leishmaniasis	133	Arthropod-borne diseases
2	B550	Visceral leishmaniasis	133	Arthropod-borne diseases
2	B551	Cutaneous leishmaniasis	133	Arthropod-borne diseases
2	B552	Mucocutaneous leishmaniasis	133	Arthropod-borne diseases
2	B559	Leishmaniasis, unspecified	133	Arthropod-borne diseases
2	B56	African trypanosomiasis	133	Arthropod-borne diseases
2	B560	West African sleeping sickness	133	Arthropod-borne diseases
2	B561	Rhodesiense trypanosomiasis	133	Arthropod-borne diseases
2	B569	Sleeping sickness NOS	133	Arthropod-borne diseases
2	B57	infection due to Trypanosoma cruzi	133	Arthropod-borne diseases
2	B570	Acute Chagas' disease with myocarditis	133	Arthropod-borne diseases
2	B571	Acute Chagas' disease without heart involvement	133	Arthropod-borne diseases
2	B572	Trypanosomiasis NOS	133	Arthropod-borne diseases
2	B573	Chagas' disease (chronic) with digestive system involvement	133	Arthropod-borne diseases
2	B5730	Chagas' disease with digestive system involvement, unspecified	133	Arthropod-borne diseases
2	B5731	Megaesophagus in Chagas' disease	133	Arthropod-borne diseases
2	B5732	Megacolon in Chagas' disease	133	Arthropod-borne diseases
2	B5739	Other digestive system involvement in Chagas' disease	133	Arthropod-borne diseases
2	B574	Chagas' disease (chronic) with nervous system involvement	133	Arthropod-borne diseases
2	B5740	Chagas' disease with nervous system involvement, unspecified	133	Arthropod-borne diseases
2	B5741	Meningitis in Chagas' disease	133	Arthropod-borne diseases
2	B5742	Meningoencephalitis in Chagas' disease	133	Arthropod-borne diseases
2	B5749	Other nervous system involvement in Chagas' disease	133	Arthropod-borne diseases
2	B575	Chagas' disease (chronic) with other organ involvement	133	Arthropod-borne diseases
2	B58	infection due to Toxoplasma gondii	131	Protozoan infection
2	B580	Toxoplasma oculopathy	131	Protozoan infection
2	B5800	Toxoplasma oculopathy, unspecified	131	Protozoan infection
2	B5801	Toxoplasma chorioretinitis	369	Infection of the eye
2	B5809	Toxoplasma uveitis	369	Infection of the eye
2	B581	Toxoplasma hepatitis	131	Protozoan infection
2	B582	Toxoplasma meningoencephalitis	323	Encephalitis
2	B583	Pulmonary toxoplasmosis	480	Pneumonia
2	B5881	Toxoplasma myocarditis	420.1	Myocarditis
2	B5882	Toxoplasma myositis	131	Protozoan infection
2	B5883	Toxoplasma tubulo-interstitial nephropathy	131	Protozoan infection
2	B5889	Toxoplasmosis with other organ involvement	131	Protozoan infection
2	B589	Toxoplasmosis, unspecified	131	Protozoan infection
2	B59	Pneumonia due to Pneumocystis jiroveci	480.3	Pneumonia due to fungus (mycoses)
2	B600	Piroplasmosis	133	Arthropod-borne diseases
2	B601	Acanthamebiasis	136	Other infectious and parasitic diseases
2	B6010	Acanthamebiasis, unspecified	136	Other infectious and parasitic diseases
2	B6011	Meningoencephalitis due to Acanthamoeba (culbertsoni)	136	Other infectious and parasitic diseases
2	B6012	Conjunctivitis due to Acanthamoeba	369.5	Conjunctivitis, infectious
2	B6013	Keratoconjunctivitis due to Acanthamoeba	370	Keratitis
2	B6013	Keratoconjunctivitis due to Acanthamoeba	136	Other infectious and parasitic diseases
2	B6019	Other acanthamebic disease	136	Other infectious and parasitic diseases
2	B602	Primary amebic meningoencephalitis	136	Other infectious and parasitic diseases
2	B608	Other specified protozoal diseases	136	Other infectious and parasitic diseases
2	B64	Unspecified protozoal disease	136	Other infectious and parasitic diseases
2	B65	snail fever	134	Helminthiases
2	B650	Schistosomiasis due to Schistosoma haematobium [urinary schistosomiasis]	134	Helminthiases
2	B651	Schistosomiasis due to Schistosoma mansoni [intestinal schistosomiasis]	134	Helminthiases
2	B652	Schistosomiasis due to Schistosoma japonicum	134	Helminthiases
2	B653	Swimmer's itch	134	Helminthiases
2	B658	Other schistosomiasis	134	Helminthiases
2	B659	Schistosomiasis, unspecified	134	Helminthiases
2	B66	Other fluke infections	134	Helminthiases
2	B660	Opisthorchiasis	134	Helminthiases
2	B661	Oriental liver fluke disease	134	Helminthiases
2	B662	Lancet fluke infection	134	Helminthiases
2	B663	Sheep liver fluke disease	134	Helminthiases
2	B664	Pulmonary distomiasis	134	Helminthiases
2	B665	Intestinal distomiasis	134	Helminthiases
2	B668	Watsoniasis	134	Helminthiases
2	B669	Fluke infection, unspecified	134	Helminthiases
2	B67	hydatidosis	134.1	Intestinal helminthiases
2	B670	Echinococcus granulosus infection of liver	134.1	Intestinal helminthiases
2	B671	Echinococcus granulosus infection of lung	134.1	Intestinal helminthiases
2	B672	Echinococcus granulosus infection of bone	134.1	Intestinal helminthiases
2	B673	Echinococcus granulosus infection, other and multiple sites	134.1	Intestinal helminthiases
2	B6731	Echinococcus granulosus infection, thyroid gland	134.1	Intestinal helminthiases
2	B6732	Echinococcus granulosus infection, multiple sites	134.1	Intestinal helminthiases
2	B6739	Echinococcus granulosus infection, other sites	134.1	Intestinal helminthiases
2	B674	Echinococcus granulosus infection, unspecified	134.1	Intestinal helminthiases
2	B675	Echinococcus multilocularis infection of liver	134.1	Intestinal helminthiases
2	B676	Echinococcus multilocularis infection, other and multiple sites	134.1	Intestinal helminthiases
2	B6761	Echinococcus multilocularis infection, multiple sites	134.1	Intestinal helminthiases
2	B6769	Echinococcus multilocularis infection, other sites	134.1	Intestinal helminthiases
2	B677	Echinococcus multilocularis infection, unspecified	134.1	Intestinal helminthiases
2	B678	Echinococcosis, unspecified, of liver	134.1	Intestinal helminthiases
2	B679	Echinococcosis, other and unspecified	134.1	Intestinal helminthiases
2	B6790	Echinococcosis, unspecified	134.1	Intestinal helminthiases
2	B6799	Other echinococcosis	134.1	Intestinal helminthiases
2	B68	Taeniasis	134.1	Intestinal helminthiases
2	B680	Taenia solium taeniasis	134.1	Intestinal helminthiases
2	B681	Taenia saginata taeniasis	134.1	Intestinal helminthiases
2	B689	Taeniasis, unspecified	134.1	Intestinal helminthiases
2	B69	cysticerciasis infection due to larval form of Taenia solium	134.1	Intestinal helminthiases
2	B690	Cysticercosis of central nervous system	134.1	Intestinal helminthiases
2	B691	Cysticercosis of eye	134.1	Intestinal helminthiases
2	B698	Cysticercosis of other sites	134.1	Intestinal helminthiases
2	B6981	Myositis in cysticercosis	134.1	Intestinal helminthiases
2	B6989	Cysticercosis of other sites	134.1	Intestinal helminthiases
2	B699	Cysticercosis, unspecified	134.1	Intestinal helminthiases
2	B70	Diphyllobothriasis and sparganosis	134.1	Intestinal helminthiases
2	B700	Fish tapeworm (infection)	134.1	Intestinal helminthiases
2	B701	Spirometrosis	134.1	Intestinal helminthiases
2	B71	Other cestode infections	134.1	Intestinal helminthiases
2	B710	Rat tapeworm (infection)	134.1	Intestinal helminthiases
2	B711	Dipylidiasis	134.1	Intestinal helminthiases
2	B718	Other specified cestode infections	134.1	Intestinal helminthiases
2	B719	Tapeworm (infection) NOS	134.1	Intestinal helminthiases
2	B72	infection due to Dracunculus medinensis	134	Helminthiases
2	B73	river blindness	134	Helminthiases
2	B730	Onchocerciasis with eye disease	134	Helminthiases
2	B7300	Onchocerciasis with eye involvement, unspecified	134	Helminthiases
2	B7301	Onchocerciasis with endophthalmitis	134	Helminthiases
2	B7302	Onchocerciasis with glaucoma	134	Helminthiases
2	B7309	Onchocerciasis with other eye involvement	134	Helminthiases
2	B731	Onchocerciasis without eye disease	134	Helminthiases
2	B74	Filariasis	134	Helminthiases
2	B740	Filariasis due to Wuchereria bancrofti	134	Helminthiases
2	B741	Filariasis due to Brugia malayi	134	Helminthiases
2	B742	Filariasis due to Brugia timori	134	Helminthiases
2	B743	Loiasis	134	Helminthiases
2	B744	Mansonelliasis	134	Helminthiases
2	B748	Other filariases	134	Helminthiases
2	B749	Filariasis, unspecified	134	Helminthiases
2	B75	trichiniasis	134.1	Intestinal helminthiases
2	B76	uncinariasis	134	Helminthiases
2	B760	Infection due to Ancylostoma species	134	Helminthiases
2	B761	Necatoriasis	134	Helminthiases
2	B768	Other hookworm diseases	134	Helminthiases
2	B769	Hookworm disease, unspecified	134	Helminthiases
2	B77	roundworm infection	134.1	Intestinal helminthiases
2	B770	Ascariasis with intestinal complications	134.1	Intestinal helminthiases
2	B7781	Ascariasis pneumonia	480	Pneumonia
2	B7781	Ascariasis pneumonia	134.1	Intestinal helminthiases
2	B7789	Ascariasis with other complications	134.1	Intestinal helminthiases
2	B779	Ascariasis, unspecified	134.1	Intestinal helminthiases
2	B78	Strongyloidiasis	134.1	Intestinal helminthiases
2	B780	Intestinal strongyloidiasis	134.1	Intestinal helminthiases
2	B781	Cutaneous strongyloidiasis	686	Other local infections of skin and subcutaneous tissue
2	B787	Disseminated strongyloidiasis	134.1	Intestinal helminthiases
2	B789	Strongyloidiasis, unspecified	134.1	Intestinal helminthiases
2	B79	whipworm (disease)(infection)	134.1	Intestinal helminthiases
2	B80	threadworm infection	134.1	Intestinal helminthiases
2	B81	Other intestinal helminthiases, not elsewhere classified	134.1	Intestinal helminthiases
2	B810	Infection due to Anisakis larva	134.1	Intestinal helminthiases
2	B811	Intestinal capillariasis	134.1	Intestinal helminthiases
2	B812	Trichostrongyliasis	134.1	Intestinal helminthiases
2	B813	Parastrongylus costaricensis	134.1	Intestinal helminthiases
2	B814	Mixed intestinal helminthiases	134.1	Intestinal helminthiases
2	B818	Other specified intestinal helminthiases	134.1	Intestinal helminthiases
2	B82	Unspecified intestinal parasitism	134	Helminthiases
2	B820	Intestinal helminthiasis, unspecified	134.1	Intestinal helminthiases
2	B829	Intestinal parasitism, unspecified	134	Helminthiases
2	B83	Other helminthiases	134.1	Intestinal helminthiases
2	B830	Visceral larva migrans	134	Helminthiases
2	B831	Wandering swelling	134	Helminthiases
2	B832	Eosinophilic meningoencephalitis due to Parastrongylus cantonensis	134	Helminthiases
2	B833	Syngamosis	134	Helminthiases
2	B834	Internal hirudiniasis	136	Other infectious and parasitic diseases
2	B838	Thelaziasis	134	Helminthiases
2	B839	Worms NOS	134	Helminthiases
2	B85	Pediculosis and phthiriasis	132.1	Pediculosis and phthirus infestation
2	B850	Pediculosis due to Pediculus humanus capitis	132.1	Pediculosis and phthirus infestation
2	B851	Pediculosis due to Pediculus humanus corporis	132.1	Pediculosis and phthirus infestation
2	B852	Pediculosis, unspecified	132.1	Pediculosis and phthirus infestation
2	B853	Phthiriasis	132.1	Pediculosis and phthirus infestation
2	B854	Mixed pediculosis and phthiriasis	132.1	Pediculosis and phthirus infestation
2	B86	Scabies	132	Infestation (lice, mites)
2	B87	infestation by larva of flies	132	Infestation (lice, mites)
2	B870	Cutaneous myiasis	132	Infestation (lice, mites)
2	B871	Wound myiasis	132	Infestation (lice, mites)
2	B872	Ocular myiasis	132	Infestation (lice, mites)
2	B873	Nasopharyngeal myiasis	132	Infestation (lice, mites)
2	B874	Aural myiasis	132	Infestation (lice, mites)
2	B878	Myiasis of other sites	132	Infestation (lice, mites)
2	B8781	Genitourinary myiasis	132	Infestation (lice, mites)
2	B8782	Intestinal myiasis	132	Infestation (lice, mites)
2	B8789	Myiasis of other sites	132	Infestation (lice, mites)
2	B879	Myiasis, unspecified	132	Infestation (lice, mites)
2	B88	Other infestations	132	Infestation (lice, mites)
2	B880	Trombiculosis	132	Infestation (lice, mites)
2	B881	Tungiasis [sandflea infestation]	132	Infestation (lice, mites)
2	B882	Scarabiasis	132	Infestation (lice, mites)
2	B883	Leech infestation NOS	136	Other infectious and parasitic diseases
2	B888	Porocephaliasis	132	Infestation (lice, mites)
2	B889	Skin parasites NOS	132	Infestation (lice, mites)
2	B89	Unspecified parasitic disease	136	Other infectious and parasitic diseases
2	B90	Sequelae of tuberculosis	10	Tuberculosis
2	B900	Sequelae of central nervous system tuberculosis	10	Tuberculosis
2	B901	Sequelae of genitourinary tuberculosis	10	Tuberculosis
2	B902	Sequelae of tuberculosis of bones and joints	10	Tuberculosis
2	B908	Sequelae of tuberculosis of other organs	10	Tuberculosis
2	B909	Sequelae of tuberculosis NOS	10	Tuberculosis
2	B91	Sequelae of poliomyelitis	324	Other CNS infection and poliomyelitis
2	B92	Sequelae of leprosy	136	Other infectious and parasitic diseases
2	B940	Sequelae of trachoma	369	Infection of the eye
2	B941	Sequelae of viral encephalitis	323	Encephalitis
2	B942	Sequelae of viral hepatitis	136	Other infectious and parasitic diseases
2	B948	Sequelae of other specified infectious and parasitic diseases	136	Other infectious and parasitic diseases
2	B949	Sequelae of unspecified infectious and parasitic disease	136	Other infectious and parasitic diseases
2	B950	Streptococcus, group A, causing diseases classd elswhr	41.2	Streptococcus infection
2	B951	Streptococcus, group B, causing diseases classd elswhr	41.2	Streptococcus infection
2	B952	Enterococcus as the cause of diseases classified elsewhere	41.2	Streptococcus infection
2	B953	Streptococcus pneumoniae causing diseases classd elswhr	41.2	Streptococcus infection
2	B954	Other streptococcus as the cause of diseases classified elsewhere	41.2	Streptococcus infection
2	B955	Unspecified streptococcus as the cause of diseases classified elsewhere	41.2	Streptococcus infection
2	B956	Staphylococcus aureus as the cause of diseases classified elsewhere	41.11	Methicillin sensitive Staphylococcus aureus
2	B9561	Staphylococcus aureus infection NOS as the cause of diseases classified elsewhere	41.11	Methicillin sensitive Staphylococcus aureus
2	B9562	Methicillin resistant staphylococcus aureus (MRSA) infection as the cause of diseases classified elsewhere	41.12	Methicillin resistant Staphylococcus aureus
2	B957	Other staphylococcus as the cause of diseases classified elsewhere	41.1	Staphylococcus infections
2	B958	Unspecified staphylococcus as the cause of diseases classified elsewhere	41.1	Staphylococcus infections
2	B960	Pleuro-pneumonia-like-organism [PPLO]	41	Bacterial infection NOS
2	B961	Klebsiella pneumoniae as the cause of diseases classd elswhr	41	Bacterial infection NOS
2	B962	Escherichia coli [E. coli ] as the cause of diseases classified elsewhere	41.4	E. coli
2	B9620	Unspecified Escherichia coli [E. coli] as the cause of diseases classified elsewhere	41.4	E. coli
2	B9621	Shiga toxin-producing Escherichia coli [E.coli] O157:H7 with or without confirmation of Shiga toxin-production	41.4	E. coli
2	B9622	Other specified Shiga toxin-producing Escherichia coli [E. coli] (STEC) as the cause of diseases classified elsewhere	41.4	E. coli
2	B9623	Unspecified Shiga toxin-producing Escherichia coli [E. coli] (STEC) as the cause of diseases classified elsewhere	41.4	E. coli
2	B9629	Other Escherichia coli [E. coli] as the cause of diseases classified elsewhere	41.4	E. coli
2	B963	Hemophilus influenzae as the cause of diseases classd elswhr	41	Bacterial infection NOS
2	B964	Proteus (mirabilis) (morganii) causing dis classd elswhr	41	Bacterial infection NOS
2	B965	Pseudomonas (mallei) causing diseases classd elswhr	41	Bacterial infection NOS
2	B966	Bacteroides fragilis as the cause of diseases classd elswhr	41	Bacterial infection NOS
2	B967	Clostridium perfringens causing diseases classd elswhr	41	Bacterial infection NOS
2	B9681	Helicobacter pylori as the cause of diseases classd elswhr	41.8	H. pylori
2	B9682	Vibrio vulnificus as the cause of diseases classified elsewhere	41	Bacterial infection NOS
2	B9689	Other specified bacterial agents as the cause of diseases classified elsewhere	41	Bacterial infection NOS
2	B970	Adenovirus as the cause of diseases classified elsewhere	79	Viral infection
2	B971	Enterovirus as the cause of diseases classified elsewhere	79	Viral infection
2	B9710	Unspecified enterovirus as the cause of diseases classified elsewhere	79	Viral infection
2	B9711	Coxsackievirus as the cause of diseases classified elsewhere	79	Viral infection
2	B9712	Echovirus as the cause of diseases classified elsewhere	79	Viral infection
2	B9719	Other enterovirus as the cause of diseases classified elsewhere	79	Viral infection
2	B972	Coronavirus as the cause of diseases classified elsewhere	79	Viral infection
2	B9721	SARS-associated coronavirus causing diseases classd elswhr	79	Viral infection
2	B9729	Other coronavirus as the cause of diseases classified elsewhere	79	Viral infection
2	B9730	Unspecified retrovirus as the cause of diseases classified elsewhere	79	Viral infection
2	B9731	Lentivirus as the cause of diseases classified elsewhere	79	Viral infection
2	B9732	Oncovirus as the cause of diseases classified elsewhere	79	Viral infection
2	B9733	Human T-cell lymphotrophic virus, type I [HTLV-I] as the cause of diseases classified elsewhere	79	Viral infection
2	B9734	Human T-cell lymphotrophic virus, type II [HTLV-II] as the cause of diseases classified elsewhere	79	Viral infection
2	B9735	Human immunodeficiency virus, type 2 [HIV 2] as the cause of diseases classified elsewhere	71	Human immunodeficiency virus [HIV] disease
2	B9739	Other retrovirus as the cause of diseases classified elsewhere	79	Viral infection
2	B974	Respiratory syncytial virus causing diseases classd elswhr	79	Viral infection
2	B975	Reovirus as the cause of diseases classified elsewhere	79	Viral infection
2	B976	Parvovirus as the cause of diseases classified elsewhere	79	Viral infection
2	B977	Papillomavirus as the cause of diseases classified elsewhere	78	Viral warts & HPV
2	B978	Other viral agents as the cause of diseases classified elsewhere	79	Viral infection
2	B9781	Human metapneumovirus as the cause of diseases classified elsewhere	79	Viral infection
2	B9789	Other viral agents as the cause of diseases classified elsewhere	79	Viral infection
2	B99	Other and unspecified infectious diseases	136	Other infectious and parasitic diseases
2	B998	Other infectious disease	136	Other infectious and parasitic diseases
2	B999	Unspecified infectious disease	136	Other infectious and parasitic diseases
2	C00	Malignant neoplasm of lip	145.1	Cancer of lip
2	C000	Malignant neoplasm of vermilion border of upper lip	145.1	Cancer of lip
2	C001	Malignant neoplasm of vermilion border of lower lip	145.1	Cancer of lip
2	C002	Malignant neoplasm of vermilion border of lip NOS	145.1	Cancer of lip
2	C003	Malignant neoplasm of upper lip, inner aspect	145.1	Cancer of lip
2	C004	Malignant neoplasm of oral aspect of lower lip	145.1	Cancer of lip
2	C005	Malignant neoplasm of oral aspect of lip, unspecified	145.1	Cancer of lip
2	C006	Malignant neoplasm of commissure of lip, unspecified	145.1	Cancer of lip
2	C008	Malignant neoplasm of overlapping sites of lip	145.1	Cancer of lip
2	C009	Malignant neoplasm of lip, unspecified	145.1	Cancer of lip
2	C01	Malignant neoplasm of posterior third of tongue	145.2	Cancer of tongue
2	C02	Malignant neoplasm of other and unspecified parts of tongue	145.2	Cancer of tongue
2	C020	Malignant neoplasm of dorsal surface of tongue	145.2	Cancer of tongue
2	C021	Malignant neoplasm of tip of tongue	145.2	Cancer of tongue
2	C022	Malignant neoplasm of ventral surface of tongue	145.2	Cancer of tongue
2	C023	Malignant neoplasm of mobile part of tongue NOS	145.2	Cancer of tongue
2	C024	Malignant neoplasm of lingual tonsil	145.2	Cancer of tongue
2	C028	Malignant neoplasm of two or more contiguous sites of tongue	145.2	Cancer of tongue
2	C029	Malignant neoplasm of tongue, unspecified	145.2	Cancer of tongue
2	C03	malignant neoplasm of gingiva	145.4	Cancer of the gums
2	C030	Malignant neoplasm of upper gum	145.4	Cancer of the gums
2	C031	Malignant neoplasm of lower gum	145.4	Cancer of the gums
2	C039	Malignant neoplasm of gum, unspecified	145.4	Cancer of the gums
2	C04	Malignant neoplasm of floor of mouth	145.5	Cancer of the mouth floor
2	C040	Malignant neoplasm of anterior to the premolar-canine junction	145.5	Cancer of the mouth floor
2	C041	Malignant neoplasm of lateral floor of mouth	145.5	Cancer of the mouth floor
2	C048	Malignant neoplasm of overlapping sites of floor of mouth	145.5	Cancer of the mouth floor
2	C049	Malignant neoplasm of floor of mouth, unspecified	145.5	Cancer of the mouth floor
2	C05	Malignant neoplasm of palate	145	Cancer of mouth
2	C050	Malignant neoplasm of hard palate	145	Cancer of mouth
2	C051	Malignant neoplasm of soft palate	145	Cancer of mouth
2	C052	Malignant neoplasm of uvula	145	Cancer of mouth
2	C058	Malignant neoplasm of overlapping sites of palate	145	Cancer of mouth
2	C059	Malignant neoplasm of roof of mouth	145	Cancer of mouth
2	C06	Malignant neoplasm of other and unspecified parts of mouth	145	Cancer of mouth
2	C060	Malignant neoplasm of internal cheek	145	Cancer of mouth
2	C061	Malignant neoplasm of vestibule of mouth	145	Cancer of mouth
2	C062	Malignant neoplasm of retromolar area	145	Cancer of mouth
2	C068	Malignant neoplasm of overlapping sites of other and unspecified parts of mouth	145	Cancer of mouth
2	C0680	Malignant neoplasm of ovrlp sites of unsp parts of mouth	145	Cancer of mouth
2	C0689	Malignant neoplasm of overlapping sites of other parts of mouth	145	Cancer of mouth
2	C069	Malignant neoplasm of oral cavity NOS	145	Cancer of mouth
2	C07	Malignant neoplasm of parotid gland	145.3	Cancer of major salivary glands
2	C08	malignant neoplasm of salivary ducts	145.3	Cancer of major salivary glands
2	C080	Malignant neoplasm of submaxillary gland	145.3	Cancer of major salivary glands
2	C081	Malignant neoplasm of sublingual gland	145.3	Cancer of major salivary glands
2	C089	Malignant neoplasm of salivary gland (major) NOS	145.3	Cancer of major salivary glands
2	C09	Malignant neoplasm of tonsil	149.1	Cancer of oropharynx
2	C090	Malignant neoplasm of tonsillar fossa	149.1	Cancer of oropharynx
2	C091	Malignant neoplasm of tonsillar pillar (anterior) (posterior)	149.1	Cancer of oropharynx
2	C098	Malignant neoplasm of overlapping sites of tonsil	149.1	Cancer of oropharynx
2	C099	Malignant neoplasm of tonsil, unspecified	149.1	Cancer of oropharynx
2	C10	Malignant neoplasm of oropharynx	149.1	Cancer of oropharynx
2	C100	Malignant neoplasm of vallecula	149.1	Cancer of oropharynx
2	C101	Malignant neoplasm of glossoepiglottic fold(s)	149.1	Cancer of oropharynx
2	C102	Malignant neoplasm of lateral wall of oropharynx	149.1	Cancer of oropharynx
2	C103	Malignant neoplasm of posterior wall of oropharynx	149.1	Cancer of oropharynx
2	C104	Malignant neoplasm of branchial cyst [site of neoplasm]	149.1	Cancer of oropharynx
2	C108	Malignant neoplasm of overlapping sites of oropharynx	149.1	Cancer of oropharynx
2	C109	Malignant neoplasm of oropharynx, unspecified	149.1	Cancer of oropharynx
2	C11	Malignant neoplasm of nasopharynx	149.2	Cancer of nasopharynx
2	C110	Malignant neoplasm of superior wall of nasopharynx	149.2	Cancer of nasopharynx
2	C111	Malignant neoplasm of posterior wall of nasopharynx	149.2	Cancer of nasopharynx
2	C112	Malignant neoplasm of pharyngeal recess	149.2	Cancer of nasopharynx
2	C113	Malignant neoplasm of posterior margin of nasal septum	149.2	Cancer of nasopharynx
2	C118	Malignant neoplasm of overlapping sites of nasopharynx	149.2	Cancer of nasopharynx
2	C119	Malignant neoplasm of nasopharynx, unspecified	149.2	Cancer of nasopharynx
2	C12	Malignant neoplasm of pyriform sinus	149.3	Cancer of hypopharynx
2	C13	Malignant neoplasm of hypopharynx	149.3	Cancer of hypopharynx
2	C130	Malignant neoplasm of postcricoid region	149.3	Cancer of hypopharynx
2	C131	Malignant neoplasm of interarytenoid fold, marginal zone	149.3	Cancer of hypopharynx
2	C132	Malignant neoplasm of posterior wall of hypopharynx	149.3	Cancer of hypopharynx
2	C138	Malignant neoplasm of overlapping sites of hypopharynx	149.3	Cancer of hypopharynx
2	C139	Malignant neoplasm of hypopharynx, unspecified	149.3	Cancer of hypopharynx
2	C14	Malignant neoplasm of other and ill-defined sites in the lip, oral cavity and pharynx	149	Cancer of larynx, pharynx, nasal cavities
2	C140	Malignant neoplasm of pharynx, unspecified	149	Cancer of larynx, pharynx, nasal cavities
2	C142	Malignant neoplasm of Waldeyer's ring	149	Cancer of larynx, pharynx, nasal cavities
2	C148	Primary malignant neoplasm of two or more contiguous sites of lip, oral cavity and pharynx	149	Cancer of larynx, pharynx, nasal cavities
2	C15	Malignant neoplasm of esophagus	150	Cancer of esophagus
2	C153	Malignant neoplasm of upper third of esophagus	150	Cancer of esophagus
2	C154	Malignant neoplasm of middle third of esophagus	150	Cancer of esophagus
2	C155	Malignant neoplasm of lower third of esophagus	150	Cancer of esophagus
2	C158	Malignant neoplasm of overlapping sites of esophagus	150	Cancer of esophagus
2	C159	Malignant neoplasm of esophagus, unspecified	150	Cancer of esophagus
2	C16	Malignant neoplasm of stomach	151	Cancer of stomach
2	C160	Malignant neoplasm of gastro-esophageal junction	151	Cancer of stomach
2	C161	Malignant neoplasm of fundus of stomach	151	Cancer of stomach
2	C162	Malignant neoplasm of body of stomach	151	Cancer of stomach
2	C163	Malignant neoplasm of pyloric antrum	151	Cancer of stomach
2	C164	Malignant neoplasm of pylorus	151	Cancer of stomach
2	C165	Malignant neoplasm of lesser curvature of stomach, unspecified	151	Cancer of stomach
2	C166	Malignant neoplasm of greater curvature of stomach, unspecified	151	Cancer of stomach
2	C168	Malignant neoplasm of overlapping sites of stomach	151	Cancer of stomach
2	C169	Malignant neoplasm of stomach, unspecified	151	Cancer of stomach
2	C17	Malignant neoplasm of small intestine	159.2	Malignant neoplasm of small intestine, including duodenum
2	C170	Malignant neoplasm of duodenum	159.2	Malignant neoplasm of small intestine, including duodenum
2	C171	Malignant neoplasm of jejunum	159.2	Malignant neoplasm of small intestine, including duodenum
2	C172	Malignant neoplasm of ileum	159.2	Malignant neoplasm of small intestine, including duodenum
2	C173	Meckel's diverticulum, malignant	159.2	Malignant neoplasm of small intestine, including duodenum
2	C178	Malignant neoplasm of overlapping sites of small intestine	159.2	Malignant neoplasm of small intestine, including duodenum
2	C179	Malignant neoplasm of small intestine, unspecified	159.2	Malignant neoplasm of small intestine, including duodenum
2	C18	Malignant neoplasm of colon	153.2	Colon cancer
2	C180	Malignant neoplasm of ileocecal valve	153.2	Colon cancer
2	C181	Malignant neoplasm of appendix	153.2	Colon cancer
2	C182	Malignant neoplasm of ascending colon	153.2	Colon cancer
2	C183	Malignant neoplasm of hepatic flexure	153.2	Colon cancer
2	C184	Malignant neoplasm of transverse colon	153.2	Colon cancer
2	C185	Malignant neoplasm of splenic flexure	153.2	Colon cancer
2	C186	Malignant neoplasm of descending colon	153.2	Colon cancer
2	C187	Malignant neoplasm of sigmoid colon	153.2	Colon cancer
2	C188	Malignant neoplasm of overlapping sites of colon	153.2	Colon cancer
2	C189	Malignant neoplasm of large intestine NOS	153.2	Colon cancer
2	C19	Malignant neoplasm of rectosigmoid junction	153.3	Malignant neoplasm of rectum, rectosigmoid junction, and anus
2	C20	Malignant neoplasm of rectum	153.3	Malignant neoplasm of rectum, rectosigmoid junction, and anus
2	C210	Malignant neoplasm of anus, unspecified	153.3	Malignant neoplasm of rectum, rectosigmoid junction, and anus
2	C211	Malignant neoplasm of anal sphincter	153.3	Malignant neoplasm of rectum, rectosigmoid junction, and anus
2	C212	Malignant neoplasm of cloacogenic zone	153	Colorectal cancer
2	C218	Primary malignant neoplasm of two or more contiguous sites of rectum, anus and anal canal	153	Colorectal cancer
2	C22	Malignant neoplasm of liver and intrahepatic bile ducts	155	Cancer of liver and intrahepatic bile duct
2	C220	Liver cell carcinoma	155.1	Malignant neoplasm of liver, primary
2	C221	Intrahepatic bile duct carcinoma	155	Cancer of liver and intrahepatic bile duct
2	C222	Hepatoblastoma	155.1	Malignant neoplasm of liver, primary
2	C223	Kupffer cell sarcoma	155.1	Malignant neoplasm of liver, primary
2	C224	Other sarcomas of liver	155.1	Malignant neoplasm of liver, primary
2	C227	Other specified carcinomas of liver	155.1	Malignant neoplasm of liver, primary
2	C228	Malignant neoplasm of liver, primary, unspecified as to type	155.1	Malignant neoplasm of liver, primary
2	C229	Malignant neoplasm of liver, not specified as primary or secondary	155	Cancer of liver and intrahepatic bile duct
2	C23	Malignant neoplasm of gallbladder	159.3	Malignant neoplasm of gallbladder and extrahepatic bile ducts
2	C24	Malignant neoplasm of other and unspecified parts of biliary tract	159.3	Malignant neoplasm of gallbladder and extrahepatic bile ducts
2	C240	Malignant neoplasm of hepatic duct	159.3	Malignant neoplasm of gallbladder and extrahepatic bile ducts
2	C241	Malignant neoplasm of ampulla of Vater	159.3	Malignant neoplasm of gallbladder and extrahepatic bile ducts
2	C248	Primary malignant neoplasm of two or more contiguous sites of biliary tract	159.3	Malignant neoplasm of gallbladder and extrahepatic bile ducts
2	C249	Malignant neoplasm of biliary tract, unspecified	159.3	Malignant neoplasm of gallbladder and extrahepatic bile ducts
2	C25	Malignant neoplasm of pancreas	157	Pancreatic cancer
2	C250	Malignant neoplasm of head of pancreas	157	Pancreatic cancer
2	C251	Malignant neoplasm of body of pancreas	157	Pancreatic cancer
2	C252	Malignant neoplasm of tail of pancreas	157	Pancreatic cancer
2	C253	Malignant neoplasm of pancreatic duct	157	Pancreatic cancer
2	C254	Malignant neoplasm of islets of Langerhans	157	Pancreatic cancer
2	C257	Malignant neoplasm of other parts of pancreas	157	Pancreatic cancer
2	C258	Malignant neoplasm of overlapping sites of pancreas	157	Pancreatic cancer
2	C259	Malignant neoplasm of pancreas, unspecified	157	Pancreatic cancer
2	C260	Malignant neoplasm of intestine NOS	153.2	Colon cancer
2	C261	Malignant neoplasm of spleen	159	Malignant neoplasm of other and ill-defined sites within the digestive organs and peritoneum
2	C269	Malignant neoplasm of ill-defined sites within the digestive system	159	Malignant neoplasm of other and ill-defined sites within the digestive organs and peritoneum
2	C300	Malignant neoplasm of vestibule of nose	149.9	Cancer of of nasal cavities
2	C301	Malignant neoplasm of tympanic cavity	149.9	Cancer of of nasal cavities
2	C31	Malignant neoplasm of accessory sinuses	149.9	Cancer of of nasal cavities
2	C310	Malignant neoplasm of maxillary sinus	149.9	Cancer of of nasal cavities
2	C311	Malignant neoplasm of ethmoidal sinus	149.9	Cancer of of nasal cavities
2	C312	Malignant neoplasm of frontal sinus	149.9	Cancer of of nasal cavities
2	C313	Malignant neoplasm of sphenoid sinus	149.9	Cancer of of nasal cavities
2	C318	Malignant neoplasm of overlapping sites of accessory sinuses	149.9	Cancer of of nasal cavities
2	C319	Malignant neoplasm of accessory sinus, unspecified	149.9	Cancer of of nasal cavities
2	C32	Malignant neoplasm of larynx	149.4	Cancer of larynx
2	C320	Malignant neoplasm of vocal cord (true) NOS	149.4	Cancer of larynx
2	C321	Malignant neoplasm of ventricular bands	149.4	Cancer of larynx
2	C322	Malignant neoplasm of subglottis	149.4	Cancer of larynx
2	C323	Malignant neoplasm of laryngeal cartilage	149.4	Cancer of larynx
2	C328	Malignant neoplasm of overlapping sites of larynx	149.4	Cancer of larynx
2	C329	Malignant neoplasm of larynx, unspecified	149.4	Cancer of larynx
2	C33	Malignant neoplasm of trachea	165.1	Cancer of bronchus; lung
2	C34	Malignant neoplasm of bronchus and lung	165.1	Cancer of bronchus; lung
2	C340	Malignant neoplasm of main bronchus	165.1	Cancer of bronchus; lung
2	C3400	Malignant neoplasm of unspecified main bronchus	165.1	Cancer of bronchus; lung
2	C3401	Malignant neoplasm of right main bronchus	165.1	Cancer of bronchus; lung
2	C3402	Malignant neoplasm of left main bronchus	165.1	Cancer of bronchus; lung
2	C341	Malignant neoplasm of upper lobe, bronchus or lung	165.1	Cancer of bronchus; lung
2	C3410	Malignant neoplasm of upper lobe, unspecified bronchus or lung	165.1	Cancer of bronchus; lung
2	C3411	Malignant neoplasm of upper lobe, right bronchus or lung	165.1	Cancer of bronchus; lung
2	C3412	Malignant neoplasm of upper lobe, left bronchus or lung	165.1	Cancer of bronchus; lung
2	C342	Malignant neoplasm of middle lobe, bronchus or lung	165.1	Cancer of bronchus; lung
2	C343	Malignant neoplasm of lower lobe, bronchus or lung	165.1	Cancer of bronchus; lung
2	C3430	Malignant neoplasm of lower lobe, unspecified bronchus or lung	165.1	Cancer of bronchus; lung
2	C3431	Malignant neoplasm of lower lobe, right bronchus or lung	165.1	Cancer of bronchus; lung
2	C3432	Malignant neoplasm of lower lobe, left bronchus or lung	165.1	Cancer of bronchus; lung
2	C348	Malignant neoplasm of overlapping sites of bronchus and lung	165.1	Cancer of bronchus; lung
2	C3480	Malignant neoplasm of ovrlp sites of unsp bronchus and lung	165.1	Cancer of bronchus; lung
2	C3481	Malignant neoplasm of ovrlp sites of right bronchus and lung	165.1	Cancer of bronchus; lung
2	C3482	Malignant neoplasm of ovrlp sites of left bronchus and lung	165.1	Cancer of bronchus; lung
2	C349	Malignant neoplasm of unspecified part of bronchus or lung	165.1	Cancer of bronchus; lung
2	C3490	Malignant neoplasm of unspecified part of unspecified bronchus or lung	165.1	Cancer of bronchus; lung
2	C3491	Malignant neoplasm of unspecified part of right bronchus or lung	165.1	Cancer of bronchus; lung
2	C3492	Malignant neoplasm of unspecified part of left bronchus or lung	165.1	Cancer of bronchus; lung
2	C37	Malignant neoplasm of thymus	164	Cancer of intrathoracic organs
2	C380	Malignant neoplasm of pericardium	164	Cancer of intrathoracic organs
2	C381	Malignant neoplasm of anterior mediastinum	164	Cancer of intrathoracic organs
2	C382	Malignant neoplasm of posterior mediastinum	164	Cancer of intrathoracic organs
2	C383	Malignant neoplasm of mediastinum, part unspecified	164	Cancer of intrathoracic organs
2	C384	Malignant neoplasm of pleura	165	Cancer within the respiratory system
2	C388	Malignant neoplasm of overlapping sites of heart, mediastinum and pleura	164	Cancer of intrathoracic organs
2	C39	Malignant neoplasm of other and ill-defined sites in the respiratory system and intrathoracic organs	165	Cancer within the respiratory system
2	C390	Malignant neoplasm of upper respiratory tract, part unspecified	165	Cancer within the respiratory system
2	C399	Malignant neoplasm of respiratory tract NOS	165	Cancer within the respiratory system
2	C40	Malignant neoplasm of bone and articular cartilage of limbs	170.1	Bone cancer
2	C400	Malignant neoplasm of scapula and long bones of upper limb	170.1	Bone cancer
2	C4000	Malignant neoplasm of scapula and long bones of unspecified upper limb	170.1	Bone cancer
2	C4001	Malignant neoplasm of scapula and long bones of right upper limb	170.1	Bone cancer
2	C4002	Malignant neoplasm of scapula and long bones of left upper limb	170.1	Bone cancer
2	C401	Malignant neoplasm of short bones of upper limb	170.1	Bone cancer
2	C4010	Malignant neoplasm of short bones of unspecified upper limb	170.1	Bone cancer
2	C4011	Malignant neoplasm of short bones of right upper limb	170.1	Bone cancer
2	C4012	Malignant neoplasm of short bones of left upper limb	170.1	Bone cancer
2	C402	Malignant neoplasm of long bones of lower limb	170.1	Bone cancer
2	C4020	Malignant neoplasm of long bones of unspecified lower limb	170.1	Bone cancer
2	C4021	Malignant neoplasm of long bones of right lower limb	170.1	Bone cancer
2	C4022	Malignant neoplasm of long bones of left lower limb	170.1	Bone cancer
2	C403	Malignant neoplasm of short bones of lower limb	170.1	Bone cancer
2	C4030	Malignant neoplasm of short bones of unspecified lower limb	170.1	Bone cancer
2	C4031	Malignant neoplasm of short bones of right lower limb	170.1	Bone cancer
2	C4032	Malignant neoplasm of short bones of left lower limb	170.1	Bone cancer
2	C408	Malignant neoplasm of overlapping sites of bone and articular cartilage of limb	170.1	Bone cancer
2	C4080	Malignant neoplasm of overlapping sites of bone and articular cartilage of unspecified limb	170.1	Bone cancer
2	C4081	Malignant neoplasm of overlapping sites of bone and articular cartilage of right limb	170.1	Bone cancer
2	C4082	Malignant neoplasm of overlapping sites of bone and articular cartilage of left limb	170.1	Bone cancer
2	C409	Malignant neoplasm of unspecified bones and articular cartilage of limb	170.1	Bone cancer
2	C4090	Malignant neoplasm of unspecified bones and articular cartilage of unspecified limb	170.1	Bone cancer
2	C4091	Malignant neoplasm of unspecified bones and articular cartilage of right limb	170.1	Bone cancer
2	C4092	Malignant neoplasm of unspecified bones and articular cartilage of left limb	170.1	Bone cancer
2	C41	Malignant neoplasm of bone and articular cartilage of other and unspecified sites	170.1	Bone cancer
2	C410	Malignant neoplasm of orbital bone	170.1	Bone cancer
2	C411	Malignant neoplasm of mandible	170.1	Bone cancer
2	C412	Malignant neoplasm of vertebral column	170.1	Bone cancer
2	C413	Malignant neoplasm of ribs, sternum and clavicle	170.1	Bone cancer
2	C414	Malignant neoplasm of pelvic bones, sacrum and coccyx	170.1	Bone cancer
2	C419	Malignant neoplasm of bone and articular cartilage, unspecified	170.1	Bone cancer
2	C43	Malignant melanoma of skin	172.11	Melanomas of skin
2	C430	Malignant melanoma of lip	172.11	Melanomas of skin
2	C431	Malignant melanoma of eyelid, including canthus	172.11	Melanomas of skin
2	C4310	Malignant melanoma of unspecified eyelid, including canthus	172.11	Melanomas of skin
2	C4311	Malignant melanoma of right eyelid, including canthus	172.11	Melanomas of skin
2	C4312	Malignant melanoma of left eyelid, including canthus	172.11	Melanomas of skin
2	C432	Malignant melanoma of ear and external auricular canal	172.11	Melanomas of skin
2	C4320	Malignant melanoma of unspecified ear and external auricular canal	172.11	Melanomas of skin
2	C4321	Malignant melanoma of right ear and external auricular canal	172.11	Melanomas of skin
2	C4322	Malignant melanoma of left ear and external auricular canal	172.11	Melanomas of skin
2	C433	Malignant melanoma of other and unspecified parts of face	172.11	Melanomas of skin
2	C4330	Malignant melanoma of unspecified part of face	172.11	Melanomas of skin
2	C4331	Malignant melanoma of nose	172.11	Melanomas of skin
2	C4339	Malignant melanoma of other parts of face	172.11	Melanomas of skin
2	C434	Malignant melanoma of scalp and neck	172.11	Melanomas of skin
2	C435	Malignant melanoma of trunk	172.11	Melanomas of skin
2	C4351	Malignant melanoma of perianal skin	172.11	Melanomas of skin
2	C4352	Malignant melanoma of skin of breast	172.11	Melanomas of skin
2	C4359	Malignant melanoma of other part of trunk	172.11	Melanomas of skin
2	C436	Malignant melanoma of upper limb, including shoulder	172.11	Melanomas of skin
2	C4360	Malignant melanoma of unspecified upper limb, including shoulder	172.11	Melanomas of skin
2	C4361	Malignant melanoma of right upper limb, including shoulder	172.11	Melanomas of skin
2	C4362	Malignant melanoma of left upper limb, including shoulder	172.11	Melanomas of skin
2	C437	Malignant melanoma of lower limb, including hip	172.11	Melanomas of skin
2	C4370	Malignant melanoma of unspecified lower limb, including hip	172.11	Melanomas of skin
2	C4371	Malignant melanoma of right lower limb, including hip	172.11	Melanomas of skin
2	C4372	Malignant melanoma of left lower limb, including hip	172.11	Melanomas of skin
2	C438	Malignant melanoma of overlapping sites of skin	172.11	Melanomas of skin
2	C439	Melanoma (malignant) NOS	172.11	Melanomas of skin
2	C440	Other and unspecified malignant neoplasm of skin of lip	172.2	Other non-epithelial cancer of skin
2	C4400	Unspecified malignant neoplasm of skin of lip	172.2	Other non-epithelial cancer of skin
2	C4401	Basal cell carcinoma of skin of lip	172.21	Basal cell carcinoma
2	C4402	Squamous cell carcinoma of skin of lip	172.22	Squamous cell carcinoma
2	C4409	Other specified malignant neoplasm of skin of lip	172.2	Other non-epithelial cancer of skin
2	C441	Other and unspecified malignant neoplasm of skin of eyelid, including canthus	172.2	Other non-epithelial cancer of skin
2	C4410	Unspecified malignant neoplasm of skin of eyelid, including canthus	172.2	Other non-epithelial cancer of skin
2	C44101	Unspecified malignant neoplasm of skin of unspecified eyelid, including canthus	172.2	Other non-epithelial cancer of skin
2	C44102	Unspecified malignant neoplasm of skin of right eyelid, including canthus	172.2	Other non-epithelial cancer of skin
2	C44109	Unspecified malignant neoplasm of skin of left eyelid, including canthus	172.2	Other non-epithelial cancer of skin
2	C4411	Basal cell carcinoma of skin of eyelid, including canthus	172.2	Other non-epithelial cancer of skin
2	C44111	Basal cell carcinoma skin/ unsp eyelid, including canthus	172.21	Basal cell carcinoma
2	C44112	Basal cell carcinoma skin/ right eyelid, including canthus	172.21	Basal cell carcinoma
2	C44119	Basal cell carcinoma skin/ left eyelid, including canthus	172.21	Basal cell carcinoma
2	C4412	Squamous cell carcinoma of skin of eyelid, including canthus	172.2	Other non-epithelial cancer of skin
2	C44121	Squamous cell carcinoma skin/ unsp eyelid, including canthus	172.22	Squamous cell carcinoma
2	C44122	Squamous cell carcinoma skin/ right eyelid, inc canthus	172.22	Squamous cell carcinoma
2	C44129	Squamous cell carcinoma skin/ left eyelid, including canthus	172.22	Squamous cell carcinoma
2	C4419	Other specified malignant neoplasm of skin of eyelid, including canthus	172.2	Other non-epithelial cancer of skin
2	C44191	Other specified malignant neoplasm of skin of unspecified eyelid, including canthus	172.2	Other non-epithelial cancer of skin
2	C44192	Other specified malignant neoplasm of skin of right eyelid, including canthus	172.2	Other non-epithelial cancer of skin
2	C44199	Other specified malignant neoplasm of skin of left eyelid, including canthus	172.2	Other non-epithelial cancer of skin
2	C442	Other and unspecified malignant neoplasm of skin of ear and external auricular canal	172.2	Other non-epithelial cancer of skin
2	C4420	Unspecified malignant neoplasm of skin of ear and external auricular canal	172.2	Other non-epithelial cancer of skin
2	C44201	Unspecified malignant neoplasm of skin of unspecified ear and external auricular canal	172.2	Other non-epithelial cancer of skin
2	C44202	Unspecified malignant neoplasm of skin of right ear and external auricular canal	172.2	Other non-epithelial cancer of skin
2	C44209	Unspecified malignant neoplasm of skin of left ear and external auricular canal	172.2	Other non-epithelial cancer of skin
2	C4421	Basal cell carcinoma of skin of ear and external auricular canal	172.2	Other non-epithelial cancer of skin
2	C44211	Basal cell carcinoma skin/ unsp ear and external auric canal	172.21	Basal cell carcinoma
2	C44212	Basal cell carcinoma skin/ r ear and external auric canal	172.21	Basal cell carcinoma
2	C44219	Basal cell carcinoma skin/ left ear and external auric canal	172.21	Basal cell carcinoma
2	C4422	Squamous cell carcinoma of skin of ear and external auricular canal	172.2	Other non-epithelial cancer of skin
2	C44221	Squamous cell carcinoma skin/ unsp ear and extrn auric canal	172.22	Squamous cell carcinoma
2	C44222	Squamous cell carcinoma skin/ r ear and external auric canal	172.22	Squamous cell carcinoma
2	C44229	Squamous cell carcinoma skin/ left ear and extrn auric canal	172.22	Squamous cell carcinoma
2	C4429	Other specified malignant neoplasm of skin of ear and external auricular canal	172.2	Other non-epithelial cancer of skin
2	C44291	Other specified malignant neoplasm of skin of unspecified ear and external auricular canal	172.2	Other non-epithelial cancer of skin
2	C44292	Other specified malignant neoplasm of skin of right ear and external auricular canal	172.2	Other non-epithelial cancer of skin
2	C44299	Other specified malignant neoplasm of skin of left ear and external auricular canal	172.2	Other non-epithelial cancer of skin
2	C4430	Unspecified malignant neoplasm of skin of other and unspecified parts of face	172.2	Other non-epithelial cancer of skin
2	C44300	Unspecified malignant neoplasm of skin of unspecified part of face	172.2	Other non-epithelial cancer of skin
2	C44301	Unspecified malignant neoplasm of skin of nose	172.2	Other non-epithelial cancer of skin
2	C44309	Unspecified malignant neoplasm of skin of other parts of face	172.2	Other non-epithelial cancer of skin
2	C4431	Basal cell carcinoma of skin of other and unspecified parts of face	172.2	Other non-epithelial cancer of skin
2	C44310	Basal cell carcinoma of skin of unspecified parts of face	172.21	Basal cell carcinoma
2	C44311	Basal cell carcinoma of skin of nose	172.21	Basal cell carcinoma
2	C44319	Basal cell carcinoma of skin of other parts of face	172.21	Basal cell carcinoma
2	C44320	Squamous cell carcinoma of skin of unspecified parts of face	172.22	Squamous cell carcinoma
2	C44321	Squamous cell carcinoma of skin of nose	172.22	Squamous cell carcinoma
2	C44329	Squamous cell carcinoma of skin of other parts of face	172.22	Squamous cell carcinoma
2	C4439	Other specified malignant neoplasm of skin of other and unspecified parts of face	172.2	Other non-epithelial cancer of skin
2	C44390	Other specified malignant neoplasm of skin of unspecified parts of face	172.2	Other non-epithelial cancer of skin
2	C44391	Other specified malignant neoplasm of skin of nose	172.2	Other non-epithelial cancer of skin
2	C44399	Other specified malignant neoplasm of skin of other parts of face	172.2	Other non-epithelial cancer of skin
2	C444	Other and unspecified malignant neoplasm of skin of scalp and neck	172.2	Other non-epithelial cancer of skin
2	C4440	Unspecified malignant neoplasm of skin of scalp and neck	172.2	Other non-epithelial cancer of skin
2	C4441	Basal cell carcinoma of skin of scalp and neck	172.21	Basal cell carcinoma
2	C4442	Squamous cell carcinoma of skin of scalp and neck	172.22	Squamous cell carcinoma
2	C4449	Other specified malignant neoplasm of skin of scalp and neck	172.2	Other non-epithelial cancer of skin
2	C44500	Unspecified malignant neoplasm of perianal skin	172.2	Other non-epithelial cancer of skin
2	C44501	Unspecified malignant neoplasm of skin of breast	172.2	Other non-epithelial cancer of skin
2	C44509	Unspecified malignant neoplasm of skin of other part of trunk	172.2	Other non-epithelial cancer of skin
2	C4451	Basal cell carcinoma of skin of trunk	172.2	Other non-epithelial cancer of skin
2	C44510	Basal cell carcinoma of perianal skin	172.21	Basal cell carcinoma
2	C44511	Basal cell carcinoma of skin of breast	172.21	Basal cell carcinoma
2	C44519	Basal cell carcinoma of skin of other part of trunk	172.21	Basal cell carcinoma
2	C4452	Squamous cell carcinoma of skin of trunk	172.2	Other non-epithelial cancer of skin
2	C44520	Squamous cell carcinoma of perianal skin	172.22	Squamous cell carcinoma
2	C44521	Squamous cell carcinoma of skin of breast	172.22	Squamous cell carcinoma
2	C44529	Squamous cell carcinoma of skin of other part of trunk	172.22	Squamous cell carcinoma
2	C4459	Other specified malignant neoplasm of skin of trunk	172.2	Other non-epithelial cancer of skin
2	C44590	Other specified malignant neoplasm of perianal skin	172.2	Other non-epithelial cancer of skin
2	C44591	Other specified malignant neoplasm of skin of breast	172.2	Other non-epithelial cancer of skin
2	C44599	Other specified malignant neoplasm of skin of other part of trunk	172.2	Other non-epithelial cancer of skin
2	C446	Other and unspecified malignant neoplasm of skin of upper limb, including shoulder	172.2	Other non-epithelial cancer of skin
2	C4460	Unspecified malignant neoplasm of skin of upper limb, including shoulder	172.2	Other non-epithelial cancer of skin
2	C44601	Unspecified malignant neoplasm of skin of unspecified upper limb, including shoulder	172.2	Other non-epithelial cancer of skin
2	C44602	Unspecified malignant neoplasm of skin of right upper limb, including shoulder	172.2	Other non-epithelial cancer of skin
2	C44609	Unspecified malignant neoplasm of skin of left upper limb, including shoulder	172.2	Other non-epithelial cancer of skin
2	C4461	Basal cell carcinoma of skin of upper limb, including shoulder	172.2	Other non-epithelial cancer of skin
2	C44611	Basal cell carcinoma skin/ unsp upper limb, inc shoulder	172.21	Basal cell carcinoma
2	C44612	Basal cell carcinoma skin/ right upper limb, inc shoulder	172.21	Basal cell carcinoma
2	C44619	Basal cell carcinoma skin/ left upper limb, inc shoulder	172.21	Basal cell carcinoma
2	C4462	Squamous cell carcinoma of skin of upper limb, including shoulder	172.2	Other non-epithelial cancer of skin
2	C44621	Squamous cell carcinoma skin/ unsp upper limb, inc shoulder	172.22	Squamous cell carcinoma
2	C44622	Squamous cell carcinoma skin/ right upper limb, inc shoulder	172.22	Squamous cell carcinoma
2	C44629	Squamous cell carcinoma skin/ left upper limb, inc shoulder	172.22	Squamous cell carcinoma
2	C4469	Other specified malignant neoplasm of skin of upper limb, including shoulder	172.2	Other non-epithelial cancer of skin
2	C44691	Other specified malignant neoplasm of skin of unspecified upper limb, including shoulder	172.2	Other non-epithelial cancer of skin
2	C44692	Other specified malignant neoplasm of skin of right upper limb, including shoulder	172.2	Other non-epithelial cancer of skin
2	C44699	Other specified malignant neoplasm of skin of left upper limb, including shoulder	172.2	Other non-epithelial cancer of skin
2	C447	Other and unspecified malignant neoplasm of skin of lower limb, including hip	172.2	Other non-epithelial cancer of skin
2	C4470	Unspecified malignant neoplasm of skin of lower limb, including hip	172.2	Other non-epithelial cancer of skin
2	C44701	Unspecified malignant neoplasm of skin of unspecified lower limb, including hip	172.2	Other non-epithelial cancer of skin
2	C44702	Unspecified malignant neoplasm of skin of right lower limb, including hip	172.2	Other non-epithelial cancer of skin
2	C44709	Unspecified malignant neoplasm of skin of left lower limb, including hip	172.2	Other non-epithelial cancer of skin
2	C4471	Basal cell carcinoma of skin of lower limb, including hip	172.2	Other non-epithelial cancer of skin
2	C44711	Basal cell carcinoma skin/ unsp lower limb, including hip	172.21	Basal cell carcinoma
2	C44712	Basal cell carcinoma skin/ right lower limb, including hip	172.21	Basal cell carcinoma
2	C44719	Basal cell carcinoma skin/ left lower limb, including hip	172.21	Basal cell carcinoma
2	C4472	Squamous cell carcinoma of skin of lower limb, including hip	172.2	Other non-epithelial cancer of skin
2	C44721	Squamous cell carcinoma skin/ unsp lower limb, including hip	172.22	Squamous cell carcinoma
2	C44722	Squamous cell carcinoma skin/ right lower limb, inc hip	172.22	Squamous cell carcinoma
2	C44729	Squamous cell carcinoma skin/ left lower limb, including hip	172.22	Squamous cell carcinoma
2	C4479	Other specified malignant neoplasm of skin of lower limb, including hip	172.2	Other non-epithelial cancer of skin
2	C44791	Other specified malignant neoplasm of skin of unspecified lower limb, including hip	172.2	Other non-epithelial cancer of skin
2	C44792	Other specified malignant neoplasm of skin of right lower limb, including hip	172.2	Other non-epithelial cancer of skin
2	C44799	Other specified malignant neoplasm of skin of left lower limb, including hip	172.2	Other non-epithelial cancer of skin
2	C448	Other and unspecified malignant neoplasm of overlapping sites of skin	172.2	Other non-epithelial cancer of skin
2	C4480	Unspecified malignant neoplasm of overlapping sites of skin	172.2	Other non-epithelial cancer of skin
2	C4481	Basal cell carcinoma of overlapping sites of skin	172.21	Basal cell carcinoma
2	C4482	Squamous cell carcinoma of overlapping sites of skin	172.22	Squamous cell carcinoma
2	C4489	Other specified malignant neoplasm of overlapping sites of skin	172.2	Other non-epithelial cancer of skin
2	C449	Other and unspecified malignant neoplasm of skin, unspecified	172.2	Other non-epithelial cancer of skin
2	C4490	Unspecified malignant neoplasm of skin, unspecified	172.2	Other non-epithelial cancer of skin
2	C4491	Basal cell carcinoma of skin, unspecified	172.21	Basal cell carcinoma
2	C4492	Squamous cell carcinoma of skin, unspecified	172.22	Squamous cell carcinoma
2	C4499	Other specified malignant neoplasm of skin, unspecified	172.2	Other non-epithelial cancer of skin
2	C450	Mesothelioma of pleura	165	Cancer within the respiratory system
2	C451	Mesothelioma of peritoneum (parietal) (pelvic)	159.4	Malignant neoplasm of retroperitoneum and peritoneum
2	C452	Mesothelioma of pericardium	164	Cancer of intrathoracic organs
2	C457	Mesothelioma of other sites	195.1	Malignant neoplasm, other
2	C459	Mesothelioma, unspecified	195.1	Malignant neoplasm, other
2	C46	Kaposi's sarcoma	230	Kaposi's sarcoma
2	C460	Kaposi's sarcoma of skin	230	Kaposi's sarcoma
2	C461	Kaposi's sarcoma of soft tissue	230	Kaposi's sarcoma
2	C462	Kaposi's sarcoma of palate	230	Kaposi's sarcoma
2	C463	Kaposi's sarcoma of lymph nodes	230	Kaposi's sarcoma
2	C464	Kaposi's sarcoma of gastrointestinal sites	230	Kaposi's sarcoma
2	C465	Kaposi's sarcoma of lung	230	Kaposi's sarcoma
2	C4650	Kaposi's sarcoma of unspecified lung	230	Kaposi's sarcoma
2	C4651	Kaposi's sarcoma of right lung	230	Kaposi's sarcoma
2	C4652	Kaposi's sarcoma of left lung	230	Kaposi's sarcoma
2	C467	Kaposi's sarcoma of other sites	230	Kaposi's sarcoma
2	C469	Kaposi's sarcoma, unspecified	230	Kaposi's sarcoma
2	C47	malignant neoplasm of sympathetic and parasympathetic nerves and ganglia	170.2	Cancer of connective tissue
2	C470	Malignant neoplasm of prph nerves of head, face and neck	170.2	Cancer of connective tissue
2	C471	Malignant neoplasm of peripheral nerves of upper limb, including shoulder	170.2	Cancer of connective tissue
2	C4710	Malignant neoplasm of peripheral nerves of unspecified upper limb, including shoulder	170.2	Cancer of connective tissue
2	C4711	Malignant neoplasm of peripheral nerves of right upper limb, including shoulder	170.2	Cancer of connective tissue
2	C4712	Malignant neoplasm of peripheral nerves of left upper limb, including shoulder	170.2	Cancer of connective tissue
2	C472	Malignant neoplasm of peripheral nerves of lower limb, including hip	170.2	Cancer of connective tissue
2	C4720	Malignant neoplasm of peripheral nerves of unspecified lower limb, including hip	170.2	Cancer of connective tissue
2	C4721	Malignant neoplasm of peripheral nerves of right lower limb, including hip	170.2	Cancer of connective tissue
2	C4722	Malignant neoplasm of peripheral nerves of left lower limb, including hip	170.2	Cancer of connective tissue
2	C473	Malignant neoplasm of peripheral nerves of thorax	170.2	Cancer of connective tissue
2	C474	Malignant neoplasm of peripheral nerves of abdomen	170.2	Cancer of connective tissue
2	C475	Malignant neoplasm of peripheral nerves of pelvis	170.2	Cancer of connective tissue
2	C476	Malignant neoplasm of peripheral nerves of unspecified part of trunk	170.2	Cancer of connective tissue
2	C478	Malignant neoplasm of overlapping sites of peripheral nerves and autonomic nervous system	170.2	Cancer of connective tissue
2	C479	Malignant neoplasm of unspecified site of peripheral nerves and autonomic nervous system	170.2	Cancer of connective tissue
2	C48	Malignant neoplasm of retroperitoneum and peritoneum	159.4	Malignant neoplasm of retroperitoneum and peritoneum
2	C480	Malignant neoplasm of retroperitoneum	159.4	Malignant neoplasm of retroperitoneum and peritoneum
2	C481	Malignant neoplasm of specified parts of peritoneum	159.4	Malignant neoplasm of retroperitoneum and peritoneum
2	C482	Malignant neoplasm of peritoneum, unspecified	159.4	Malignant neoplasm of retroperitoneum and peritoneum
2	C488	Malignant neoplasm of overlapping sites of retroperitoneum and peritoneum	159.4	Malignant neoplasm of retroperitoneum and peritoneum
2	C49	malignant neoplasm of tendon (sheath)	170.2	Cancer of connective tissue
2	C490	Malignant neoplasm of connective tissue of eyelid	170.2	Cancer of connective tissue
2	C491	Malignant neoplasm of connective and soft tissue of upper limb, including shoulder	170.2	Cancer of connective tissue
2	C4910	Malignant neoplasm of connective and soft tissue of unspecified upper limb, including shoulder	170.2	Cancer of connective tissue
2	C4911	Malignant neoplasm of connective and soft tissue of right upper limb, including shoulder	170.2	Cancer of connective tissue
2	C4912	Malignant neoplasm of connective and soft tissue of left upper limb, including shoulder	170.2	Cancer of connective tissue
2	C492	Malignant neoplasm of connective and soft tissue of lower limb, including hip	170.2	Cancer of connective tissue
2	C4920	Malignant neoplasm of connective and soft tissue of unspecified lower limb, including hip	170.2	Cancer of connective tissue
2	C4921	Malignant neoplasm of connective and soft tissue of right lower limb, including hip	170.2	Cancer of connective tissue
2	C4922	Malignant neoplasm of connective and soft tissue of left lower limb, including hip	170.2	Cancer of connective tissue
2	C493	Malignant neoplasm of great vessels	170.2	Cancer of connective tissue
2	C494	Malignant neoplasm of hypochondrium	170.2	Cancer of connective tissue
2	C495	Malignant neoplasm of perineum	170.2	Cancer of connective tissue
2	C496	Malignant neoplasm of connective and soft tissue of trunk, unspecified	170.2	Cancer of connective tissue
2	C498	Primary malignant neoplasm of two or more contiguous sites of connective and soft tissue	170.2	Cancer of connective tissue
2	C499	Malignant neoplasm of connective and soft tissue, unspecified	170.2	Cancer of connective tissue
2	C49A	Gastrointestinal stromal tumor	170.2	Cancer of connective tissue
2	C49A0	Gastrointestinal stromal tumor, unspecified site	170.2	Cancer of connective tissue
2	C49A1	Gastrointestinal stromal tumor of esophagus	170.2	Cancer of connective tissue
2	C49A2	Gastrointestinal stromal tumor of stomach	170.2	Cancer of connective tissue
2	C49A3	Gastrointestinal stromal tumor of small intestine	170.2	Cancer of connective tissue
2	C49A4	Gastrointestinal stromal tumor of large intestine	170.2	Cancer of connective tissue
2	C49A5	Gastrointestinal stromal tumor of rectum	170.2	Cancer of connective tissue
2	C49A9	Gastrointestinal stromal tumor of other sites	170.2	Cancer of connective tissue
2	C4A	Merkel cell carcinoma	172.2	Other non-epithelial cancer of skin
2	C4A0	Merkel cell carcinoma of lip	172.2	Other non-epithelial cancer of skin
2	C4A1	Merkel cell carcinoma of eyelid, including canthus	172.2	Other non-epithelial cancer of skin
2	C4A10	Merkel cell carcinoma of unspecified eyelid, including canthus	172.2	Other non-epithelial cancer of skin
2	C4A11	Merkel cell carcinoma of right eyelid, including canthus	172.2	Other non-epithelial cancer of skin
2	C4A12	Merkel cell carcinoma of left eyelid, including canthus	172.2	Other non-epithelial cancer of skin
2	C4A2	Merkel cell carcinoma of ear and external auricular canal	172.2	Other non-epithelial cancer of skin
2	C4A20	Merkel cell carcinoma of unspecified ear and external auricular canal	172.2	Other non-epithelial cancer of skin
2	C4A21	Merkel cell carcinoma of right ear and external auricular canal	172.2	Other non-epithelial cancer of skin
2	C4A22	Merkel cell carcinoma of left ear and external auricular canal	172.2	Other non-epithelial cancer of skin
2	C4A3	Merkel cell carcinoma of other and unspecified parts of face	172.2	Other non-epithelial cancer of skin
2	C4A30	Merkel cell carcinoma of unspecified part of face	172.2	Other non-epithelial cancer of skin
2	C4A31	Merkel cell carcinoma of nose	172.2	Other non-epithelial cancer of skin
2	C4A39	Merkel cell carcinoma of other parts of face	172.2	Other non-epithelial cancer of skin
2	C4A4	Merkel cell carcinoma of scalp and neck	172.2	Other non-epithelial cancer of skin
2	C4A5	Merkel cell carcinoma of trunk	172.2	Other non-epithelial cancer of skin
2	C4A51	Merkel cell carcinoma of perianal skin	172.2	Other non-epithelial cancer of skin
2	C4A52	Merkel cell carcinoma of skin of breast	172.2	Other non-epithelial cancer of skin
2	C4A59	Merkel cell carcinoma of other part of trunk	172.2	Other non-epithelial cancer of skin
2	C4A6	Merkel cell carcinoma of upper limb, including shoulder	172.2	Other non-epithelial cancer of skin
2	C4A60	Merkel cell carcinoma of unspecified upper limb, including shoulder	172.2	Other non-epithelial cancer of skin
2	C4A61	Merkel cell carcinoma of right upper limb, including shoulder	172.2	Other non-epithelial cancer of skin
2	C4A62	Merkel cell carcinoma of left upper limb, including shoulder	172.2	Other non-epithelial cancer of skin
2	C4A7	Merkel cell carcinoma of lower limb, including hip	172.2	Other non-epithelial cancer of skin
2	C4A70	Merkel cell carcinoma of unspecified lower limb, including hip	172.2	Other non-epithelial cancer of skin
2	C4A71	Merkel cell carcinoma of right lower limb, including hip	172.2	Other non-epithelial cancer of skin
2	C4A72	Merkel cell carcinoma of left lower limb, including hip	172.2	Other non-epithelial cancer of skin
2	C4A8	Merkel cell carcinoma of overlapping sites	172.2	Other non-epithelial cancer of skin
2	C4A9	Merkel cell carcinoma, unspecified	172.2	Other non-epithelial cancer of skin
2	C50	connective tissue of breast	174.11	Malignant neoplasm of female breast
2	C5001	Malignant neoplasm of nipple and areola, female	174.11	Malignant neoplasm of female breast
2	C50011	Malignant neoplasm of nipple and areola, right female breast	174.11	Malignant neoplasm of female breast
2	C50012	Malignant neoplasm of nipple and areola, left female breast	174.11	Malignant neoplasm of female breast
2	C50019	Malignant neoplasm of nipple and areola, unspecified female breast	174.11	Malignant neoplasm of female breast
2	C5002	Malignant neoplasm of nipple and areola, male	174.2	Breast cancer [male]
2	C50021	Malignant neoplasm of nipple and areola, right male breast	174.2	Breast cancer [male]
2	C50022	Malignant neoplasm of nipple and areola, left male breast	174.2	Breast cancer [male]
2	C50029	Malignant neoplasm of nipple and areola, unspecified male breast	174.2	Breast cancer [male]
2	C5011	Malignant neoplasm of central portion of breast, female	174.11	Malignant neoplasm of female breast
2	C50111	Malignant neoplasm of central portion of right female breast	174.11	Malignant neoplasm of female breast
2	C50112	Malignant neoplasm of central portion of left female breast	174.11	Malignant neoplasm of female breast
2	C50119	Malignant neoplasm of central portion of unspecified female breast	174.11	Malignant neoplasm of female breast
2	C5012	Malignant neoplasm of central portion of breast, male	174.2	Breast cancer [male]
2	C50121	Malignant neoplasm of central portion of right male breast	174.2	Breast cancer [male]
2	C50122	Malignant neoplasm of central portion of left male breast	174.2	Breast cancer [male]
2	C50129	Malignant neoplasm of central portion of unspecified male breast	174.2	Breast cancer [male]
2	C5021	Malignant neoplasm of upper-inner quadrant of breast, female	174.11	Malignant neoplasm of female breast
2	C50211	Malignant neoplasm of upper-inner quadrant of right female breast	174.11	Malignant neoplasm of female breast
2	C50212	Malignant neoplasm of upper-inner quadrant of left female breast	174.11	Malignant neoplasm of female breast
2	C50219	Malignant neoplasm of upper-inner quadrant of unspecified female breast	174.11	Malignant neoplasm of female breast
2	C5022	Malignant neoplasm of upper-inner quadrant of breast, male	174.2	Breast cancer [male]
2	C50221	Malignant neoplasm of upper-inner quadrant of right male breast	174.2	Breast cancer [male]
2	C50222	Malignant neoplasm of upper-inner quadrant of left male breast	174.2	Breast cancer [male]
2	C50229	Malignant neoplasm of upper-inner quadrant of unspecified male breast	174.2	Breast cancer [male]
2	C5031	Malignant neoplasm of lower-inner quadrant of breast, female	174.11	Malignant neoplasm of female breast
2	C50311	Malignant neoplasm of lower-inner quadrant of right female breast	174.11	Malignant neoplasm of female breast
2	C50312	Malignant neoplasm of lower-inner quadrant of left female breast	174.11	Malignant neoplasm of female breast
2	C50319	Malignant neoplasm of lower-inner quadrant of unspecified female breast	174.11	Malignant neoplasm of female breast
2	C5032	Malignant neoplasm of lower-inner quadrant of breast, male	174.2	Breast cancer [male]
2	C50321	Malignant neoplasm of lower-inner quadrant of right male breast	174.2	Breast cancer [male]
2	C50322	Malignant neoplasm of lower-inner quadrant of left male breast	174.2	Breast cancer [male]
2	C50329	Malignant neoplasm of lower-inner quadrant of unspecified male breast	174.2	Breast cancer [male]
2	C5041	Malignant neoplasm of upper-outer quadrant of breast, female	174.11	Malignant neoplasm of female breast
2	C50411	Malignant neoplasm of upper-outer quadrant of right female breast	174.11	Malignant neoplasm of female breast
2	C50412	Malignant neoplasm of upper-outer quadrant of left female breast	174.11	Malignant neoplasm of female breast
2	C50419	Malignant neoplasm of upper-outer quadrant of unspecified female breast	174.11	Malignant neoplasm of female breast
2	C5042	Malignant neoplasm of upper-outer quadrant of breast, male	174.2	Breast cancer [male]
2	C50421	Malignant neoplasm of upper-outer quadrant of right male breast	174.2	Breast cancer [male]
2	C50422	Malignant neoplasm of upper-outer quadrant of left male breast	174.2	Breast cancer [male]
2	C50429	Malignant neoplasm of upper-outer quadrant of unspecified male breast	174.2	Breast cancer [male]
2	C5051	Malignant neoplasm of lower-outer quadrant of breast, female	174.11	Malignant neoplasm of female breast
2	C50511	Malignant neoplasm of lower-outer quadrant of right female breast	174.11	Malignant neoplasm of female breast
2	C50512	Malignant neoplasm of lower-outer quadrant of left female breast	174.11	Malignant neoplasm of female breast
2	C50519	Malignant neoplasm of lower-outer quadrant of unspecified female breast	174.11	Malignant neoplasm of female breast
2	C5052	Malignant neoplasm of lower-outer quadrant of breast, male	174.2	Breast cancer [male]
2	C50521	Malignant neoplasm of lower-outer quadrant of right male breast	174.2	Breast cancer [male]
2	C50522	Malignant neoplasm of lower-outer quadrant of left male breast	174.2	Breast cancer [male]
2	C50529	Malignant neoplasm of lower-outer quadrant of unspecified male breast	174.2	Breast cancer [male]
2	C5061	Malignant neoplasm of axillary tail of breast, female	174.11	Malignant neoplasm of female breast
2	C50611	Malignant neoplasm of axillary tail of right female breast	174.11	Malignant neoplasm of female breast
2	C50612	Malignant neoplasm of axillary tail of left female breast	174.11	Malignant neoplasm of female breast
2	C50619	Malignant neoplasm of axillary tail of unspecified female breast	174.11	Malignant neoplasm of female breast
2	C5062	Malignant neoplasm of axillary tail of breast, male	174.2	Breast cancer [male]
2	C50621	Malignant neoplasm of axillary tail of right male breast	174.2	Breast cancer [male]
2	C50622	Malignant neoplasm of axillary tail of left male breast	174.2	Breast cancer [male]
2	C50629	Malignant neoplasm of axillary tail of unspecified male breast	174.2	Breast cancer [male]
2	C508	Malignant neoplasm of overlapping sites of breast	174.11	Malignant neoplasm of female breast
2	C5081	Malignant neoplasm of overlapping sites of breast, female	174.11	Malignant neoplasm of female breast
2	C50811	Malignant neoplasm of ovrlp sites of right female breast	174.11	Malignant neoplasm of female breast
2	C50812	Malignant neoplasm of ovrlp sites of left female breast	174.11	Malignant neoplasm of female breast
2	C50819	Malignant neoplasm of ovrlp sites of unsp female breast	174.11	Malignant neoplasm of female breast
2	C5082	Malignant neoplasm of overlapping sites of breast, male	174.2	Breast cancer [male]
2	C50821	Malignant neoplasm of overlapping sites of right male breast	174.2	Breast cancer [male]
2	C50822	Malignant neoplasm of overlapping sites of left male breast	174.2	Breast cancer [male]
2	C50829	Malignant neoplasm of overlapping sites of unspecified male breast	174.2	Breast cancer [male]
2	C5091	Malignant neoplasm of breast of unspecified site, female	174.11	Malignant neoplasm of female breast
2	C50911	Malignant neoplasm of unspecified site of right female breast	174.11	Malignant neoplasm of female breast
2	C50912	Malignant neoplasm of unspecified site of left female breast	174.11	Malignant neoplasm of female breast
2	C50919	Malignant neoplasm of unspecified site of unspecified female breast	174.11	Malignant neoplasm of female breast
2	C5092	Malignant neoplasm of breast of unspecified site, male	174.2	Breast cancer [male]
2	C50921	Malignant neoplasm of unspecified site of right male breast	174.2	Breast cancer [male]
2	C50922	Malignant neoplasm of unspecified site of left male breast	174.2	Breast cancer [male]
2	C50929	Malignant neoplasm of unspecified site of unspecified male breast	174.2	Breast cancer [male]
2	C51	Malignant neoplasm of vulva	184.2	Cancer of other female genital organs, excluding uterus and ovary
2	C510	Malignant neoplasm of labium majus	184.2	Cancer of other female genital organs, excluding uterus and ovary
2	C511	Malignant neoplasm of labium minus	184.2	Cancer of other female genital organs, excluding uterus and ovary
2	C512	Malignant neoplasm of clitoris	184.2	Cancer of other female genital organs, excluding uterus and ovary
2	C518	Malignant neoplasm of overlapping sites of vulva	184.1	Malignant neoplasm of ovary and other uterine adnexa
2	C519	Malignant neoplasm of vulva, unspecified	184.2	Cancer of other female genital organs, excluding uterus and ovary
2	C52	Malignant neoplasm of vagina	184.2	Cancer of other female genital organs, excluding uterus and ovary
2	C53	Malignant neoplasm of cervix uteri	180.1	Cervical cancer
2	C530	Malignant neoplasm of endocervix	180.1	Cervical cancer
2	C531	Malignant neoplasm of exocervix	180.1	Cervical cancer
2	C538	Malignant neoplasm of overlapping sites of cervix uteri	180.1	Cervical cancer
2	C539	Malignant neoplasm of cervix uteri, unspecified	180.1	Cervical cancer
2	C54	Malignant neoplasm of corpus uteri	182	Malignant neoplasm of uterus
2	C540	Malignant neoplasm of lower uterine segment	182	Malignant neoplasm of uterus
2	C541	Malignant neoplasm of endometrium	182	Malignant neoplasm of uterus
2	C542	Malignant neoplasm of myometrium	182	Malignant neoplasm of uterus
2	C543	Malignant neoplasm of fundus uteri	182	Malignant neoplasm of uterus
2	C548	Malignant neoplasm of overlapping sites of corpus uteri	182	Malignant neoplasm of uterus
2	C549	Malignant neoplasm of corpus uteri, unspecified	182	Malignant neoplasm of uterus
2	C55	Malignant neoplasm of uterus, part unspecified	182	Malignant neoplasm of uterus
2	C56	Malignant neoplasm of ovary	184.11	Malignant neoplasm of ovary
2	C561	Malignant neoplasm of right ovary	184.11	Malignant neoplasm of ovary
2	C562	Malignant neoplasm of left ovary	184.11	Malignant neoplasm of ovary
2	C569	Malignant neoplasm of unspecified ovary	184.11	Malignant neoplasm of ovary
2	C57	Malignant neoplasm of other and unspecified female genital organs	184.1	Malignant neoplasm of ovary and other uterine adnexa
2	C570	Malignant neoplasm of uterine tube	184.1	Malignant neoplasm of ovary and other uterine adnexa
2	C5700	Malignant neoplasm of unspecified fallopian tube	184.1	Malignant neoplasm of ovary and other uterine adnexa
2	C5701	Malignant neoplasm of right fallopian tube	184.1	Malignant neoplasm of ovary and other uterine adnexa
2	C5702	Malignant neoplasm of left fallopian tube	184.1	Malignant neoplasm of ovary and other uterine adnexa
2	C571	Malignant neoplasm of broad ligament	184.1	Malignant neoplasm of ovary and other uterine adnexa
2	C5710	Malignant neoplasm of unspecified broad ligament	184.1	Malignant neoplasm of ovary and other uterine adnexa
2	C5711	Malignant neoplasm of right broad ligament	184.1	Malignant neoplasm of ovary and other uterine adnexa
2	C5712	Malignant neoplasm of left broad ligament	184.1	Malignant neoplasm of ovary and other uterine adnexa
2	C572	Malignant neoplasm of round ligament	184.1	Malignant neoplasm of ovary and other uterine adnexa
2	C5720	Malignant neoplasm of unspecified round ligament	184.1	Malignant neoplasm of ovary and other uterine adnexa
2	C5721	Malignant neoplasm of right round ligament	184.1	Malignant neoplasm of ovary and other uterine adnexa
2	C5722	Malignant neoplasm of left round ligament	184.1	Malignant neoplasm of ovary and other uterine adnexa
2	C573	Malignant neoplasm of uterine ligament NOS	184.1	Malignant neoplasm of ovary and other uterine adnexa
2	C574	Malignant neoplasm of uterine adnexa, unspecified	184.1	Malignant neoplasm of ovary and other uterine adnexa
2	C577	Malignant neoplasm of wolffian body or duct	184.1	Malignant neoplasm of ovary and other uterine adnexa
2	C578	Primary utero-ovarian malignant neoplasm whose point of origin cannot be determined	184.1	Malignant neoplasm of ovary and other uterine adnexa
2	C579	Malignant neoplasm of female genitourinary tract NOS	184.1	Malignant neoplasm of ovary and other uterine adnexa
2	C58	chorionepithelioma NOS	184.1	Malignant neoplasm of ovary and other uterine adnexa
2	C60	Malignant neoplasm of penis	187.1	Malignant neoplasm of unspecified male genital organ
2	C600	Malignant neoplasm of prepuce	187.1	Malignant neoplasm of unspecified male genital organ
2	C601	Malignant neoplasm of glans penis	187.1	Malignant neoplasm of unspecified male genital organ
2	C602	Malignant neoplasm of corpus cavernosum	187.1	Malignant neoplasm of unspecified male genital organ
2	C608	Malignant neoplasm of overlapping sites of penis	187.1	Malignant neoplasm of unspecified male genital organ
2	C609	Malignant neoplasm of skin of penis NOS	187.1	Malignant neoplasm of unspecified male genital organ
2	C61	Malignant neoplasm of prostate	185	Cancer of prostate
2	C62	Malignant neoplasm of testis	187.2	Malignant neoplasm of testis
2	C620	Malignant neoplasm of undescended testis	187.2	Malignant neoplasm of testis
2	C6200	Malignant neoplasm of unspecified undescended testis	187.2	Malignant neoplasm of testis
2	C6201	Malignant neoplasm of undescended right testis	187.2	Malignant neoplasm of testis
2	C6202	Malignant neoplasm of undescended left testis	187.2	Malignant neoplasm of testis
2	C621	Malignant neoplasm of scrotal testis	187.2	Malignant neoplasm of testis
2	C6210	Malignant neoplasm of unspecified descended testis	187.2	Malignant neoplasm of testis
2	C6211	Malignant neoplasm of descended right testis	187.2	Malignant neoplasm of testis
2	C6212	Malignant neoplasm of descended left testis	187.2	Malignant neoplasm of testis
2	C629	Malignant neoplasm of testis, unspecified whether descended or undescended	187.2	Malignant neoplasm of testis
2	C6290	Malignant neoplasm of unspecified testis, unspecified whether descended or undescended	187.2	Malignant neoplasm of testis
2	C6291	Malignant neoplasm of right testis, unspecified whether descended or undescended	187.2	Malignant neoplasm of testis
2	C6292	Malignant neoplasm of left testis, unspecified whether descended or undescended	187.2	Malignant neoplasm of testis
2	C63	Malignant neoplasm of other and unspecified male genital organs	187.1	Malignant neoplasm of unspecified male genital organ
2	C630	Malignant neoplasm of epididymis	187.1	Malignant neoplasm of unspecified male genital organ
2	C6300	Malignant neoplasm of unspecified epididymis	187.1	Malignant neoplasm of unspecified male genital organ
2	C6301	Malignant neoplasm of right epididymis	187.1	Malignant neoplasm of unspecified male genital organ
2	C6302	Malignant neoplasm of left epididymis	187.1	Malignant neoplasm of unspecified male genital organ
2	C631	Malignant neoplasm of spermatic cord	187.1	Malignant neoplasm of unspecified male genital organ
2	C6310	Malignant neoplasm of unspecified spermatic cord	187.1	Malignant neoplasm of unspecified male genital organ
2	C6311	Malignant neoplasm of right spermatic cord	187.1	Malignant neoplasm of unspecified male genital organ
2	C6312	Malignant neoplasm of left spermatic cord	187.1	Malignant neoplasm of unspecified male genital organ
2	C632	Malignant neoplasm of skin of scrotum	187.1	Malignant neoplasm of unspecified male genital organ
2	C637	Malignant neoplasm of tunica vaginalis	187.1	Malignant neoplasm of unspecified male genital organ
2	C638	Primary malignant neoplasm of two or more contiguous sites of male genital organs whose point of origin cannot be determined	187.1	Malignant neoplasm of unspecified male genital organ
2	C639	Malignant neoplasm of male genitourinary tract NOS	187.1	Malignant neoplasm of unspecified male genital organ
2	C64	Malignant neoplasm of kidney, except renal pelvis	189.11	Malignant neoplasm of kidney, except pelvis
2	C641	Malignant neoplasm of right kidney, except renal pelvis	189.11	Malignant neoplasm of kidney, except pelvis
2	C642	Malignant neoplasm of left kidney, except renal pelvis	189.11	Malignant neoplasm of kidney, except pelvis
2	C649	Malignant neoplasm of unspecified kidney, except renal pelvis	189.11	Malignant neoplasm of kidney, except pelvis
2	C65	malignant neoplasm of renal calyces	189.12	Malignant neoplasm of renal pelvis
2	C651	Malignant neoplasm of right renal pelvis	189.12	Malignant neoplasm of renal pelvis
2	C652	Malignant neoplasm of left renal pelvis	189.12	Malignant neoplasm of renal pelvis
2	C659	Malignant neoplasm of unspecified renal pelvis	189.12	Malignant neoplasm of renal pelvis
2	C66	Malignant neoplasm of ureter	189.4	Malignant neoplasm of other urinary organs
2	C661	Malignant neoplasm of right ureter	189.4	Malignant neoplasm of other urinary organs
2	C662	Malignant neoplasm of left ureter	189.4	Malignant neoplasm of other urinary organs
2	C669	Malignant neoplasm of unspecified ureter	189.4	Malignant neoplasm of other urinary organs
2	C67	Malignant neoplasm of bladder	189.21	Malignant neoplasm of bladder
2	C670	Malignant neoplasm of trigone of bladder	189.21	Malignant neoplasm of bladder
2	C671	Malignant neoplasm of dome of bladder	189.21	Malignant neoplasm of bladder
2	C672	Malignant neoplasm of lateral wall of bladder	189.21	Malignant neoplasm of bladder
2	C673	Malignant neoplasm of anterior wall of bladder	189.21	Malignant neoplasm of bladder
2	C674	Malignant neoplasm of posterior wall of bladder	189.21	Malignant neoplasm of bladder
2	C675	Malignant neoplasm of internal urethral orifice	189.21	Malignant neoplasm of bladder
2	C676	Malignant neoplasm of ureteric orifice	189.21	Malignant neoplasm of bladder
2	C677	Malignant neoplasm of urachus	189.21	Malignant neoplasm of bladder
2	C678	Malignant neoplasm of overlapping sites of bladder	189.21	Malignant neoplasm of bladder
2	C679	Malignant neoplasm of bladder, unspecified	189.21	Malignant neoplasm of bladder
2	C68	Malignant neoplasm of other and unspecified urinary organs	189.4	Malignant neoplasm of other urinary organs
2	C680	Malignant neoplasm of urethra	189.4	Malignant neoplasm of other urinary organs
2	C681	Malignant neoplasm of paraurethral glands	189.4	Malignant neoplasm of other urinary organs
2	C688	Primary malignant neoplasm of two or more contiguous sites of urinary organs whose point of origin cannot be determined	189.4	Malignant neoplasm of other urinary organs
2	C689	Malignant neoplasm of urinary system NOS	189.4	Malignant neoplasm of other urinary organs
2	C69	Malignant neoplasm of eye and adnexa	190	Cancer of eye
2	C690	Malignant neoplasm of conjunctiva	190	Cancer of eye
2	C6900	Malignant neoplasm of unspecified conjunctiva	190	Cancer of eye
2	C6901	Malignant neoplasm of right conjunctiva	190	Cancer of eye
2	C6902	Malignant neoplasm of left conjunctiva	190	Cancer of eye
2	C691	Malignant neoplasm of cornea	190	Cancer of eye
2	C6910	Malignant neoplasm of unspecified cornea	190	Cancer of eye
2	C6911	Malignant neoplasm of right cornea	190	Cancer of eye
2	C6912	Malignant neoplasm of left cornea	190	Cancer of eye
2	C692	Malignant neoplasm of retina	190	Cancer of eye
2	C6920	Malignant neoplasm of unspecified retina	190	Cancer of eye
2	C6921	Malignant neoplasm of right retina	190	Cancer of eye
2	C6922	Malignant neoplasm of left retina	190	Cancer of eye
2	C693	Malignant neoplasm of choroid	190	Cancer of eye
2	C6930	Malignant neoplasm of unspecified choroid	190	Cancer of eye
2	C6931	Malignant neoplasm of right choroid	190	Cancer of eye
2	C6932	Malignant neoplasm of left choroid	190	Cancer of eye
2	C694	Malignant neoplasm of ciliary body	190	Cancer of eye
2	C6940	Malignant neoplasm of unspecified ciliary body	190	Cancer of eye
2	C6941	Malignant neoplasm of right ciliary body	190	Cancer of eye
2	C6942	Malignant neoplasm of left ciliary body	190	Cancer of eye
2	C695	Malignant neoplasm of nasolacrimal duct	190	Cancer of eye
2	C6950	Malignant neoplasm of unspecified lacrimal gland and duct	190	Cancer of eye
2	C6951	Malignant neoplasm of right lacrimal gland and duct	190	Cancer of eye
2	C6952	Malignant neoplasm of left lacrimal gland and duct	190	Cancer of eye
2	C696	Malignant neoplasm of retrobulbar tissue	190	Cancer of eye
2	C6960	Malignant neoplasm of unspecified orbit	190	Cancer of eye
2	C6961	Malignant neoplasm of right orbit	190	Cancer of eye
2	C6962	Malignant neoplasm of left orbit	190	Cancer of eye
2	C698	Malignant neoplasm of overlapping sites of eye and adnexa	190	Cancer of eye
2	C6980	Malignant neoplasm of ovrlp sites of unsp eye and adnexa	190	Cancer of eye
2	C6981	Malignant neoplasm of ovrlp sites of right eye and adnexa	190	Cancer of eye
2	C6982	Malignant neoplasm of ovrlp sites of left eye and adnexa	190	Cancer of eye
2	C699	Malignant neoplasm of unspecified site of eye	190	Cancer of eye
2	C6990	Malignant neoplasm of unspecified site of unspecified eye	190	Cancer of eye
2	C6991	Malignant neoplasm of unspecified site of right eye	190	Cancer of eye
2	C6992	Malignant neoplasm of unspecified site of left eye	190	Cancer of eye
2	C70	Malignant neoplasm of meninges	191.1	Cancer of brain and nervous system
2	C700	Malignant neoplasm of cerebral meninges	191.1	Cancer of brain and nervous system
2	C701	Malignant neoplasm of spinal meninges	191.1	Cancer of brain and nervous system
2	C709	Malignant neoplasm of meninges, unspecified	191.1	Cancer of brain and nervous system
2	C71	Malignant neoplasm of brain	191.11	Cancer of brain
2	C710	Malignant neoplasm of supratentorial NOS	191.11	Cancer of brain
2	C711	Malignant neoplasm of frontal lobe	191.11	Cancer of brain
2	C712	Malignant neoplasm of temporal lobe	191.11	Cancer of brain
2	C713	Malignant neoplasm of parietal lobe	191.11	Cancer of brain
2	C714	Malignant neoplasm of occipital lobe	191.11	Cancer of brain
2	C715	Malignant neoplasm of cerebral ventricle	191.11	Cancer of brain
2	C716	Malignant neoplasm of cerebellum	191.11	Cancer of brain
2	C717	Malignant neoplasm of fourth cerebral ventricle	191.11	Cancer of brain
2	C718	Malignant neoplasm of overlapping sites of brain	191.11	Cancer of brain
2	C719	Malignant neoplasm of brain, unspecified	191.11	Cancer of brain
2	C72	Malignant neoplasm of spinal cord, cranial nerves and other parts of central nervous system	191.1	Cancer of brain and nervous system
2	C720	Malignant neoplasm of spinal cord	191.1	Cancer of brain and nervous system
2	C721	Malignant neoplasm of cauda equina	191.1	Cancer of brain and nervous system
2	C722	Malignant neoplasm of olfactory nerve	191.1	Cancer of brain and nervous system
2	C7220	Malignant neoplasm of unspecified olfactory nerve	191.1	Cancer of brain and nervous system
2	C7221	Malignant neoplasm of right olfactory nerve	191.1	Cancer of brain and nervous system
2	C7222	Malignant neoplasm of left olfactory nerve	191.1	Cancer of brain and nervous system
2	C723	Malignant neoplasm of optic nerve	191.1	Cancer of brain and nervous system
2	C7230	Malignant neoplasm of unspecified optic nerve	191.1	Cancer of brain and nervous system
2	C7231	Malignant neoplasm of right optic nerve	191.1	Cancer of brain and nervous system
2	C7232	Malignant neoplasm of left optic nerve	191.1	Cancer of brain and nervous system
2	C724	Malignant neoplasm of acoustic nerve	191.1	Cancer of brain and nervous system
2	C7240	Malignant neoplasm of unspecified acoustic nerve	191.1	Cancer of brain and nervous system
2	C7241	Malignant neoplasm of right acoustic nerve	191.1	Cancer of brain and nervous system
2	C7242	Malignant neoplasm of left acoustic nerve	191.1	Cancer of brain and nervous system
2	C725	Malignant neoplasm of other and unspecified cranial nerves	191.1	Cancer of brain and nervous system
2	C7250	Malignant neoplasm of unspecified cranial nerve	191.1	Cancer of brain and nervous system
2	C7259	Malignant neoplasm of other cranial nerves	191.1	Cancer of brain and nervous system
2	C729	Malignant neoplasm of unspecified site of central nervous system	191.1	Cancer of brain and nervous system
2	C73	Malignant neoplasm of thyroid gland	193	Thyroid cancer
2	C74	Malignant neoplasm of adrenal gland	194	Cancer of other endocrine glands
2	C740	Malignant neoplasm of cortex of adrenal gland	194	Cancer of other endocrine glands
2	C7400	Malignant neoplasm of cortex of unspecified adrenal gland	194	Cancer of other endocrine glands
2	C7401	Malignant neoplasm of cortex of right adrenal gland	194	Cancer of other endocrine glands
2	C7402	Malignant neoplasm of cortex of left adrenal gland	194	Cancer of other endocrine glands
2	C741	Malignant neoplasm of medulla of adrenal gland	194	Cancer of other endocrine glands
2	C7410	Malignant neoplasm of medulla of unspecified adrenal gland	194	Cancer of other endocrine glands
2	C7411	Malignant neoplasm of medulla of right adrenal gland	194	Cancer of other endocrine glands
2	C7412	Malignant neoplasm of medulla of left adrenal gland	194	Cancer of other endocrine glands
2	C749	Malignant neoplasm of unspecified part of adrenal gland	194	Cancer of other endocrine glands
2	C7490	Malignant neoplasm of unspecified part of unspecified adrenal gland	194	Cancer of other endocrine glands
2	C7491	Malignant neoplasm of unspecified part of right adrenal gland	194	Cancer of other endocrine glands
2	C7492	Malignant neoplasm of unspecified part of left adrenal gland	194	Cancer of other endocrine glands
2	C75	Malignant neoplasm of other endocrine glands and related structures	194	Cancer of other endocrine glands
2	C750	Malignant neoplasm of parathyroid gland	194	Cancer of other endocrine glands
2	C751	Malignant neoplasm of pituitary gland	194	Cancer of other endocrine glands
[truncated: 104,656 more rows]
