# Supplementary material for: Large-scale deep learning analysis to identify adult patients at risk for combined and common variable immunodeficiencies
Source: Commun Med (Lond). 2023 Dec 20;3:189. doi: 10.1038/s43856-023-00412-8 (PMC10733406; doi:10.1038/s43856-023-00412-8)
Supplement: Supplementary file 6 — Supplementary Data 4 [file 43856_2023_412_MOESM6_ESM.zip]

Archive with 8 entries (7 files):
- Supplementary Data 4/
- Supplementary Data 4/Convert_ICD_Disease_Description.sql
- Supplementary Data 4/Convert_ICD_to_phenotype.sql
- Supplementary Data 4/ICD9_to_ICD10_conversion.sql
- Supplementary Data 4/Pivot_Cohort_ICD.py
- Supplementary Data 4/TabMLPNet_wd_d_w.py
- Supplementary Data 4/Tab_DL_ROC.py
- Supplementary Data 4/Tab_ML_ROC.py
