# Supplementary material for: Large-scale deep learning analysis to identify adult patients at risk for combined and common variable immunodeficiencies
Source: Commun Med (Lond). 2023 Dec 20;3:189. doi: 10.1038/s43856-023-00412-8 (PMC10733406; doi:10.1038/s43856-023-00412-8)
Supplement: Supplementary file 6 — Supplementary Data 4 [file 43856_2023_412_MOESM6_ESM.zip › Supplementary Data 4/Convert_ICD_to_phenotype.sql]

/* This SQL script searches for patterns across long, major and short_desc columns in the input data 
and identifies/outputs the most descriptive term across all 3, as being the corresponding phenotype"
Dr Giorgos Papanastasiou*/

Select patient_id, cohort_type,phenotype from
(
  SELECT patient_id,`cohort_type`,substr(lower(regexp_replace(`phenotype`,'[^A-Za-z0-9]','_')),0,100) as phenotype,
          substr(lower(regexp_replace(`long_desc`,'[^A-Za-z0-9]','_')),0,100) as feature
  FROM `Conversion_ICD9_ICD10_Random_ALLPID_f`
  where CASE WHEN 
        (diagnosis_cd_type = 'ICD10' AND diagnosis_cd IN ('D810',
                        'D811',
                        'D812',
                        'D815',
                        'D816',
                        'D817',
                        'D819',
                        'D8189',
                        'D830' ,'D831','D832','D838','D839'))
         THEN 1 ELSE 0 END = 0
  group by 1,2,3,4
  
UNION

SELECT patient_id,`cohort_type`,substr(lower(regexp_replace(`phenotype`,'[^A-Za-z0-9]','_')),0,100)  as phenotype,
substr(lower(regexp_replace(`major`,'[^A-Za-z0-9]','_')),0,100) as feature
  FROM `Conversion_ICD9_ICD10_Random_ALLPID_f`
  where CASE WHEN
      (diagnosis_cd_type = 'ICD10' AND diagnosis_cd IN ('D810',
                        'D811',
                        'D812',
                        'D815',
                        'D816',
                        'D817',
                        'D819',
                        'D8189',
                        'D830' ,'D831','D832','D838','D839'))
        THEN 1 ELSE 0 END = 0
  group by 1,2,3,4
  
UNION

SELECT patient_id,`cohort_type`,substr(lower(regexp_replace(`phenotype`,'[^A-Za-z0-9]','_')),0,100) as phenotype,
substr(lower(regexp_replace(`short_desc`,'[^A-Za-z0-9]','_')),0,100) as feature
  FROM `Conversion_ICD9_ICD10_Random_ALLPID_f`
  where CASE WHEN
        (diagnosis_cd_type = 'ICD10' AND diagnosis_cd IN ('D810',
                        'D811',
                        'D812',
                        'D815',
                        'D816',
                        'D817',
                        'D819',
                        'D8189',
                        'D830' ,'D831','D832','D838','D839'))
        THEN 1 ELSE 0 END = 0
  group by 1,2,3,4
)


    
