# Supplementary material for: Large-scale deep learning analysis to identify adult patients at risk for combined and common variable immunodeficiencies
Source: Commun Med (Lond). 2023 Dec 20;3:189. doi: 10.1038/s43856-023-00412-8 (PMC10733406; doi:10.1038/s43856-023-00412-8)
Supplement: Supplementary file 6 — Supplementary Data 4 [file 43856_2023_412_MOESM6_ESM.zip › Supplementary Data 4/ICD9_to_ICD10_conversion.sql]

 /*SELECT *
  FROM `Random_PID_PSM_ff_joined`
  This SQL query converts ICD9 to ICD10 codes, by using the 2018 GEMS mapping.
  Dr Giorgos Papanastasiou*/
  
Select A.*,b.`short_desc`,b.`long_desc`,b.`major`,b.`sub_chapter`
from
(
SELECT `patient_id`,
    `cohort_type`,
   `pat_gender`,
    `pat_age`,
    `pat_race`,
    `pat_ethnicity`,
    `pt_hist_in_months`,
    `pt_visit_count`,
    translate(`diagnosis_cd`, '.', '')  as `diagnosis_cd`,
    `diagnosis_cd_type`,
    b.phenotype
  FROM `Random_ALLPID_PSM_ff_joined` a 
    left join `src_s3_phenotype_mapping_processed_rs_1_copy` b on translate(a.diagnosis_cd, '.', '') = b.`diag_cd` and a.diagnosis_cd_type = 'ICD10'
  where `diagnosis_cd_type` = 'ICD10'
  
  union all
  
  select 
  `patient_id`,
    `cohort_type`,
  `pat_gender`,
  `pat_age`,
     `pat_race`,
    `pat_ethnicity`,
    `pt_hist_in_months`,
    `pt_visit_count`,
   `ICD10` as `diagnosis_cd`,
  'ICD10' as `diagnosis_cd_type`,
    c.phenotype
  from `Random_ALLPID_PSM_ff_joined` a
  join `ICD_GEMS_mapping_10_pld_copy_GP_copy_pq` b on b.icd9 = translate(a.`diagnosis_cd`, '.', '')
  left join `src_s3_phenotype_mapping_processed_rs_1_copy` c on translate(a.diagnosis_cd, '.', '') = c.`diag_cd` and a.diagnosis_cd_type = 'ICD9'
  where diagnosis_cd_type = 'ICD9'
 )A 
  
  join `src_lfs_imsiq_final_icd_code_name_rs_GP_copy` B on B.`codes`= translate(a.`diagnosis_cd`, '.', '') and b.version_type = '2'
  where `diagnosis_cd` is not null
  
    
