# Supplementary material for: Large-scale deep learning analysis to identify adult patients at risk for combined and common variable immunodeficiencies
Source: Commun Med (Lond). 2023 Dec 20;3:189. doi: 10.1038/s43856-023-00412-8 (PMC10733406; doi:10.1038/s43856-023-00412-8)
Supplement: Supplementary file 6 — Supplementary Data 4 [file 43856_2023_412_MOESM6_ESM.zip › Supplementary Data 4/Pivot_Cohort_ICD.py]

# -*- coding: utf-8 -*-
import dataiku
import pandas as pd, numpy as np
from dataiku import pandasutils as pdu

# Read recipe inputs
converted_Random_ALLPID_features_2_joined = dataiku.Dataset("Converted_Random_ALLPID_features_2_joined")
converted_Random_ALLPID_features_2_joined_df = converted_Random_ALLPID_features_2_joined.get_dataframe()
pt_df = converted_Random_ALLPID_features_2_joined_df

###

pt_flt = pt_df.copy()

# -------------------------------------------------------------------------------- NOTEBOOK-CELL: CODE
pt_flt['presence_flag'] = '1'

pt_flt_pivot = pt_flt.pivot_table(index= ['patient_id','cohort_type'], columns='feature', values='presence_flag', aggfunc=np.max,dropna = True,fill_value = '0')

# -------------------------------------------------------------------------------- NOTEBOOK-CELL: CODE
pt_flt_pivot.reset_index(level=['patient_id', 'cohort_type'], inplace=True)

pt_flt_pivot['cohort_flag'] = np.where(pt_flt_pivot['cohort_type'] == 'Test Group', 1, 0)

# Write recipe outputs

# Compute recipe outputs from inputs
# TODO: Replace this part by your actual code that computes the output, as a Pandas dataframe
# NB: DSS also supports other kinds of APIs for reading and writing data. Please see doc.

converted_Random_ALLPID_features_pivoted_df = pt_flt_pivot # For this sample code, simply copy input to output

# Write recipe outputs
converted_Random_ALLPID_features_pivoted = dataiku.Dataset("Converted_Random_ALLPID_features_pivoted")
converted_Random_ALLPID_features_pivoted.write_with_schema(converted_Random_ALLPID_features_pivoted_df)
