# Supplementary material for: Large-scale deep learning analysis to identify adult patients at risk for combined and common variable immunodeficiencies
Source: Commun Med (Lond). 2023 Dec 20;3:189. doi: 10.1038/s43856-023-00412-8 (PMC10733406; doi:10.1038/s43856-023-00412-8)
Supplement: Supplementary file 6 — Supplementary Data 4 [file 43856_2023_412_MOESM6_ESM.zip › Supplementary Data 4/TabMLPNet_wd_d_w.py]

# This code performs a wide vs deep compontent analysis for the NCM paper (ablation experiment).
# May 10 2023
# Dr Giorgos Papanastasiou

# Import libraries and built-in functions

if __name__ == '__main__':

    import warnings
    warnings.filterwarnings('ignore')
    import numpy as np
    import pandas as pd
    import matplotlib.pyplot as plt
    from operator import add
    import seaborn as sns
    from pytorch_widedeep import Trainer
    from pytorch_widedeep.preprocessing import WidePreprocessor, TabPreprocessor
    from pytorch_widedeep.models import Wide, TabMlp, WideDeep

    from sklearn.model_selection import train_test_split
    import torch
    from pytorch_widedeep.metrics import Accuracy, Precision

    # Load the PSM pivot table data

    data = pd.read_csv(r'C:\Users\giorg\PycharmProjects\TabTransformerNets\Cohort1_feat_renamed.csv')

    data.head()

    # Drop patient id and cohort type, which should be filtered out

    data.drop("patient_id", axis=1, inplace=True)
    data.drop("cohort_type", axis=1, inplace=True)

    df_train, df_test = train_test_split(data, test_size=0.2, stratify=data.cohort_flag)

    # Investigate which data are categorical and continuous and automate extraction accordingly.
    # Categorical and continuous will be fed into the model in separate channels.

    data_categorical = []
    data_continuous = []

    for c in data.columns:
        if data[c].nunique() <= 2:
            data_categorical.append(c)
        if data[c].nunique() > 2:
            data_continuous.append(c)

    data_categorical = data_categorical[1:-1]
    data_continuous = data_continuous[1:]

    # Inform about the target column
    target_col = "cohort_flag"
    # target
    target = df_train[target_col].values

    ### Deeptabular Models

    ### 1. TabMLPNet with wide and deep

    # Tab and Wide preprocessors:

    # 1. Without just continuous variables
    tab_preprocessor = TabPreprocessor(embed_cols=data_categorical)
    wide_preprocessor = WidePreprocessor(wide_cols=data_categorical)

    #  2. With continuous variables

    # Prepare X train data for either process
    X_tabtrain = tab_preprocessor.fit_transform(df_train)
    X_widetrain = wide_preprocessor.fit_transform(df_train)

    # wide and tabmlp prep
    wide = Wide(np.unique(X_widetrain).shape[0], pred_dim=1)

    tabmlp = TabMlp(
        mlp_hidden_dims=[64, 64, 64, 32, 32, 32],
        column_idx=tab_preprocessor.column_idx,
        embed_input=tab_preprocessor.embeddings_input
        #embed_input=tab_preprocessor.cat_embed_input
        #    continuous_cols=data_continuous
    )
    # Previous MLP: mlp_hidden_dims=[64, 64, 64, 32, 32, 32]

    # Build model 1 (wide and deep)wide = Wide(input_dim=np.unique(X_wide).shape[0], pred_dim=1)
    wd_model = WideDeep(wide=wide, deeptabular=tabmlp)

    # train the model
    accuracy = Accuracy()
    precision =Precision()

    wd_trainer = Trainer(
        model=wd_model,
        objective="binary",
        optimizers=torch.optim.AdamW(wd_model.parameters(), lr=0.001),
        metrics=[Accuracy, Precision],
    )

    wd_trainer.fit(
        X_wide=X_widetrain, X_tab=X_tabtrain, target=target, n_epochs=2, batch_size=128, val_split=0.2)

    # Prepare test data for either process
    X_tabtest = tab_preprocessor.transform(df_test)
    X_widetest = wide_preprocessor.transform(df_test)

    # Make predictions
    tabmlp_preds_wd = wd_trainer.predict(X_wide=X_widetest, X_tab=X_tabtest, batch_size=128)
    probs_tabmlp_wd = wd_trainer.predict_proba(X_wide=X_widetest, X_tab=X_tabtest, batch_size=128)

    # keep probabilities for the positive outcome only
    probs_tabmlp_wd = probs_tabmlp_wd[:, 1]

    # Get numpy array for y_test to extract stats

    y_tabtestseries = df_test['cohort_flag']
    y_tabtest = y_tabtestseries.to_numpy()

    # Extract accuracy

    pred_count=accuracy.correct_count
    total_count=accuracy.total_count

    # Get Stats and Figures

    from sklearn.metrics import confusion_matrix
    from sklearn.metrics import accuracy_score
    from sklearn.metrics import f1_score
    from sklearn.metrics import classification_report

    tabmlp_accuracy_wd = accuracy_score(y_tabtest, tabmlp_preds_wd)
    print(f"Using tabmlpnet_wd we get an accuracy of {round(tabmlp_accuracy_wd * 100, 2)}%")

    cm_tabmlp_wd = confusion_matrix(y_tabtest, tabmlp_preds_wd)
    conf_matrix = pd.DataFrame(data=cm_tabmlp_wd, columns=['Predicted:0', 'Predicted:1'], index=['Actual:0', 'Actual:1'])
    plt.figure(figsize=(8, 5))
    sns.heatmap(conf_matrix, annot=True, fmt='d', cmap="YlGnBu")

    print(classification_report(y_tabtest, tabmlp_preds_wd))

    tabmlp_f1 = f1_score(y_tabtest, tabmlp_preds_wd)
    print(f'The f1 score for tabmlpnet_wd is {round(tabmlp_f1 * 100, 2)}%')

    ### 2. TabMLPNet deep only

    wd_model2 = WideDeep(deeptabular=tabmlp)

    # train the model
    accuracy2 = Accuracy()
    precision2 = Precision()

    wd_trainer2 = Trainer(
        model=wd_model2,
        objective="binary",
        metrics=[Accuracy, Precision],
    )

    wd_trainer2.fit(
        X_tab=X_tabtrain, target=target, n_epochs=2, batch_size=128, val_split=0.2
    )

    # Prepare test data for either process
    X_tabtest = tab_preprocessor.transform(df_test)
    X_widetest = wide_preprocessor.transform(df_test)

    # Make predictions

    tabmlpnetd_preds = wd_trainer2.predict(X_tab=X_tabtest, batch_size=128)
    probs_tabmlp_d = wd_trainer2.predict_proba(X_tab=X_tabtest, batch_size=128)

    # keep probabilities for the positive outcome only
    probs_tabmlp_d = probs_tabmlp_d[:, 1]

    # Get numpy array for y_test to extract stats

    y_tabtestseries = df_test['cohort_flag']
    y_tabtest = y_tabtestseries.to_numpy()

    # Extract accuracy

    pred_count2 = accuracy2.correct_count
    total_count2 = accuracy2.total_count

    # Get Stats and Figures
    from sklearn.metrics import confusion_matrix
    from sklearn.metrics import accuracy_score
    from sklearn.metrics import f1_score
    from sklearn.metrics import classification_report

    tabmlpnetd_accuracy = accuracy_score(y_tabtest, tabmlpnetd_preds)
    print(f"Using tabmlpnet_d we get an accuracy of {round(tabmlpnetd_accuracy * 100, 2)}%")

    cm_tabmlp_d = confusion_matrix(y_tabtest, tabmlpnetd_preds)
    conf_matrix = pd.DataFrame(data=cm_tabmlp_d, columns=['Predicted:0', 'Predicted:1'], index=['Actual:0', 'Actual:1'])
    plt.figure(figsize=(8, 5))
    sns.heatmap(conf_matrix, annot=True, fmt='d', cmap="YlGnBu")

    print(classification_report(y_tabtest, tabmlpnetd_preds))

    tabmlp_d_f1 = f1_score(y_tabtest, tabmlpnetd_preds)
    print(f'The f1 score for tabmlpnet_d is {round(tabmlp_d_f1 * 100, 2)}%')

    from sklearn import metrics
    import numpy as np
    import matplotlib.pyplot as plt

    # 3. TabMLPNet wide only

    wd_model3 = WideDeep(wide=wide)

    # train the model
    accuracy3 = Accuracy()
    precision3 = Precision()

    wd_trainer3 = Trainer(
        model=wd_model3,
        objective="binary",
        metrics=[Accuracy, Precision],
    )

    wd_trainer3.fit(
        X_wide=X_widetrain, target=target, n_epochs=2, batch_size=128, val_split=0.2
    )

    # Prepare test data for either process
    X_tabtest = tab_preprocessor.transform(df_test)
    X_widetest = wide_preprocessor.transform(df_test)

    # Make predictions

    tabmlpnetw_preds = wd_trainer3.predict(X_wide=X_widetest, batch_size=128)
    probs_tabmlp_w = wd_trainer3.predict_proba(X_wide=X_widetest, batch_size=128)

    # keep probabilities for the positive outcome only
    probs_tabmlp_w = probs_tabmlp_w[:, 1]

    # Get numpy array for y_test to extract stats

    y_tabtestseries = df_test['cohort_flag']
    y_tabtest = y_tabtestseries.to_numpy()

    # Extract accuracy

    pred_count3 = accuracy3.correct_count
    total_count3 = accuracy3.total_count

    # Get Stats and Figures
    from sklearn.metrics import confusion_matrix
    from sklearn.metrics import accuracy_score
    from sklearn.metrics import f1_score
    from sklearn.metrics import classification_report

    tabmlpnetw_accuracy = accuracy_score(y_tabtest, tabmlpnetw_preds)
    print(f"Using tabmlpnet_w we get an accuracy of {round(tabmlpnetw_accuracy * 100, 2)}%")

    cm_tabmlp_w = confusion_matrix(y_tabtest, tabmlpnetw_preds)
    conf_matrix = pd.DataFrame(data=cm_tabmlp_w, columns=['Predicted:0', 'Predicted:1'], index=['Actual:0', 'Actual:1'])
    plt.figure(figsize=(8, 5))
    sns.heatmap(conf_matrix, annot=True, fmt='d', cmap="YlGnBu")

    print(classification_report(y_tabtest, tabmlpnetw_preds))

    tabmlp_w_f1 = f1_score(y_tabtest, tabmlpnetw_preds)
    print(f'The f1 score for tabmlpnet_w is {round(tabmlp_w_f1 * 100, 2)}%')

    plt.figure(0).clf()

    # TabMLPNet deep only

    fpr_tabmlp_d, tpr_tabmlp_d, thresholds_tabmlp_d = metrics.roc_curve(y_tabtest, probs_tabmlp_d)
    auc_tabmlp_d = metrics.roc_auc_score(y_tabtest, probs_tabmlp_d)
    auc_tabmlp_d = format(auc_tabmlp_d, ".2f")
    plt.plot(fpr_tabmlp_d, tpr_tabmlp_d, label="TabMLPNet_d, AUC=" + str(auc_tabmlp_d))

    # Sensitivity, Specificity, PPV, NPV, Accuracy TabMLP
    sensitivity_tabmlp_d = cm_tabmlp_d[0, 0] / (cm_tabmlp_d[0, 0] + cm_tabmlp_d[0, 1])
    print('Sensitivity_TabMLPNet_d : ', sensitivity_tabmlp_d)

    specificity_tabmlp_d = cm_tabmlp_d[1, 1] / (cm_tabmlp_d[1, 0] + cm_tabmlp_d[1, 1])
    print('Specificity_TabMLPNet_d : ', specificity_tabmlp_d)

    PPV_tabmlp_d = cm_tabmlp_d[1, 1] / ( cm_tabmlp_d[1, 1] + cm_tabmlp_d[0, 1])
    print('PPV_TabMLPNet_d : ', PPV_tabmlp_d)

    NPV_tabmlp_d = cm_tabmlp_d[0, 0] / ( cm_tabmlp_d[0, 0] + cm_tabmlp_d[1, 0])
    print('NPV_TabMLPNet_d : ', NPV_tabmlp_d)

    total_tabmlp_d = sum(sum(cm_tabmlp_d))

    accuracy_tabmlp_d = (cm_tabmlp_d[0, 0] + cm_tabmlp_d[1, 1]) / total_tabmlp_d
    print('Accuracy_TabMLPNet_d : ', accuracy_tabmlp_d)

    print('AUC_TabMLPNet_d : ', auc_tabmlp_d)

    # TabMLPNet wide only

    fpr_tabmlp_w, tpr_tabmlp_w, thresholds_tabmlp_w = metrics.roc_curve(y_tabtest, probs_tabmlp_w)
    auc_tabmlp_w = metrics.roc_auc_score(y_tabtest, probs_tabmlp_w)
    auc_tabmlp_w = format(auc_tabmlp_w, ".2f")
    plt.plot(fpr_tabmlp_w, tpr_tabmlp_w, label="TabMLPNet_w, AUC=" + str(auc_tabmlp_w))

    # Sensitivity, Specificity, PPV, NPV, Accuracy TabMLP
    sensitivity_tabmlp_w = cm_tabmlp_w[0, 0] / (cm_tabmlp_w[0, 0] + cm_tabmlp_w[0, 1])
    print('Sensitivity_TabMLPNet_w : ', sensitivity_tabmlp_w)

    specificity_tabmlp_w = cm_tabmlp_w[1, 1] / (cm_tabmlp_w[1, 0] + cm_tabmlp_w[1, 1])
    print('Specificity_TabMLPNet_w : ', specificity_tabmlp_w)

    PPV_tabmlp_w = cm_tabmlp_w[1, 1] / (cm_tabmlp_w[1, 1] + cm_tabmlp_w[0, 1])
    print('PPV_TabMLPNet_w : ', PPV_tabmlp_w)

    NPV_tabmlp_w = cm_tabmlp_w[0, 0] / (cm_tabmlp_w[0, 0] + cm_tabmlp_w[1, 0])
    print('NPV_TabMLPNet_w : ', NPV_tabmlp_w)

    total_tabmlp_w = sum(sum(cm_tabmlp_w))

    accuracy_tabmlp_w = (cm_tabmlp_w[0, 0] + cm_tabmlp_w[1, 1]) / total_tabmlp_w
    print('Accuracy_TabMLP_w : ', accuracy_tabmlp_w)

    print('AUC_TabMLP_w : ', auc_tabmlp_w)

    # TabMLPNet wide and deep

    fpr_tabmlp_wd, tpr_tabmlp_wd, threshold_tabmlp_wd = metrics.roc_curve(y_tabtest, probs_tabmlp_wd)
    auc_tabmlp_wd = metrics.roc_auc_score(y_tabtest, probs_tabmlp_wd)
    auc_tabmlp_wd = format(auc_tabmlp_wd, ".2f")
    plt.plot(fpr_tabmlp_wd, tpr_tabmlp_wd, label="TabMLP_wd, AUC=" + str(auc_tabmlp_wd))

    # Sensitivity, Specificity, PPV, NPV, Accuracy TabMLP
    sensitivity_tabmlp_wd = cm_tabmlp_wd[0, 0] / (cm_tabmlp_wd[0, 0] + cm_tabmlp_wd[0, 1])
    print('Sensitivity_TabMLP_wd : ', sensitivity_tabmlp_wd)

    specificity_tabmlp_wd = cm_tabmlp_wd[1, 1] / (cm_tabmlp_wd[1, 0] + cm_tabmlp_wd[1, 1])
    print('Specificity_TabMLP_wd : ', specificity_tabmlp_wd)

    PPV_tabmlp_wd = cm_tabmlp_wd[1, 1] / (cm_tabmlp_wd[1, 1] + cm_tabmlp_wd[0, 1])
    print('PPV_TabMLP_wd : ', PPV_tabmlp_wd)

    NPV_tabmlp_wd = cm_tabmlp_wd[0, 0] / (cm_tabmlp_wd[0, 0] + cm_tabmlp_wd[1, 0])
    print('NPV_TabMLP_wd : ', NPV_tabmlp_wd)

    total_tabmlp_wd = sum(sum(cm_tabmlp_wd))

    accuracy_tabmlp = (cm_tabmlp_wd[0, 0] + cm_tabmlp_wd[1, 1]) / total_tabmlp_wd
    print('Accuracy_TabMLP_wd : ', accuracy_tabmlp)

    print('AUC_TabMLP_wd : ', auc_tabmlp_wd)

    # Get Final Plot
    plt.legend(loc=0)
    plt.show()
