# Supplementary material for: Large-scale deep learning analysis to identify adult patients at risk for combined and common variable immunodeficiencies
Source: Commun Med (Lond). 2023 Dec 20;3:189. doi: 10.1038/s43856-023-00412-8 (PMC10733406; doi:10.1038/s43856-023-00412-8)
Supplement: Supplementary file 6 — Supplementary Data 4 [file 43856_2023_412_MOESM6_ESM.zip › Supplementary Data 4/Tab_DL_ROC.py]

# This function develops the TabMLP and TabResNet model on tabular data.
# Author Giorgos Papanastasiou

# Import libraries and built-in functions

if __name__ == '__main__':

    import warnings
    warnings.filterwarnings('ignore')
    import numpy as np
    import pandas as pd
    import matplotlib.pyplot as plt
    from operator import add
    import seaborn as sns

    from pytorch_widedeep import Trainer
    from pytorch_widedeep.preprocessing import WidePreprocessor, TabPreprocessor
    from pytorch_widedeep.models import Wide, TabMlp, WideDeep

    from sklearn.model_selection import train_test_split
    import torch
    from pytorch_widedeep.metrics import Accuracy, Precision
    #from ShortMLAnalysis_TabDL_TabClassicML import X_train, X_test, y_train, y_test, logistic_clf, logistic_predict_meta_train, logistic_predict_meta_test
    #comparison as comparison_ml

    # Load the PSM pivot table data

    data = pd.read_csv(r'C:\Users\papang\PycharmProjects\CML_DL_Transformers\Converted_Random_ALLPID_features_pivoted.csv')
    data.head()

    # Get only the ptid and the continuous variables to be added in the modelling pipeline

    data.drop("patient_id", axis=1, inplace=True)
    data.drop("cohort_type", axis=1, inplace=True)

    df_train, df_test = train_test_split(data, test_size=0.2, stratify=data.cohort_flag)

    # Investigate which data are categorical and continuous and automate extraction accordingly.
    # Categorical and continuous will be fed into the model in separate channels.

    data_categorical = []
    data_continuous = []

    for c in data.columns:
        if data[c].nunique() <= 2:
            data_categorical.append(c)
        if data[c].nunique() > 2:
            data_continuous.append(c)

    # Clean the cohort type and cohort flag (target) from the categorical data, and the patient id from the continuous data

    data_categorical = data_categorical[1:-1]
    data_continuous = data_continuous[1:]

    # Inform about the target column
    target_col = "cohort_flag"
    # target
    target = df_train[target_col].values

    ### Deeptabular Models

    ### 1. TabMLP
    #def TabMLP():

    # Tab and Wide preprocessors:

    # 1. Without just continuous variables
    tab_preprocessor = TabPreprocessor(embed_cols=data_categorical)
    wide_preprocessor = WidePreprocessor(wide_cols=data_categorical)

    #  2. With continuous variables
    #tab_preprocessor = TabPreprocessor(embed_cols=data_categorical,continuous_cols=data_continuous)

    # Prepare X train data for either process
    X_tabtrain = tab_preprocessor.fit_transform(df_train)
    X_widetrain = wide_preprocessor.fit_transform(df_train)

    # wide and tabmlp prep
    wide = Wide(np.unique(X_widetrain).shape[0], pred_dim=1)

    tabmlp = TabMlp(
        mlp_hidden_dims=[64, 64, 64, 32, 32, 32],
        column_idx=tab_preprocessor.column_idx,
        embed_input=tab_preprocessor.embeddings_input
        #    continuous_cols=data_continuous
    )
    # Previous MLP: mlp_hidden_dims=[64, 64, 64, 32, 32, 32]

    # Build model 1 (wide and deep)wide = Wide(input_dim=np.unique(X_wide).shape[0], pred_dim=1)
    wd_model = WideDeep(wide=wide, deeptabular=tabmlp)

    #model1 = WideDeep(deeptabular=tabmlp)

    # train the model
    accuracy = Accuracy()
    precision =Precision()

    wd_trainer = Trainer(
        model=wd_model,
        objective="binary",
        metrics=[Accuracy, Precision],
    )

    wd_trainer.fit(
        X_wide=X_widetrain, X_tab=X_tabtrain, target=target, n_epochs=200, batch_size=128)

    # Prepare test data for either process
    X_tabtest = tab_preprocessor.transform(df_test)
    X_widetest = wide_preprocessor.transform(df_test)

    # Make predictions
    tabmlp_preds = wd_trainer.predict(X_wide=X_widetest, X_tab=X_tabtest, batch_size=128)
    probs_tabmlp = wd_trainer.predict_proba(X_wide=X_widetest,X_tab=X_tabtest, batch_size=128)

    # keep probabilities for the positive outcome only
    probs_tabmlp = probs_tabmlp[:, 1]

    # Get numpy array for y_test to extract stats

    y_tabtestseries = df_test['cohort_flag']
    y_tabtest = y_tabtestseries.to_numpy()

    # Extract accuracy

    pred_count=accuracy.correct_count
    total_count=accuracy.total_count

    #Accuracy_MetricTabMLP=pred_count/total_count

    # Get Stats and Figures

    from sklearn.metrics import confusion_matrix
    from sklearn.metrics import accuracy_score
    from sklearn.metrics import f1_score
    from sklearn.metrics import classification_report
    from sklearn.metrics import recall_score, precision_score, classification_report, roc_auc_score, roc_curve

    tabmlp_accuracy = accuracy_score(y_tabtest, tabmlp_preds)
    print(f"Using tabmlpnet we get an accuracy of {round(tabmlp_accuracy * 100, 2)}%")

    cm_tabmlp = confusion_matrix(y_tabtest, tabmlp_preds)
    conf_matrix = pd.DataFrame(data=cm_tabmlp, columns=['Predicted:0', 'Predicted:1'], index=['Actual:0', 'Actual:1'])
    plt.figure(figsize=(8, 5))
    sns.heatmap(conf_matrix, annot=True, fmt='d', cmap="YlGnBu")

    print(classification_report(y_tabtest, tabmlp_preds))

    tabmlp_f1 = f1_score(y_tabtest, tabmlp_preds)
    print(f'The f1 score for tabmlp is {round(tabmlp_f1 * 100, 2)}%')

    ### 2. TabResNet
    #def TabResNet():

    # Tab and Wide preprocessors:

    # 1. Without continuous variables
    from pytorch_widedeep.models import TabResnet

    # Tab and Wide preprocessors
    tab_preprocessor = TabPreprocessor(embed_cols=data_categorical)
    wide_preprocessor = WidePreprocessor(wide_cols=data_categorical)

    # Prepare X train data for either process
    X_tabtrain = tab_preprocessor.fit_transform(df_train)
    X_widetrain = wide_preprocessor.fit_transform(df_train)

    # wide and tabmlp prep
    wide = Wide(np.unique(X_widetrain).shape[0], pred_dim=1)

    tabresnet = TabResnet(
        column_idx=tab_preprocessor.column_idx,
        embed_input=tab_preprocessor.embeddings_input,
        #batchnorm_cont=True,
        blocks_dims=[200, 200, 100, 100, 100, 100],
        mlp_hidden_dims=[100, 100, 50, 50],
    )

    wd_model2 = WideDeep(wide=wide, deeptabular=tabresnet)

    # train the model
    accuracy2 = Accuracy()
    precision2 = Precision()

    wd_trainer2 = Trainer(
        model=wd_model2,
        objective="binary",
        metrics=[Accuracy, Precision],
    )

    wd_trainer2.fit(
        X_wide=X_widetrain, X_tab=X_tabtrain, target=target, n_epochs=200, batch_size=128
    )

    # Prepare test data for either process
    X_tabtest = tab_preprocessor.transform(df_test)
    X_widetest = wide_preprocessor.transform(df_test)

    # Make predictions
    tabresnet_preds = wd_trainer2.predict(X_wide=X_widetest, X_tab=X_tabtest, batch_size=128)
    probs_tabres = wd_trainer2.predict_proba(X_wide=X_widetest, X_tab=X_tabtest, batch_size=128)

    # keep probabilities for the positive outcome only
    probs_tabres = probs_tabres[:, 1]

    # Get numpy array for y_test to extract stats

    y_tabtestseries = df_test['cohort_flag']
    y_tabtest = y_tabtestseries.to_numpy()

    # Extract accuracy

    pred_count2 = accuracy2.correct_count
    total_count2 = accuracy2.total_count

    #Accuracy_MetricTabResNet = pred_count2 / total_count2
    #print(Accuracy_MetricTabResNet)

    # Get Stats and Figures
    from sklearn.metrics import confusion_matrix
    from sklearn.metrics import accuracy_score
    from sklearn.metrics import f1_score
    from sklearn.metrics import classification_report

    tabresnet_accuracy = accuracy_score(y_tabtest, tabresnet_preds)
    print(f"Using tabresnet we get an accuracy of {round(tabresnet_accuracy * 100, 2)}%")

    cm_tabres = confusion_matrix(y_tabtest, tabresnet_preds)
    conf_matrix = pd.DataFrame(data=cm_tabres, columns=['Predicted:0', 'Predicted:1'], index=['Actual:0', 'Actual:1'])
    plt.figure(figsize=(8, 5))
    sns.heatmap(conf_matrix, annot=True, fmt='d', cmap="YlGnBu")

    print(classification_report(y_tabtest, tabresnet_preds))

    tabresnet_f1 = f1_score(y_tabtest, tabresnet_preds)
    print(f'The f1 score for tabresnet is {round(tabresnet_f1 * 100, 2)}%')

    from sklearn import metrics
    import numpy as np
    import matplotlib.pyplot as plt

    from Tab_ML_ROC import y_test, log_accuracy as lr_accuracy, logistic_f1, cm_lr, probs_lr, \
        log_auc, svm_accuracy, svm_f1, cm_svm, probs_svm, svm_auc, fpr_svm, tpr_svm, thresholds_svm

    plt.figure(0).clf()

    # LR Outcomes

    fpr_lr, tpr_lr, thresholds_lr = metrics.roc_curve(y_test, probs_lr)
    auc_lr = metrics.roc_auc_score(y_test, probs_lr)
    auc_lr = format(auc_lr, ".2f")
    plt.plot(fpr_lr, tpr_lr, label="LR, AUC=" + str(auc_lr))

    # Sensitivity, Specificity, PPV, NPV, Accuracy LR
    sensitivity_lr = cm_lr[0, 0] / (cm_lr[0, 0] + cm_lr[0, 1])
    print('Sensitivity_LR : ', sensitivity_lr)

    specificity_lr = cm_lr[1, 1] / (cm_lr[1, 0] + cm_lr[1, 1])
    print('Specificity_LR : ', specificity_lr)

    PPV_lr = cm_lr[1, 1] / (cm_lr[1, 1] + cm_lr[0, 1])
    print('PPV_LR : ', PPV_lr)

    NPV_lr = cm_lr[0, 0] / (cm_lr[0, 0] + cm_lr[1, 0])
    print('NPV_LR : ', NPV_lr)

    total_lr = sum(sum(cm_lr))

    accuracy_lr = (cm_lr[0, 0] + cm_lr[1, 1]) / total_lr
    print('Accuracy_LR : ', accuracy_lr)

    print('AUC_LR : ', auc_lr)

    # SVM outcomes

    fpr_svm, tpr_svm, svm_thresholds = metrics.roc_curve(y_test, probs_svm)
    auc_svm = metrics.roc_auc_score(y_test, probs_svm)
    auc_svm=format(auc_svm, ".2f")
    plt.plot(fpr_svm,tpr_svm,label="SVM, AUC="+str(auc_svm))
    #
    # Sensitivity, Specificity, PPV, NPV, Accuracy SVM
    sensitivity_svm = cm_svm[0,0]/(cm_svm[0,0]+cm_svm[0,1])
    print('Sensitivity_SVM : ', sensitivity_svm)

    specificity_svm = cm_svm[1,1]/(cm_svm[1,0]+cm_svm[1,1])
    print('Specificity_SVM : ', specificity_svm)

    PPV_svm=cm_svm[1,1]/(cm_svm[1,1]+cm_svm[0,1])
    print('PPV_SVM : ', PPV_svm)

    NPV_svm=cm_svm[0,0]/(cm_svm[0,0]+cm_svm[1,0])
    print('NPV_SVM : ', NPV_svm)

    total_svm=sum(sum(cm_svm))

    accuracy_svm=(cm_svm[0,0]+cm_svm[1,1])/total_svm
    print ('Accuracy_SVM : ', accuracy_svm)

    print ('AUC_SVM : ',auc_svm)

    # TabMLP outcomes

    fpr_tabmlp, tpr_tabmlp, threshold_tabmlp = metrics.roc_curve(y_tabtest, probs_tabmlp)
    auc_tabmlp = metrics.roc_auc_score(y_tabtest, probs_tabmlp)
    auc_tabmlp = format(auc_tabmlp, ".2f")
    plt.plot(fpr_tabmlp, tpr_tabmlp, label="TabMLP, AUC=" + str(auc_tabmlp))

    # Sensitivity, Specificity, PPV, NPV, Accuracy TabMLP
    sensitivity_tabmlp = cm_tabmlp[0, 0] / (cm_tabmlp[0, 0] + cm_tabmlp[0, 1])
    print('Sensitivity_TabMLP : ', sensitivity_tabmlp)

    specificity_tabmlp = cm_tabmlp[1, 1] / (cm_tabmlp[1, 0] + cm_tabmlp[1, 1])
    print('Specificity_TabMLP : ', specificity_tabmlp)

    PPV_tabmlp = cm_tabmlp[1, 1] / (cm_tabmlp[1, 1] + cm_tabmlp[0, 1])
    print('PPV_TabMLP : ', PPV_tabmlp)

    NPV_tabmlp = cm_tabmlp[0, 0] / (cm_tabmlp[0, 0] + cm_tabmlp[1, 0])
    print('NPV_TabMLP : ', NPV_tabmlp)

    total_tabmlp = sum(sum(cm_tabmlp))

    accuracy_tabmlp = (cm_tabmlp[0, 0] + cm_tabmlp[1, 1]) / total_tabmlp
    print('Accuracy_TabMLP : ', accuracy_tabmlp)

    print('AUC_TabMLP : ', auc_tabmlp)

    ## TabResNet outcomes

    fpr_tabres, tpr_tabres, thresholds_tabres = metrics.roc_curve(y_tabtest, probs_tabres)
    auc_tabres = metrics.roc_auc_score(y_tabtest, probs_tabres)
    auc_tabres = format(auc_tabres, ".2f")
    plt.plot(fpr_tabres, tpr_tabres, label="TabResNet, AUC=" + str(auc_tabres))

    # Sensitivity, Specificity, PPV, NPV, Accuracy TabMLP
    sensitivity_tabres = cm_tabres[0, 0] / (cm_tabres[0, 0] + cm_tabres[0, 1])
    print('Sensitivity_TabRes : ', sensitivity_tabres)

    specificity_tabres = cm_tabres[1, 1] / (cm_tabres[1, 0] + cm_tabres[1, 1])
    print('Specificity_TabRes : ', specificity_tabres)

    PPV_tabres = cm_tabres[1, 1] / (cm_tabres[1, 1] + cm_tabres[0, 1])
    print('PPV_TabRes : ', PPV_tabres)

    NPV_tabres = cm_tabres[0, 0] / (cm_tabres[0, 0] + cm_tabres[1, 0])
    print('NPV_TabRes : ', NPV_tabres)

    total_tabres = sum(sum(cm_tabres))

    accuracy_tabres = (cm_tabres[0, 0] + cm_tabres[1, 1]) / total_tabres
    print('Accuracy_TabRes : ', accuracy_tabres)

    print('AUC_TabRes : ', auc_tabres)

    # Get Final Plot
    plt.legend(loc=0)
    plt.show()
