# Supplementary material for: Large-scale deep learning analysis to identify adult patients at risk for combined and common variable immunodeficiencies
Source: Commun Med (Lond). 2023 Dec 20;3:189. doi: 10.1038/s43856-023-00412-8 (PMC10733406; doi:10.1038/s43856-023-00412-8)
Supplement: Supplementary file 6 — Supplementary Data 4 [file 43856_2023_412_MOESM6_ESM.zip › Supplementary Data 4/Tab_ML_ROC.py]

# This function performs LR and SVM modeling in PI.
# Author Giorgos Papanastasiou

# Import libraries and built-in functions

import warnings
warnings.filterwarnings('ignore')
import numpy as np
import pandas as pd
import matplotlib.pyplot as plt
from operator import add
import seaborn as sns

# Load the data

data = pd.read_csv(r'C:\Users\papang\PycharmProjects\CML_DL_Transformers\Cohorts_Features_Renamed\Cohort1_feat_renamed.csv')

data.head()
print(data)

data.drop("patient_id", axis=1, inplace=True)
data.drop("cohort_type", axis=1, inplace=True)

from sklearn.ensemble import RandomForestClassifier

# define the features
X = data.iloc[:, 2:-1].values
y = data.iloc[:, -1].values

from sklearn.model_selection import train_test_split
X_train,X_test,y_train,y_test = train_test_split(X,y,test_size=.2,random_state=42)

# 1. Begin with Logistic Regression
from sklearn.linear_model import LogisticRegression
from sklearn.model_selection import GridSearchCV
from sklearn.metrics import confusion_matrix
from sklearn.metrics import accuracy_score
from sklearn.metrics import f1_score
from sklearn.metrics import classification_report
from sklearn.metrics import recall_score,precision_score,classification_report,roc_auc_score,roc_curve

# search for optimun parameters via the gridsearch
params = {'penalty':['l1','l2'],
         'C':[0.01,0.1,1,10,100],
         'class_weight':['balanced',None]}
logistic_clf = GridSearchCV(LogisticRegression(),param_grid=params,cv=10)

#train the classifier
logistic_clf.fit(X_train,y_train)

logistic_clf.best_params_

#make predictions
logistic_predict = logistic_clf.predict(X_test)
logistic_predict_meta_test=logistic_predict
logistic_predict_meta_train = logistic_clf.predict(X_train)

log_accuracy = accuracy_score(y_test,logistic_predict)
print(f"Using logistic regression we get an accuracy of {round(log_accuracy*100,2)}%")

log_odds = logistic_clf.best_estimator_.coef_
OddsRatios2=np.exp(log_odds)
print(OddsRatios2)

cm_lr=confusion_matrix(y_test,logistic_predict)
conf_matrix=pd.DataFrame(data=cm_lr,columns=['Predicted:0','Predicted:1'],index=['Actual:0','Actual:1'])
plt.figure(figsize = (8,5))
sns.heatmap(conf_matrix, annot=True,fmt='d',cmap="YlGnBu")

print(classification_report(y_test,logistic_predict))

logistic_f1 = f1_score(y_test, logistic_predict)
print(f'The f1 score for logistic regression is {round(logistic_f1*100,2)}%')

# ROC curve and AUC
probs_lr = logistic_clf.predict_proba(X_test)
# keep probabilities for the positive outcome only
probs_lr = probs_lr[:, 1]
# calculate AUC
log_auc = roc_auc_score(y_test, probs_lr)

# calculate roc curve
fpr_lr, tpr_lr, thresholds_lr = roc_curve(y_test, probs_lr)

# # 2. Support Vector Machine

from sklearn.svm import SVC

#grid search for optimum parameters
Cs = [0.001, 0.01, 0.1, 1, 10]
gammas = [0.001, 0.01, 0.1, 1]
param_grid = {'C': Cs, 'gamma' : gammas}
svm_clf = GridSearchCV(SVC(kernel='rbf', probability=True), param_grid, cv=10)
#
# train the model
svm_clf.fit(X_train,y_train)
svm_clf.best_params_
#
# # predictions
svm_predict = svm_clf.predict(X_test)
svm_predict_meta_test=svm_predict
svm_predict_meta_train = svm_clf.predict(X_train)
#
# accuracy
svm_accuracy = accuracy_score(y_test,svm_predict)
print(f"Using SVM we get an accuracy of {round(svm_accuracy*100,2)}%")
#
cm_svm=confusion_matrix(y_test,svm_predict)
conf_matrix=pd.DataFrame(data=cm_svm,columns=['Predicted:0','Predicted:1'],index=['Actual:0','Actual:1'])
plt.figure(figsize = (8,5))
sns.heatmap(conf_matrix, annot=True,fmt='d',cmap="YlGnBu")
#
print(classification_report(y_test,svm_predict))
#
svm_f1 = f1_score(y_test, svm_predict)
print(f'The f1 score for SVM is {round(svm_f1*100,2)}%')
#
# ROC curve and AUC
probs_svm = svm_clf.predict_proba(X_test)
# keep probabilities for the positive outcome only
probs_svm = probs_svm[:, 1]
# calculate AUC
svm_auc = roc_auc_score(y_test, probs_svm)

# calculate roc curve
fpr_svm, tpr_svm, thresholds_svm = roc_curve(y_test, probs_svm)
