# Supplementary material for: Large-scale deep learning analysis to identify adult patients at risk for combined and common variable immunodeficiencies
Source: Commun Med (Lond). 2023 Dec 20;3:189. doi: 10.1038/s43856-023-00412-8 (PMC10733406; doi:10.1038/s43856-023-00412-8)
Supplement: Supplementary file 7 — Supplementary Data 5 [file 43856_2023_412_MOESM7_ESM.zip › Supplementary Data 5/Logit_ORs_Pheno_PIDManuscript_f.xlsx]

## Sheet: OR_Pheno_C1
														Pheno abbreviated			OR	Prevalence	P value
													0
													1	Genetic carrier/ susceptibility to disease (C1, C3, C4)			14.9113	5.77889	8.3524e-05
													2	Pneumococcal pneumonia (C1, C2)			11.8287	27.2613	9.2763e-05
													3	Short stature			5.05835	6.40704	0.000157878
													4	Valvular heart disease heart chambers (C1, C2)			4.99521	5.40201	0.000175223
													5	Other alveolar and parietoalveolar pneumonopathy			4.26124	9.54774	0.000192411
													6	Lack of normal PD UNS (C1, C4)			3.99439	12.3116	0.000217337
													7	Decreased white blood cell count (C1-C4)			3.85053	23.1156	0.000252687
													8	Bronchiectasis (C1, C4)			3.84691	17.3367	0.00026265
													9	Disorders involving the immune mechanism (C1-C4)			3.76211	24.2462	0.000289236
													10	Bone marrow or stem cell transplant (C1-C4)			3.7321	11.9347	0.000292847
													11	Gram negative septicemia			2.97308	6.90955	0.000311368
													12	Pneumonia (C1-C4)			2.82707	7.41206	0.000322648
													13	Menopausal and postmenopausal disorders			2.21546	8.16583	0.000332346
													14	Normal BMI			2.13076	12.0603	0.000461965
													15	Bacterial pneumonia (C1, C2)			2.01387	31.5327	0.000582635
													16	Sepsis (C1, C2)			1.95132	42.0854	0.000675665
													17	Encounter for long term current use of medications (C1, C3)			1.86809	73.6181	0.000731645
													18	Asthma (C1-C4)			1.90338	23.3608	0.0018989
													19	Other diseases of respiratory system NEC			1.84214	31.0302	0.00132663
													20	Other specified health status			1.85492	21.6668	0.00945676
													21	Chemotherapy (C1, C2)			1.75577	25.6281	0.0124328
																					1.90492	23.3668

## Sheet: OR_Pheno_C2
														Pheno abbreviated	OR	Prevalence	P value
													0
													1	Autoimmune disease NEC (C2, C3, C4)	14.2372	3.87097	8.56745e-05
													2	Valvular heart disease heart chambers (C1, C2)	7.11525	5.54839	0.000122935
													3	Chromosomal anomalies (C2, C3, C4)	6.61864	10.5806	0.000146167
													4	Myopathy	5.84286	5.93548	0.000162515
													5	Non-Hodgkin lymphoma (C2, C4)	5.53211	8.77419	0.000196189
													6	Disorders involving the immune mechanism (C1-C4)	5.04143	7.6129	0.000211958
													7	Bone marrow or stem cell transplant (C1-C4)	4.00971	12.129	0.000232743
													8	Decreased white blood cell count (C1-C4)	3.2151	22.9677	0.0002527
													9	Bronchopneumonia and lung abscess	3.08348	8.51613	0.000272388
													10	Bacterial pneumonia (C1, C2)	2.80937	31.6129	0.000353799
													11	Pneumonia (C1-C4)	2.32665	27.3548	0.0004335
													12	Asthma (C1-C4)	2.10889	49.8065	0.000498378
													13	Pneumococcal pneumonia (C1, C2)	2.04466	27.3548	0.000534728
													14	Sepsis (C1, C2)	1.96246	41.9355	0.000597389
													15	Rheumatoid arthritis	1.93381	9.29032	0.000583953
													16	Other immunological findings (C2, C4)	1.9007	11.7419	0.000676556
													17	Congenital osteodystrophies	1.88033	5.93548	0.000731878
													18	Encounter for long term current use of antibiotics (C2, C3)	1.86043	22.1935	0.000787126
													19	Thrombocytopenia (C2, C3)	1.84547	30.7097	0.000811229
													20	Chemotherapy (C1, C2)	1.82787	25.4194	0.000876126
													21	Myeloproliferative disease	1.79218	10.8387	0.000930126
													22	Fever of unknown origin	1.78188	63.2258	0.0154106
													23	Hypothyroidism NOS	1.73906	27.6129	0.0168703
													24	Chemotherapy (C1, C2)	1.57872	25.4194	0.0289187

## Sheet: OR_Pheno_C3
														Pheno abbreviated	OR	Prevalence	P value
													0
													1	Other deficiencies of circulating enzymes (C3, C4)	23.9704	1.79353	5.67674e-05
													2	Autoimmune disease NEC (C2, C3, C4)	13.1566	2.62467	8.98468e-05
													3	Bone marrow or stem cell transplant (C1-C4)	11.144	7.91776	9.23469e-05
													4	Genetic carrier/ susceptibility to disease (C1, C3, C4)	9.36435	7.74278	0.0001246
													5	Other disorders of purine and pyrimidine metabolism (C3, C4)	8.78	1.61855	0.000137899
													6	Respiratory conditions of fetus and newborn	8.73912	6.43045	0.000135688
													7	Psoriatic arthropathy (C3, C4)	8.12975	1.53106	0.000141289
													8	Chromosomal anomalies and genetic disorders	7.74231	3.32458	0.000183688
													9	Chromosomal anomalies (C2, C3, C4)	3.97697	7.04287	0.000265836
													10	Spinal cord injury without evidence of spinal bone injury	3.92639	1.04987	0.000295614
													11	Disorders involving the immune mechanism (C1-C4)	3.78131	12.9484	0.000338936
													12	Celiac disease (C3, C4)	3.60633	2.66842	0.000388374
													13	Other and UNS congenital anomalies (C3, C4)	3.50391	4.19948	0.000463356
													14	Coagulation defects complicating pregnancy or postpartum (C3, C4)	2.9873	1.09361	0.000514554
													15	Paraproteinemia (C3, C4)	2.76384	4.24322	0.000544137
													16	Decreased white blood cell count (C1-C4)	2.57554	14.3045	0.000587536
													17	Cardiac congenital anomalies (C3, C4)	2.48957	5.29309	0.000596436
													18	Encounter for long term current use of antibiotics (C2, C3)	2.28234	12.6859	0.000617654
													19	Systemic lupus erythematosus	1.96653	3.01837	0.000681368
													20	Perforation of tympanic membrane (C3, C4)	1.95119	2.75591	0.000693568
													21	Diseases of white blood cells (C3, C4)	1.7506	4.76815	0.000832936
													22	Other congenital anomalies	1.74829	7.08661	0.000843518
													23	Splenomegaly	1.61435	6.21172	0.0173873
													24	Blindness and low vision	1.5693	4.24322	0.017452
													25	Encounter for long term current use of medications (C1, C3)	1.48983	57.699	0.0234599
													26	Thrombocytopenia (C2, C3)	1.38809	18.2852	0.0289217
													27	Pneumonia (C1-C4)	1.3724	12.5109	0.0285231
													28	Fracture of vertebral column without mention of spinal cord injury	1.37023	4.76815	0.026748
													29	Asthma (C1-C4)	1.36174	32.0647	0.0398434

## Sheet: OR_Pheno_C4
														Pheno abbreviated	OR	Prevalence	P value
													0
													1	Chromosomal anomalies (C2, C3, C4)	11.1187	8.70901	8.6458e-05
													2	Other disorders of purine and pyrimidine metabolism (C3, C4)	8.80491	2.25689	9.7763e-05
													3	Chronic lymphocytic leukemia	6.07772	2.80058	0.00013291
													4	Other deficiencies of circulating enzymes (C3, C4)	5.68949	0.755553	0.000146236
													5	Bronchiectasis (C1, C4)	5.43652	9.29834	0.000187458
													6	Diseases of thymus gland	5.25258	0.277036	0.000215777
													7	Cleft palate	4.93213	2.01985	0.000184698
													8	Primary thrombocytopenia	4.39431	3.29421	0.000258879
													9	Disorders involving the immune mechanism (C1-C4)	4.2193	3.59643	0.000293999
													10	Cardiac shunt heart septal defect	3.86248	9.87256	0.000379786
													11	Bone marrow or stem cell transplant (C1-C4)	3.8068	2.72503	0.000332998
													12	Myasthenia gravis	3.78074	0.508739	0.000388568
													13	Diseases of white blood cells (C3, C4)	3.57048	5.03199	0.000423347
													14	Hypoparathyroidism	3.44685	1.99466	0.00043556
													15	Autoimmune disease NEC (C2, C3, C4)	3.27389	1.68237	0.000433789
													16	Eosinophilia	3.13259	2.35733	0.000498546
													17	Sarcoidosis	2.90871	1.88888	0.000544544
													18	Glucocorticoid deficiency	2.72312	4.34695	0.000596658
													19	Cardiac and circulatory congenital anomalies	2.66907	5.2788	0.000623866
													20	Unspecified diffuse connective tissue disease	2.61536	2.84088	0.000612547
													21	Lack of normal PD UNS (C1, C4)	2.5439	6.72946	0.000628676
													22	Non-Hodgkin lymphoma (C2, C4)	2.53913	5.65658	0.000639655
													23	Celiac disease (C3, C4)	2.48999	2.28177	0.000673668
													24	Genetic carrier/ susceptibility to disease (C1, C3, C4)	2.39734	2.1357	0.000662669
													25	Psoriatic arthropathy (C3, C4)	2.22966	1.17866	0.000673666
													26	Coagulation defects complicating pregnancy or postpartum (C3, C4)	2.1707	0.861331	0.000781892
													27	Cancer of other lymphoid histiocytic tissue	2.13657	4.06991	0.000818926
													28	Lyme disease	2.07375	0.967108	0.000858929
													29	Cardiac congenital anomalies (C3, C4)	2.03552	6.04946	0.000879876
													30	Other immunological findings (C2, C4)	2.03295	9.49479	0.000896439
													31	Asthma (C1-C4)	1.88028	37.3394	0.000915213
													32	Paraproteinemia (C3, C4)	1.82332	2.52355	0.000925189
													33	Staphylococcus infections	1.77507	1.51614	0.00095642
													34	Decreased white blood cell count (C1-C4)	1.72652	8.16501	0.000974327
													35	Other and UNS congenital anomalies (C3, C4)	1.66311	4.14043	0.000978939
													36	Chronic bronchitis	1.62481	7.45479	0.000989665
													37	Disorders of the autonomic nervous system	1.56519	1.55644	0.00139496
													38	Pneumonia (C1-C4)	1.52656	11.837	0.00146382
													39	Chronic sinusitis	1.50899	30.479	0.00717838
													40	Perforation of tympanic membrane (C3, C4)	1.47695	2.52355	0.00925729
													41	Other infectious and parasitic diseases	1.43215	18.3751	0.0183713
													42	Chronic pharyngitis and nasopharyngitis	1.36704	13.4136	0.0289967
													43	Hypocalcemia	1.35781	6.31139	0.0328979
													44	Renal osteodystrophy	1.3301	0.978517	0.0309765
													45	Neoplasm of UNS nature of digestive system	1.31348	1.0074	0.0358756
